# Supplementary material for: The Effect of Carnosine on UVA-Induced Changes in Intracellular Signaling of Human Skin Fibroblast Spheroids
Source: Antioxidants (Basel). 2023 Jan 28;12(2):300. doi: 10.3390/antiox12020300 (PMC9951876; doi:10.3390/antiox12020300)
Supplement: Supplementary file 1 [file antioxidants-12-00300-s001.zip]

Archive with 1 entries (1 files):
- antioxidants-2084655-supplementary.xlsx
