# Supplementary material for: The Effect of Carnosine on UVA-Induced Changes in Intracellular Signaling of Human Skin Fibroblast Spheroids
Source: Antioxidants (Basel). 2023 Jan 28;12(2):300. doi: 10.3390/antiox12020300 (PMC9951876; doi:10.3390/antiox12020300)
Supplement: Supplementary file 1 [file antioxidants-12-00300-s001.zip › antioxidants-2084655-supplementary.xlsx]

## Sheet: UVAvsNC48h
(-log10 pvalue)	(log2 ratio)	Protein IDs	Majority protein IDs	Protein names	Gene names	Razor + unique peptides	LFQ intensity NC_1_48h-01	LFQ intensity NC_1_48h-02	LFQ intensity NC_1_48h-03	LFQ intensity NC_1_96h-01	LFQ intensity NC_1_96h-02	LFQ intensity NC_1_96h-03	LFQ intensity NC_2_48h-01	LFQ intensity NC_2_48h-02	LFQ intensity NC_2_48h-03	LFQ intensity NC_2_96h-01	LFQ intensity NC_2_96h-02	LFQ intensity NC_2_96h-03	LFQ intensity NC_3_48h-01	LFQ intensity NC_3_48h-02	LFQ intensity NC_3_48h-03	LFQ intensity NC_3_96h-01	LFQ intensity NC_3_96h-02	LFQ intensity NC_3_96h-03	LFQ intensity P+UVA_1_48h-01	LFQ intensity P+UVA_1_48h-02	LFQ intensity P+UVA_1_48h-03	LFQ intensity P+UVA_1_96h-01	LFQ intensity P+UVA_1_96h-02	LFQ intensity P+UVA_1_96h-03	LFQ intensity P+UVA_2_48h-01	LFQ intensity P+UVA_2_48h-02	LFQ intensity P+UVA_2_48h-03	LFQ intensity P+UVA_2_96h-01	LFQ intensity P+UVA_2_96h-02	LFQ intensity P+UVA_2_96h-03	LFQ intensity P+UVA_3_48h-01	LFQ intensity P+UVA_3_48h-02	LFQ intensity P+UVA_3_48h-03	LFQ intensity P+UVA_3_96h-01	LFQ intensity P+UVA_3_96h-02	LFQ intensity P+UVA_3_96h-03	LFQ intensity UVA_1_48h-01	LFQ intensity UVA_1_48h-02	LFQ intensity UVA_1_48h-03	LFQ intensity UVA_1_96h-01	LFQ intensity UVA_1_96h-02	LFQ intensity UVA_1_96h-03	LFQ intensity UVA_2_48h-01
14.3864	4.42909	P35555;Q75N88;B4E3I6;Q9NP01;Q59HB9;H0YND0;F6U495;Q75N89;A0A1B1PFX5	P35555;Q75N88	Fibrillin-1	FBN1	118	26.5242	26.5541	26.6328	26.1003	26.0264	26.1158	26.4234	26.4091	26.5357	26.5835	26.6444	26.6661	26.2757	26.2639	26.2678	27.7994	27.7634	27.7743	27.5761	27.3827	27.4639	26.574	26.6381	26.6861	29.4796	29.4827	29.5101	27.6078	27.5079	27.5848	28.4265	28.4074	28.4547	27.2217	27.2107	27.2754	31.4656	31.4808	31.4895	29.9886	29.9756	29.9931	30.0252
2.61163	3.18879	B7ZW00;E7ENL6;Q59F25;B4E0A4;Q8N4Z1;Q6MZG6;REV__A0A1U9ZE28	B7ZW00;E7ENL6;Q59F25;B4E0A4		COL6A3	3	26.0675	23.3473	NaN	24.0945	NaN	NaN	23.0849	22.7366	25.9697	22.7483	20.0895	20.546	NaN	25.7452	22.6972	NaN	23.239	24.6275	NaN	20.6979	24.1532	20.1056	23.5097	23.6327	25.0555	24.7578	24.3558	27.6581	27.6325	23.2476	NaN	NaN	NaN	23.7869	23.5628	23.4978	29.8034	30.4326	30.0851	25.3283	28.476	24.9761	26.2168
6.1557	2.82255	Q86V58	Q86V58		FBLN2	1	NaN	21.0474	21.098	NaN	NaN	NaN	21.0245	21.283	21.2487	20.9563	NaN	20.9071	21.7233	21.6634	21.6142	21.4328	NaN	21.8266	22.9019	22.9803	22.7828	22.1886	22.24	22.3567	22.7402	22.8042	22.695	NaN	21.4728	NaN	22.3402	22.1913	22.3876	21.8538	21.9314	NaN	23.1417	23.2811	24.5885	22.8522	22.4838	22.8729	25.0774
10.7875	2.77746	B2R8A2;A0A024R7M0;Q9BVK6;B4DPP4;F8W7F7	B2R8A2;A0A024R7M0;Q9BVK6	Transmembrane emp24 domain-containing protein 9	TMED9	7	23.7622	23.6208	23.6983	NaN	22.9351	22.5711	23.9695	23.383	23.802	23.5924	23.8032	23.5261	23.5557	23.6702	23.6607	23.022	23.0443	NaN	24.9309	NaN	23.9604	NaN	24.4486	NaN	25.2395	25.4588	25.5083	23.8996	24.0207	24.1081	23.8268	24.2811	NaN	23.0844	24.4037	23.9646	26.805	26.7757	26.6948	25.6947	26.0288	25.0435	25.8328
10.4392	2.53718	D9ZGF2;P12111;Q63HQ4;I3L392	D9ZGF2;P12111	Collagen alpha-3(VI) chain	COL6A3	283	31.7134	31.722	31.7521	31.4394	31.4486	31.3914	31.6777	31.7408	31.7293	31.7279	31.7084	31.6932	31.7848	31.791	31.8022	32.0096	32.0143	31.9677	32.4193	32.3945	32.3748	32.5218	32.525	32.5349	33.4425	33.4437	33.4713	32.5366	32.5371	32.5263	32.1883	32.1872	32.2268	32.7241	32.722	32.7375	35.0263	35.0282	35.0328	34.0884	34.1079	34.073	33.616
7.52774	2.52862	P00403;X5BKA4;A6ZFK3;A0A1B0W0T5;A0A1B0W3A7;A0A059QTW9;A0A1B1PEN9;A0A1I9S095;A0A1J0PNZ2;A0A1J0QL53;A0A1J0QNY7;A0A1L1ZJP0;H9RA87;H9RD12;H9RF01;X2CK15;X5C6M5;A0A0R6NEC0;I2E7Z7;A0A1B0W1P0;Q09U41;X2C841;W8DFH5;W8DBX9;Q0Z7S0;L7XQ86;N0BMC4;Q06TE6;Q0Z7F1;U3L556;Q0Z7J0;Q15HH9;A7LF11;A0A0P0C1B5;A0A059RKP1;A0A059QPU3;A0A059RLH3;A0A059RMK0;A0A059RNF8;A0A059RI53;A0A059RP05;A0A059RPV8;A0A059RQI1;A0A0D4WR75;A0A…	P00403;X5BKA4;A6ZFK3;A0A1B0W0T5;A0A1B0W3A7;A0A059QTW9;A0A1B1PEN9;A0A1I9S095;A0A1J0PNZ2;A0A1J0QL53;A0A1J0QNY7;A0A1L1ZJP0;H9RA87;H9RD12;H9RF01;X2CK15;X5C6M5;A0A0R6NEC0;I2E7Z7;A0A1B0W1P0;Q09U41;X2C841;W8DFH5;W8DBX9;Q0Z7S0;L7XQ86;N0BMC4;Q06TE6;Q0Z7F1;U3L556;Q0Z7J0;Q15HH9;A7LF11;A0A0P0C1B5;A0A059RKP1;A0A059QPU3;A0A059RLH3;A0A059RMK0;A0A059RNF8;A0A059RI53;A0A059RP05;A0A059RPV8;A0A059RQI1;A0A0D4WR75;A0A…	Cytochrome c oxidase subunit 2	MT-CO2;COX2;COII;cox2	4	22.4983	22.4758	22.4088	NaN	NaN	NaN	NaN	22.8017	NaN	NaN	21.8322	NaN	22.647	23.5755	NaN	21.892	21.6146	22.0071	24.1762	23.5987	24.2227	23.1698	23.0678	NaN	24.6625	24.5866	24.7369	22.7106	22.9598	23.0121	22.8556	22.7107	22.9496	23.1776	23.2365	23.1368	25.8391	25.7366	25.7446	24.1095	24.8799	23.9427	24.7625
7.57587	2.35381	Q8TBT6;P08574	Q8TBT6;P08574	Cytochrome c1, heme protein, mitochondrial	CYC1	5	23.1009	24.2119	23.4038	22.2066	22.5344	NaN	23.1073	23.532	23.5543	23.4262	23.2884	23.1878	23.5207	23.3922	23.5012	23.0987	22.9488	22.9776	24.2541	24.1788	24.2752	23.9474	23.7616	23.7427	25.1673	24.7449	24.8508	23.8576	24.3322	24.106	23.9142	24.0085	24.6614	24.3186	24.3621	24.3879	26.2883	26.384	26.3003	24.5257	23.9995	24.9777	25.5624
8.94984	2.32626	D6RBV2;A8K7T4;Q12907;B4DWN1;D6RDX1;D6RIU4;D6RBH1	D6RBV2;A8K7T4;Q12907;B4DWN1;D6RDX1;D6RIU4	Vesicular integral-membrane protein VIP36	LMAN2	5	23.2942	23.1159	23.1767	22.4978	22.212	21.984	23.5981	23.3095	23.8008	23.1106	23.0317	23.6581	23.1122	23.1119	23.1557	22.4644	22.563	23.631	23.8023	23.483	24.3983	23.5226	23.5976	23.5926	24.9564	24.7386	24.8238	24.0408	23.8403	23.6389	23.4248	23.043	23.072	23.7112	23.7459	23.7246	25.7475	25.7986	25.7453	25.0266	24.8691	25.0379	24.6334
3.1074	2.30094	B2RAQ8;A0A024R5F4;P50416;H3BMD2	B2RAQ8;A0A024R5F4;P50416	Carnitine O-palmitoyltransferase 1, liver isoform	CPT1A	3	NaN	NaN	NaN	20.4503	NaN	NaN	21.34	NaN	NaN	NaN	NaN	NaN	NaN	NaN	NaN	NaN	NaN	NaN	22.1463	NaN	21.9637	NaN	NaN	21.9023	NaN	NaN	22.3457	22.3462	22.362	NaN	NaN	21.894	NaN	22.1106	22.2051	21.7708	24.0982	23.8654	23.555	22.4503	23.0205	22.3659	22.6071
13.0006	2.30021	P12110;C9JH44;Q7LCA7;Q6FHW5;H7C0M5	P12110	Collagen alpha-2(VI) chain	COL6A2	65	29.3053	29.3715	29.4011	29.5188	29.4223	29.583	29.3063	29.2111	29.2448	29.6713	29.6962	29.6709	29.2714	29.3104	29.2368	29.7675	29.7441	29.7517	30.2637	30.2738	30.2149	30.5483	30.5603	30.5639	31.1242	31.136	31.0702	30.3655	30.3887	30.3174	30.4434	30.4529	30.5237	30.5294	30.5378	30.5201	32.1383	32.1257	32.147	31.6012	31.6592	31.6274	31.2077
11.4734	2.26674	O75947;F5H608;A0PJH2	O75947;F5H608	ATP synthase subunit d, mitochondrial	ATP5H	12	26.6469	26.5509	26.4188	25.8081	25.5222	25.4719	26.5071	26.4331	26.3894	26.533	26.3926	26.3161	26.5445	26.3158	26.187	26.4538	26.2594	26.3994	27.8083	28.0232	27.8608	28.2833	28.1933	28.2622	28.4082	28.3851	28.3962	28.164	28.1316	28.1757	27.9087	27.9406	27.9873	27.8078	27.9439	27.9494	28.3807	28.385	28.3377	28.2496	28.1884	28.227	28.237
5.95825	2.22712	D3DVQ1;O95202	D3DVQ1;O95202	LETM1 and EF-hand domain-containing protein 1, mitochondrial	LETM1	15	23.6888	23.5114	23.8332	NaN	21.7384	NaN	23.5405	23.7189	23.392	21.7764	23.2035	22.9563	23.508	23.7265	23.6192	NaN	NaN	23.2772	23.4215	23.7627	23.3094	23.4486	23.4319	22.1354	25.0474	24.9242	24.9183	22.9123	23.703	23.2173	NaN	NaN	22.9434	24.7605	24.3384	23.6817	26.4288	26.4979	26.5307	24.9929	25.0984	24.8725	24.7867
8.63554	2.21852	P56385	P56385	ATP synthase subunit e, mitochondrial	ATP5I	8	24.4198	24.6438	24.5867	23.6187	23.4715	23.0748	24.8926	24.7918	24.4579	23.6696	23.5806	23.6504	24.7455	24.6201	24.9411	24.3457	23.98	24.0935	25.9366	25.9363	25.9575	25.6853	25.6788	25.8328	26.2923	26.2134	26.2128	25.1984	25.245	25.4013	25.4766	25.459	25.7252	25.1864	25.1598	25.1824	26.6414	26.4182	26.6122	26.0202	25.9495	25.9499	26.423
6.01941	2.21553	A0A024R3J7;P46977;A0A0C4DH80;E9PN73;E9PI32	A0A024R3J7;P46977	Dolichyl-diphosphooligosaccharide--protein glycosyltransferase subunit STT3A	hCG_2032701;STT3A	12	24.6917	24.8085	24.4804	23.3962	23.4628	23.7102	24.5772	24.6211	24.324	24.2064	24.5564	24.3514	24.2533	24.4939	24.3008	24.0532	24.2844	24.188	24.7231	24.6881	24.4956	NaN	NaN	24.428	25.9871	26.152	25.1701	24.4248	24.5949	24.3698	23.6434	24.0222	23.9512	25.0349	24.9895	24.9866	27.5751	27.755	27.5183	26.9023	25.8957	26.7456	25.5562
5.57885	2.20625	B4E1S3;B2R9T9;Q9BVC6	B4E1S3;B2R9T9;Q9BVC6	Transmembrane protein 109	TMEM109	3	22.7081	23.5392	23.2555	NaN	22.5494	NaN	23.1014	NaN	NaN	NaN	NaN	NaN	23.4604	22.0712	22.8025	23.0942	NaN	23.1628	23.7504	NaN	NaN	22.5212	NaN	NaN	NaN	24.2871	24.3477	NaN	22.6117	22.6443	23.4726	NaN	22.8617	22.9372	NaN	23.0879	25.645	25.8108	25.7627	24.5132	24.4328	24.7555	25.0599
8.17001	2.2037	A0A024R6W0;P00505;B3KUZ8;A8K482;B4DY39	A0A024R6W0;P00505;B3KUZ8;A8K482	Aspartate aminotransferase;Aspartate aminotransferase, mitochondrial	GOT2	29	26.0648	26.0503	25.8781	27.3365	27.2321	27.2863	26.1398	26.1406	26.0614	26.944	26.8265	26.8697	26.5077	26.5347	26.5573	26.5851	26.4974	26.4974	28.7869	28.7442	28.8338	29.557	29.5192	29.6416	28.8497	28.8527	28.8872	29.4075	29.4509	29.4245	28.2666	28.2802	28.4041	29.1311	29.1894	29.1886	28.0816	28.0754	28.009	28.746	28.7951	28.8998	29.0626
10.1842	2.184	A0A076V6P1;A0A076V574	A0A076V6P1;A0A076V574			1	27.7562	27.3617	27.7085	28.634	27.9969	27.8546	27.3313	27.1235	27.8099	27.1357	27.0744	27.2639	27.7635	28.0203	27.6969	27.4274	27.3776	27.4124	29.7327	29.4315	29.3758	29.4773	29.0433	29.4538	29.9157	30.0089	29.2171	28.7457	28.5396	28.7035	29.1769	28.7616	28.7498	28.5441	28.5806	28.5503	29.5166	29.5262	29.5133	29.859	29.7451	30.0091	30.3788
10.4439	2.17039	D3DUJ0;Q8TA92;Q9Y4W6;K7EP56	D3DUJ0;Q8TA92;Q9Y4W6	AFG3-like protein 2	AFG3L2	11	22.7074	22.5141	22.387	NaN	NaN	NaN	22.5076	23.1296	22.5162	21.6628	21.9697	NaN	22.5969	22.6458	22.7032	22.1687	22.4	NaN	NaN	23.4483	23.967	23.4858	23.1551	23.4324	23.8395	23.9289	24.1773	22.9979	23.1288	23.0161	23.2098	23.4305	23.1972	24.2912	23.7528	23.6214	25.1375	25.196	25.3239	23.3074	22.9657	24.5917	24.2941
8.26762	2.16235	H0YNE9;Q92930;B4DMS1;B3KTE3;H0YMN7;H0YLJ8;H0YL94;G5ELZ6;G5ELZ5;G5EMR8;P59190	H0YNE9;Q92930;B4DMS1;B3KTE3;H0YMN7	Ras-related protein Rab-8B	RAB8B	2	NaN	21.3986	NaN	NaN	NaN	NaN	21.4533	21.4774	21.3146	NaN	21.2834	NaN	21.5119	21.3888	21.6011	21.5857	NaN	21.3799	21.3616	NaN	NaN	21.3342	21.4024	21.3048	22.0796	22.3467	21.9334	21.4422	21.5152	21.4888	21.0547	21.0466	21.1244	21.7919	21.6201	21.3523	24.123	24.1851	24.1618	22.0484	22.7148	22.6814	23.3768
8.60917	2.16155	P05023;B7Z3V1;A0A0A0MT26;B7Z9V4;Q53ES0;M0R116;P13637;B7Z1Q9;A0A0S2Z3W6;B3KRI1;B2RAQ4;P50993;B7Z1N5;B7Z3F8;B1AKY9;B3KV59;B3KX35;B3KNQ8;H0Y7C1;B3KW93;B4DIQ8;Q13733;B3KSY7;Q58I23;P54707;B4E0R9;B4DHD7;Q53FM3;A0A0S2Z3D3;Q658V6;Q5TC01;P20648;E9PRA5;M0QXF2;Q58I21;Q58I22;Q5TC02	P05023;B7Z3V1;A0A0A0MT26;B7Z9V4;Q53ES0;M0R116;P13637	Sodium/potassium-transporting ATPase subunit alpha-1;Sodium/potassium-transporting ATPase subunit alpha-3	ATP1A1;ATP1A3	20	24.609	24.7346	24.7111	23.0912	23.7512	23.6835	24.6689	24.6712	24.7669	24.2839	24.4628	24.4775	24.6899	24.4874	24.7646	24.6196	24.6061	24.4704	25.2633	25.3249	25.3201	23.2455	24.6464	24.5486	25.921	25.916	25.9581	25.3067	25.284	25.2249	25.1095	25.1071	25.2937	25.124	25.2398	25.177	26.8352	26.881	26.9083	25.9702	26.0139	25.9261	26.1108
6.77896	2.06985	G3V5X4;A0A0A0MRE3;D4YW74;Q8WXH0;A0A0C4DGK3	G3V5X4;A0A0A0MRE3;D4YW74;Q8WXH0;A0A0C4DGK3	Nesprin-2	SYNE2;TROPH	5	23.5193	NaN	23.7232	23.1655	NaN	24.8879	23.9181	23.8961	23.7171	NaN	24.7672	23.4114	NaN	24.6644	24.5782	NaN	24.8205	NaN	24.3102	25.914	25.1314	25.4314	23.3399	25.8284	23.6235	25.0232	25.598	24.3363	23.6612	23.7441	23.7215	NaN	NaN	NaN	NaN	23.6797	26.3042	26.0325	26.1617	24.1166	24.3023	NaN	25.1705
6.21366	2.00065	Q9BUM6	Q9BUM6			4	NaN	NaN	25.025	NaN	26.2869	24.774	24.6063	NaN	24.6334	25.9936	25.7794	25.7513	24.7541	24.1703	24.7558	NaN	NaN	NaN	NaN	NaN	NaN	25.648	NaN	26.4113	26.1637	26.0613	26.4034	25.9445	25.8573	25.6152	26.2666	26.4359	27.0128	NaN	26.0114	25.9537	27.149	27.2689	27.3498	26.0931	26.7524	NaN	26.5353
8.41488	1.9991	E9PL01;B4DDB9;A0A087WUC6;E9PI68;Q15005;E9PRB9	E9PL01;B4DDB9;A0A087WUC6;E9PI68;Q15005;E9PRB9	Signal peptidase complex subunit 2	SPCS2	3	21.5548	NaN	21.5824	NaN	NaN	NaN	21.6952	21.5835	NaN	NaN	NaN	NaN	NaN	21.6473	21.7468	NaN	NaN	NaN	NaN	NaN	NaN	NaN	NaN	NaN	NaN	NaN	NaN	NaN	NaN	NaN	NaN	NaN	NaN	NaN	NaN	NaN	23.2772	23.7689	23.772	NaN	NaN	NaN	NaN
4.48526	1.99075	D3DTX7	D3DTX7		COL1A1	2	NaN	25.0464	25.1486	26.9801	26.9393	26.5891	NaN	25.1888	NaN	26.706	27.0191	26.7996	25.3452	NaN	25.3214	27.5204	27.359	27.1825	26.1875	26.1324	26.5361	26.7568	27.1743	27.1361	27.2567	27.3582	27.472	26.607	26.4261	26.6475	26.8847	NaN	26.7142	26.7946	26.7549	NaN	28.809	28.2924	28.2721	27.9617	28.1254	27.9869	27.2812
10.7346	1.96509	B4DPY0;E7ETY7;Q8TED1	B4DPY0;E7ETY7;Q8TED1	Glutathione peroxidase;Probable glutathione peroxidase 8	GPX8	5	22.5213	22.5824	23.0709	22.4699	22.2096	22.6252	22.6654	22.9317	23.116	23.2033	23.1201	23.1116	22.9796	22.7916	22.6916	23.0481	23.7787	23.7353	23.3556	23.3821	23.3126	22.7045	23.6852	22.9423	23.8103	24.3157	24.0147	23.257	23.1742	23.5958	22.6126	NaN	22.8814	23.649	23.7366	23.8587	25.2431	25.0059	25.1729	24.3446	24.6354	24.5129	24.3613
10.5971	1.96398	Q5HYD9;D6RFH4;H3BUX2;J3KNF8;O43169;J3QR91	Q5HYD9;D6RFH4;H3BUX2;J3KNF8;O43169;J3QR91	Cytochrome b5 type B	DKFZp686M0619;CYB5B	2	22.7363	22.7773	22.9416	22.1046	NaN	22.0747	22.6409	22.7828	22.573	22.5803	22.1465	22.4444	22.8473	23.2353	22.8676	22.66	22.735	22.766	23.9658	23.392	23.8154	23.1785	23.5866	23.581	23.8126	24.0943	24.0136	23.7566	23.7372	23.6262	23.2871	22.9939	23.0836	23.0586	23.2474	23.2901	24.9841	25.1167	24.6934	24.806	24.6997	24.7309	24.3314
8.71813	1.91056	Q59EZ3;P11717;B4DUY7;Q13660;S4R328	Q59EZ3;P11717	Cation-independent mannose-6-phosphate receptor	IGF2R	38	25.0356	25.2638	25.0658	23.9715	24.3124	24.56	25.3042	24.4923	25.603	23.4429	24.7181	24.5083	25.3625	25.4121	25.4049	23.2765	23.1734	22.981	26.4878	26.7259	26.3625	26.8236	26.8184	26.4505	26.8983	26.7819	26.8827	26.6497	26.5195	26.5754	26.33	26.2296	26.4155	27.0178	27.0703	27.0864	27.1072	27.0377	27.0175	26.9086	27.0963	27.3	26.81
5.50566	1.89486	F8VU90;Q9NYL4;Q86SR8;E9PAR0	F8VU90;Q9NYL4;Q86SR8	Peptidyl-prolyl cis-trans isomerase;Peptidyl-prolyl cis-trans isomerase FKBP11	FKBP11	3	23.2558	23.4194	23.1559	NaN	NaN	NaN	23.3386	NaN	23.2171	23.026	NaN	22.8802	NaN	23.4791	23.2855	NaN	22.9467	23.0425	23.4403	NaN	23.3685	NaN	NaN	NaN	24.0294	23.9484	24.0547	23.5609	23.527	NaN	NaN	NaN	23.6068	NaN	23.6453	NaN	26.0146	25.7185	25.5565	24.7203	24.6852	NaN	25.0776
8.86857	1.88036	Q9Y5M8;Q549N5;H7C4H2	Q9Y5M8;Q549N5;H7C4H2	Signal recognition particle receptor subunit beta	SRPRB	9	23.1583	22.8663	22.6072	NaN	21.8991	22.2238	22.7087	22.9221	22.2148	22.7224	22.8983	22.7276	22.6371	22.9383	22.8087	22.9074	22.7564	22.9819	22.6319	23.0402	23.1368	22.9246	NaN	22.4913	24.0058	24.1745	23.7558	23.3886	23.1948	23.2713	22.1957	22.2441	22.03	22.837	23.3225	22.4076	24.9607	24.8886	24.9979	24.4048	24.4735	24.8138	24.0802
7.49489	1.87821	O15173;D3DNX8;U3KQM0	O15173	Membrane-associated progesterone receptor component 2	PGRMC2	9	24.0085	24.4966	24.5086	23.6067	22.9875	23.6374	24.2236	24.5141	24.1978	23.5747	24.185	24.1678	24.5045	24.1746	24.582	24.5926	24.5766	24.3932	24.7447	24.5781	24.3922	24.0388	23.7514	24.1225	25.4543	25.4757	25.2377	23.9718	23.9719	24.0888	24.2331	24.2282	24.0391	24.5055	24.3533	24.4287	26.5852	26.6702	26.4456	25.6585	25.643	25.6603	25.4843
5.44659	1.86636	Q5QNZ2;Q53GB3;Q08ET0;A8K4W2;P24539	Q5QNZ2;Q53GB3;Q08ET0;A8K4W2;P24539	ATP synthase F(0) complex subunit B1, mitochondrial	ATP5F1;hCG_39985	7	24.3307	24.2066	24.2944	22.7109	22.888	22.5718	24.5195	24.4712	24.5744	23.7889	24.0352	23.8292	24.7071	24.3505	24.4514	24.1538	24.2557	24.2826	24.4031	24.3148	24.5448	24.344	24.0844	24.339	25.032	24.9942	25.0939	24.5009	24.6004	24.4818	24.0914	24.0451	23.8756	24.7023	24.5869	24.7417	26.4275	26.3177	26.4608	25.5924	25.6042	25.4977	25.604
2.99353	1.84493	P03928;B4F439;A6YTJ7;A6Z2R5;A6Z3V4;A0A1B0W0U4;A0A059QAQ1;A8JMT6;B2MXR9;B2MZ68;B2XII6;B2XIJ9;Q5S8Z2;A0A1L1ZBK8;A0A1B2VWW7;A4ZKZ1;A6Z519;A8JL09;A0A059RI25;A0A059RIB6;A0A059RKD4;A0A059RNH1;A0A059RSG1;A0A059RV36;A0A068CC51;A0A076MDE1;A0A096WXL7;A0A097Q3K7;A4ZL69;A3R095;A0A0G2UR89;U3M4F0;A0A023QZ89;R9ZR79;Q7GXU0;Q7YCG7;Q7YEE7;Q85KW5;Q85KZ3;Q8W8E1;Q94P44;Q9B1A3;T2HIA7;T2HIR1;U5YV54;A1DV59;V5JPT0;V9JTG4…	P03928;B4F439;A6YTJ7;A6Z2R5;A6Z3V4;A0A1B0W0U4;A0A059QAQ1;A8JMT6;B2MXR9;B2MZ68;B2XII6;B2XIJ9;Q5S8Z2;A0A1L1ZBK8;A0A1B2VWW7;A4ZKZ1;A6Z519;A8JL09;A0A059RI25;A0A059RIB6;A0A059RKD4;A0A059RNH1;A0A059RSG1;A0A059RV36;A0A068CC51;A0A076MDE1;A0A096WXL7;A0A097Q3K7;A4ZL69;A3R095;A0A0G2UR89;U3M4F0;A0A023QZ89;R9ZR79;Q7GXU0;Q7YCG7;Q7YEE7;Q85KW5;Q85KZ3;Q8W8E1;Q94P44;Q9B1A3;T2HIA7;T2HIR1;U5YV54;A1DV59;V5JPT0;V9JTG4…	ATP synthase protein 8	MT-ATP8;ATP8;atp8;ATPase 8	2	21.6603	21.5553	NaN	NaN	NaN	NaN	NaN	NaN	21.3281	NaN	NaN	NaN	NaN	NaN	21.1695	NaN	NaN	NaN	NaN	NaN	NaN	NaN	NaN	NaN	22.4407	22.575	22.6699	21.4568	21.4711	21.6768	NaN	21.6391	NaN	NaN	NaN	NaN	24.3518	24.2134	24.2649	22.4987	22.3226	22.4552	22.3176
8.95112	1.81728	A0A193DRS0;A0A0A8JCD0;Q59GR1;O15118;A0A0S2A5C8;B4DIP7;K7EQ23	A0A193DRS0;A0A0A8JCD0;Q59GR1;O15118;A0A0S2A5C8	Niemann-Pick C1 protein	NPC1	5	22.361	22.4764	NaN	NaN	NaN	NaN	22.0014	22.4909	22.704	NaN	NaN	NaN	22.457	22.5211	22.5453	NaN	23.1712	NaN	24.0074	23.7918	23.767	23.6969	23.6564	NaN	24.1216	24.2296	24.0424	23.9569	23.5744	23.3838	23.7285	23.1032	23.6025	23.7477	23.7716	NaN	24.7306	24.5849	24.6347	24.0696	23.9957	24.4576	24.2337
13.5838	1.80402	P51571;A6NLM8	P51571	Translocon-associated protein subunit delta	SSR4	10	25.5512	25.455	25.5908	25.2244	25.0975	25.3286	25.4688	25.7281	25.764	25.4225	25.1575	25.7098	25.6151	25.7769	25.4745	25.5944	25.5722	25.3726	26.9738	27.0082	27.1153	26.511	26.5122	26.394	27.157	27.0291	27.1207	26.1409	26.2381	25.8937	26.5473	26.652	26.8897	26.9539	26.7915	26.8753	27.017	27.0408	27.2695	26.9853	27.0305	26.8592	27.5069
11.7759	1.77437	A4D1U3;Q04837;Q567R6;A0A0G2JLD8;E7EUY5;B7Z268;C9K0U8	A4D1U3;Q04837;Q567R6;A0A0G2JLD8;E7EUY5;B7Z268;C9K0U8	Single-stranded DNA-binding protein;Single-stranded DNA-binding protein, mitochondrial	SSBP1	17	26.9357	26.9679	26.9286	26.7576	26.6694	26.6403	27.0043	27.0442	27.0179	26.7384	26.8178	26.7007	27.0478	27.0717	27.1056	26.7664	26.7821	26.822	28.8008	28.7777	28.7864	28.8972	28.8893	28.8805	28.9078	28.9287	28.8935	28.4216	28.4507	28.4186	28.489	28.554	28.6196	28.6812	28.6512	28.657	28.3079	28.2611	28.2606	29.0804	29.0812	29.0371	28.939
12.2903	1.77428	A0A087X0S5;P12109;D3DSM7;B4DRR8;Q8TBN2;B4DQV1;Q05BT9	A0A087X0S5;P12109;D3DSM7;B4DRR8	Collagen alpha-1(VI) chain	COL6A1	82	30.6357	30.5686	30.5793	30.6007	30.5675	30.6179	30.5334	30.5537	30.623	30.7507	30.7675	30.7529	30.6522	30.6623	30.6874	30.923	30.9649	30.9195	31.6896	31.7266	31.6868	31.7608	31.769	31.7739	32.1679	32.1945	32.2515	31.4281	31.3946	31.3872	31.7399	31.7093	31.7935	31.7273	31.7206	31.7261	32.7982	32.8564	32.838	32.4798	32.4678	32.4428	32.0276
7.38424	1.76513	Q9P0J0;U3KQP3;B4DEZ3;K7EJE1;E7ENQ6;B4DQP1	Q9P0J0;U3KQP3;B4DEZ3;K7EJE1;E7ENQ6;B4DQP1	NADH dehydrogenase [ubiquinone] 1 alpha subcomplex subunit 13	NDUFA13	4	23.9475	23.7418	23.8333	22.3779	NaN	NaN	23.881	23.5048	23.4322	22.352	NaN	22.6444	23.6353	23.7878	23.6112	22.5955	22.6024	NaN	24.7325	25.1642	24.8582	24.0725	24.5017	24.5942	25.1682	24.9419	25.0712	24.5068	24.6029	24.4195	24.6671	24.3446	24.2472	24.8583	25.0931	24.9016	25.8251	25.7848	25.8076	25.0992	25.2902	25.0336	25.0135
11.0399	1.74849	B4DPH5	B4DPH5			2	23.2683	23.1717	22.9401	22.8812	NaN	22.8285	23.3469	23.5029	23.2581	23.5003	23.8106	23.7062	22.8863	22.8537	22.9923	NaN	NaN	22.0701	24.1626	23.9498	24.1784	24.1744	24.2288	23.9782	23.979	24.0076	24.0876	24.6483	24.7522	24.6919	24.025	23.9146	24.0059	24.4564	24.3694	24.3745	24.9836	25.0912	25.0919	24.1439	24.0181	24.3293	24.4342
7.66458	1.74776	P20674;H3BNX8;H3BRM5;H3BV69;Q71UP1;H3BRI0	P20674;H3BNX8;H3BRM5;H3BV69	Cytochrome c oxidase subunit 5A, mitochondrial	COX5A	10	26.9909	27.0351	26.9301	25.7216	25.8703	25.9077	26.8386	26.9824	26.9218	26.3086	26.5753	26.2949	26.9549	26.8976	26.8585	26.2867	26.4489	26.5862	28.4471	28.5009	28.4906	28.006	28.01	28.1264	28.4534	28.5465	28.5979	27.857	27.817	27.8389	28.3678	28.2213	28.355	28.1041	28.0286	28.0077	27.966	28.0483	28.0153	28.1444	28.2544	28.0674	28.6913
3.20542	1.73999	A0A024R9B7;P09669	A0A024R9B7;P09669	Cytochrome c oxidase subunit 6C	COX6C	3	22.4557	22.2259	22.319	NaN	NaN	NaN	NaN	22.4021	22.3568	NaN	22.3016	22.1758	22.3661	22.1141	22.4544	22.1934	NaN	22.0273	NaN	22.2805	NaN	NaN	NaN	NaN	22.9189	22.7218	NaN	NaN	NaN	NaN	NaN	NaN	NaN	NaN	NaN	NaN	25.7255	NaN	24.36	22.5498	NaN	22.7125	23.2449
7.55975	1.72216	A8K761;O96000;H3BPJ9;H3BV16;Q96RX5	A8K761;O96000;H3BPJ9;H3BV16	NADH dehydrogenase [ubiquinone] 1 beta subcomplex subunit 10	NDUFB10	10	25.1108	24.7362	24.8172	23.6808	23.701	23.4892	24.8698	24.9315	24.6802	23.5919	23.49	23.917	24.7533	24.8122	24.8157	24.4626	24.7393	24.2746	25.9803	25.9286	25.8724	24.8192	24.6149	24.6907	25.8439	25.8898	26.0095	24.5732	24.4301	24.3084	25.5638	25.6155	25.5596	24.5517	24.6735	24.8824	26.2312	26.2495	26.2485	25.4396	25.5714	25.4395	26.2003
6.46359	1.70289	P68431	P68431	Histone H3.1	HIST1H3A	18	28.3432	28.3682	28.4071	27.243	27.4574	27.4823	28.8879	28.7989	28.9107	28.1396	28.1002	28.1176	28.2312	28.1898	28.2735	28.3649	28.2944	28.3009	28.4007	28.5346	28.346	29.6751	29.5936	29.6857	29.6907	29.6965	29.717	30.0394	30.0272	29.9358	29.226	29.1701	29.1893	29.788	29.641	29.6543	30.1377	30.2014	30.1231	30.0904	30.0402	30.184	29.3616
13.4662	1.69956	Q07954;Q59FG2;Q6LBN5;Q6PJ72;H0YJI8;Q7Z7K9;Q9NZR2;Q53TB8;Q96NT6;E7ERG8;REV__Q6LBN5;E9PHY1;Q59EX8;O75581;H0YGW5;B7ZLD0;F5H7J9;O75197;REV__Q07954;F5H0Z3	Q07954;Q59FG2	Prolow-density lipoprotein receptor-related protein 1;Low-density lipoprotein receptor-related protein 1 85 kDa subunit;Low-density lipoprotein receptor-related protein 1 515 kDa subunit;Low-density lipoprotein receptor-related protein 1 intracellular domain	LRP1	173	29.293	29.307	29.2739	29.3652	29.3445	29.2878	29.4149	29.4161	29.4197	29.4368	29.4476	29.4546	29.2804	29.3591	29.3335	29.7019	29.6634	29.6824	31.3054	31.291	31.3284	31.0935	31.0629	31.0887	31.335	31.2974	31.3245	30.645	30.6814	30.6902	31.2484	31.2834	31.2666	31.1498	31.1414	31.1438	30.6753	30.6738	30.6481	31.1794	31.1411	31.1643	31.298
10.0391	1.67269	V9HWD3;Q96DZ1	V9HWD3;Q96DZ1	Endoplasmic reticulum lectin 1	HEL117;ERLEC1	5	22.9839	22.7969	23.0857	22.9361	23.0436	22.9019	22.8101	22.8852	22.8086	23.1206	23.345	22.8466	23.024	23.3065	22.9414	NaN	23.1004	NaN	25.2918	24.9737	25.3238	25.0144	24.664	24.7018	24.9771	24.8834	24.9944	23.7785	24.1091	24.0628	24.9474	25.0621	24.8596	24.4406	24.5502	24.5479	24.1143	24.204	24.2874	24.6161	24.3799	24.482	24.8376
8.99997	1.66501	P16401;Q14463	P16401	Histone H1.5	HIST1H1B	11	26.4175	26.4478	26.406	25.966	25.9676	25.8524	26.4378	26.4955	26.5329	26.0378	25.9952	26.0093	26.3332	26.3501	26.3524	25.9747	25.873	25.9552	25.7047	25.7815	25.7118	26.9362	26.8403	26.9203	26.8018	26.8399	26.906	27.1324	27.1779	27.1559	26.2022	26.2971	26.2832	26.8258	26.79	26.7783	28.4531	28.435	28.4885	27.3899	27.3679	27.3939	27.4051
6.56329	1.66274	B2RA56;Q969V3;K7EMW4;K7ELZ9;K7ENM2;A0A0C4DGP7;K7EQ66	B2RA56;Q969V3;K7EMW4	Nicalin	NCLN	7	21.9666	22.2963	22.1375	21.651	NaN	NaN	22.2866	22.0459	22.3363	22.7769	22.005	22.2848	22.0584	22.2685	22.5254	21.892	NaN	22.0068	NaN	NaN	22.4591	22.5643	22.4027	NaN	23.5195	NaN	NaN	NaN	22.4849	NaN	22.194	NaN	NaN	22.6999	22.6362	22.6149	24.5859	24.1553	24.6617	23.4689	23.5978	23.6427	23.2988
8.94381	1.65022	Q6IB11;O00264	Q6IB11;O00264	Membrane-associated progesterone receptor component 1	PGRMC1	13	26.069	26.044	26.2013	25.2721	25.2849	25.3836	26.064	26.1504	26.0515	25.6775	25.7586	25.8592	26.0076	26.0055	26.0547	25.9726	26.0678	26.0366	26.3969	26.2707	26.4184	25.5938	25.6355	25.6885	26.8671	26.8758	26.893	25.8849	26.0024	25.8116	26.1884	25.9384	25.9841	26.0551	26.0914	26.0857	27.9317	27.9208	27.8887	26.8748	26.8795	26.8124	27.1696
4.46391	1.63827	A7E2D8;A0A024R968;P23634;Q68DH9;A8K8U3;Q16720;A1L3B5;H0YDG5;A1X4Q2;H7BZS8;A2VBC8;H7BY13;A1X4Q0;A1X4Q1	A7E2D8;A0A024R968;P23634;Q68DH9;A8K8U3	Calcium-transporting ATPase;Plasma membrane calcium-transporting ATPase 4	ATP2B4;DKFZp686M088	15	24.2659	24.1728	24.572	23.16	21.9963	23.4162	24.6433	24.7205	24.46	22.831	24.1493	24.3781	24.2895	24.0372	23.9924	22.3513	24.1229	21.6521	23.3939	23.8014	23.6806	21.8849	23.011	23.2419	24.3813	24.61	24.6359	24.2909	24.0052	24.4335	23.7247	23.7858	NaN	23.7276	24.0646	23.8694	26.1871	26.3934	26.1772	24.4817	24.8213	24.4722	24.9835
3.54504	1.63699	P02452;Q6LAN8;H9C5C5;CON__Q862S4;I3L3H7	P02452;Q6LAN8;H9C5C5	Collagen alpha-1(I) chain	COL1A1	37	24.842	24.7139	25.0382	27.4589	27.4293	27.4285	25.1825	25.0531	25.2018	27.7162	27.7948	27.766	25.1053	25.3511	25.3983	27.25	27.2497	27.2594	27.58	27.5909	27.7075	28.3231	28.3766	28.4025	27.8519	27.8131	27.8327	27.7214	27.7181	27.7466	27.4805	27.4797	27.4947	27.9106	28.0367	28.0458	26.961	26.9191	27.0067	27.9123	27.9078	27.8737	27.4499
7.30362	1.61658	E9KL42;B4DV16;A1L172;A0A087X0W7;Q86TX2;G3V4F2;B7ZMC1;A0A087WT95;P49753;B3KSA0	E9KL42;B4DV16;A1L172;A0A087X0W7;Q86TX2;G3V4F2;B7ZMC1;A0A087WT95;P49753	Acyl-coenzyme A thioesterase 1;Acyl-coenzyme A thioesterase 2, mitochondrial	ACOT1;ACOT2	7	23.8082	23.5154	23.4727	22.7358	22.6799	22.1596	23.7381	23.3074	23.423	23.1828	23.0411	22.8879	23.7372	23.6646	23.6941	23.8791	23.5907	23.4586	23.822	23.807	23.7193	22.5641	23.007	22.7931	24.029	24.0805	24.5417	22.9005	23.2555	22.7374	23.2447	23.423	23.3407	23.0638	23.2092	23.1271	25.0064	25.1145	25.2551	23.6709	23.9847	24.0184	24.657
7.49681	1.61579	P07305	P07305	Histone H1.0;Histone H1.0, N-terminally processed	H1F0	12	24.0045	24.1431	24.1071	23.4525	23.4458	23.8342	24.4849	24.4128	23.942	23.9594	23.6021	23.5732	24.0329	23.9165	24.1645	23.3704	24.0926	24.0291	23.8407	23.4874	23.2138	24.7649	24.3275	24.6618	24.6061	24.6067	24.4343	25.0375	24.9681	24.9973	23.6634	23.7199	22.5649	24.1993	24.4002	24.1141	26.2425	26.1224	26.3836	25.2614	25.3951	25.1413	25.1462
6.60185	1.61347	A0A0S2Z3L2;P16615;H7C5W9;A8K9K1;Q93084;Q8N3X5;Q7Z675;O14983;J3QSY6;A0A0S2Z3H0;A0A0S2Z425;B3KS35	A0A0S2Z3L2;P16615;H7C5W9	Sarcoplasmic/endoplasmic reticulum calcium ATPase 2	ATP2A2	26	25.2968	25.3274	25.1741	24.3123	24.3307	24.3729	25.1497	25.3268	25.1983	24.8188	24.9746	24.9929	25.1718	25.3275	25.0877	25.026	24.932	25.1056	25.1861	25.065	25.2242	24.849	24.4502	24.1984	25.5594	25.7209	25.7633	25.1155	25.1216	25.3516	24.7959	24.2048	24.6703	25.4039	25.3943	25.4281	27.3125	27.3275	27.3032	26.2501	26.2986	26.2351	26.0077
3.74711	1.60229	Q8NCF7;B2RE88;A0A024RBE8;A0A024RBH9;Q00325;F8VVM2;Q53HC3;F8VWQ0;F8VZL5;F8VWR4	Q8NCF7;B2RE88;A0A024RBE8;A0A024RBH9;Q00325;F8VVM2;Q53HC3	Phosphate carrier protein, mitochondrial	SLC25A3	15	26.6384	26.642	26.4079	24.5456	24.9219	24.6635	26.8529	26.8754	26.9047	25.9296	25.9098	26.2896	26.851	26.9337	26.6964	25.4779	26.0409	26.232	25.4097	25.7029	25.9058	25.1877	25.3506	25.2804	26.7057	26.8244	26.6935	26.365	26.2128	26.0851	25.034	25.0929	25.372	26.4091	26.1673	26.3484	28.3875	28.4788	28.4561	27.0202	27.2963	27.2905	27.2322
7.38181	1.59831	J3QRJ3;Q59GA0;E9PIM6;B0YJA4;E9PNQ8;P04216	J3QRJ3;Q59GA0;E9PIM6;B0YJA4;E9PNQ8;P04216	Thy-1 membrane glycoprotein	THY1	2	23.2491	23.1176	23.6581	22.7998	22.8126	NaN	23.2706	NaN	23.1534	23.3947	23.2723	23.0595	NaN	23.1922	23.0312	23.591	23.5523	23.3934	23.5762	23.8121	23.708	NaN	23.3769	NaN	24.4499	24.6831	24.4618	23.2158	NaN	NaN	NaN	23.3988	NaN	23.0844	22.9442	23.1948	25.295	25.2513	25.0594	NaN	NaN	23.6405	24.9986
9.09257	1.58839	A0A024R2A7;P49257;Q53FS4;B2R774;B4DVV0;A0PJ85	A0A024R2A7;P49257;Q53FS4;B2R774	Protein ERGIC-53	LMAN1	17	25.6399	25.8142	25.586	24.9954	24.9878	24.8349	25.5205	25.6364	25.692	25.3522	25.4528	25.6909	25.3774	25.3483	25.5545	25.5577	25.2245	25.4751	25.1772	25.2131	25.3646	25.634	25.553	24.5391	26.011	26.3174	26.2559	25.658	25.8129	25.7257	25.4325	24.9102	25.8063	26.0416	25.916	26.0338	27.3572	27.4641	27.4134	26.8324	26.7146	26.6882	26.698
10.7002	1.58642	B2RDE0;P05165;A0A1B0GUX9;A0A1B0GU58;A0A1B0GWI4;A0A1B0GWA1;A0A1B0GTR1;Q5JVH2;H0Y4B9;H0Y5U0	B2RDE0;P05165;A0A1B0GUX9;A0A1B0GU58;A0A1B0GWI4;A0A1B0GWA1	Propionyl-CoA carboxylase alpha chain, mitochondrial	PCCA	14	22.8741	23.3807	23.5042	22.7813	23.1002	22.9292	23.12	23.3894	22.8182	22.9269	23.269	22.9688	23.2758	23.2818	23.2999	NaN	23.1606	23.5176	25.1314	24.9298	24.9942	24.4784	24.5018	24.7796	25.0346	24.9453	25.0511	24.3366	24.2879	24.3446	25.0713	25.1089	25.3731	24.8465	24.967	24.9157	24.3431	24.5118	24.3184	25.1334	24.8596	24.7803	24.9995
10.3824	1.56889	A0A024R971;Q06828;B3KS64;B4E1J3;Q12833;B3KYB3	A0A024R971;Q06828;B3KS64;B4E1J3	Fibromodulin	FMOD	3	22.8481	23.0114	23.0761	22.9864	23.3491	23.5826	NaN	22.8506	23.1514	22.8521	23.0947	NaN	23.2503	23.0524	23.1941	23.6989	23.1082	23.4639	24.534	24.5618	24.701	23.6783	24.285	24.0139	24.5148	24.3566	24.8317	23.4349	23.8804	23.4712	24.744	24.6894	24.5793	23.6817	23.7459	23.506	24.3663	24.6991	24.318	23.7293	23.8503	24.0215	25.0746
9.59508	1.56562	O94905;E5RHW4;E5RJ09	O94905;E5RHW4	Erlin-2	ERLIN2	8	24.6291	24.5257	24.5973	23.8486	23.8499	23.8019	24.3344	24.4332	24.6529	24.1196	24.6593	24.4784	24.524	24.5803	24.8455	24.8461	24.6862	24.6551	25.6735	25.6648	25.672	25.0775	24.8702	25.009	26.0437	25.8497	25.7964	24.6293	24.7376	24.8891	24.9049	24.9676	24.8912	25.2566	25.2162	25.3944	26.1446	26.2389	26.0077	25.9379	25.9463	25.9909	25.6476
10.2848	1.56219	P30049	P30049	ATP synthase subunit delta, mitochondrial	ATP5D	6	26.5418	26.7571	26.6979	26.6182	26.5999	26.6577	26.5976	26.4783	26.577	26.4218	26.3398	26.4227	26.5052	26.5962	26.4848	26.5779	26.7394	26.8173	28.3592	28.2654	28.3673	28.6329	28.6707	28.6495	28.4704	28.3743	28.3473	28.1568	28.1561	28.2037	28.2532	28.2539	28.4529	28.4069	28.392	28.3885	27.6385	27.7074	27.6022	28.2373	28.4817	28.7568	28.5744
7.41058	1.55743	G5E9W7;G5E9V5;P82650;Q8NBL6;H7C5H3;A8K9Y7;H7C5L9;H7C5F2;Q59GX8;Q96Q16	G5E9W7;G5E9V5;P82650;Q8NBL6;H7C5H3;A8K9Y7	28S ribosomal protein S22, mitochondrial	MRPS22	5	22.5387	22.5414	22.158	NaN	22.037	21.3901	NaN	NaN	22.6811	21.7354	22.0995	21.5557	22.7477	22.2316	22.1184	23.1944	22.0755	NaN	23.8262	24.1483	23.875	23.577	23.5884	22.9481	23.3514	22.973	23.8865	23.2261	22.7168	22.6615	23.1504	23.3772	23.5195	23.5419	23.1719	22.7668	23.5559	23.6562	23.4823	23.8724	23.9661	23.4692	24.0312
11.6484	1.54972	P52815;B4DLN1;Q96Q74;Q15693	P52815;B4DLN1;Q96Q74	39S ribosomal protein L12, mitochondrial	MRPL12;MRPL7/L12	10	26.2226	26.2619	26.226	25.8433	25.9039	25.8602	26.1423	26.1441	26.2826	25.8972	25.8297	25.8371	26.3091	26.1618	26.1972	25.9388	26.0269	26.0174	27.9214	27.9717	27.9538	27.9062	27.9857	28.0037	28.0406	28.0375	27.9795	27.5079	27.5348	27.5266	27.7343	27.8127	27.7063	27.9401	27.846	27.8594	27.3261	27.3018	27.3498	28.0439	27.9412	28.0092	27.957
4.75191	1.5468	E9PN17;O75964	E9PN17;O75964	ATP synthase subunit g, mitochondrial	ATP5L	7	24.3612	24.4113	24.2968	23.0497	22.9002	22.864	24.4975	24.3113	24.764	23.801	23.826	23.85	24.5796	24.2686	24.1133	24.2256	24.2639	24.1957	24.2709	24.4204	24.9093	24.8442	24.66	24.6986	24.6666	25.0582	25.0538	24.5366	24.8295	24.621	24.3595	24.2973	24.448	25.0331	25.0628	24.9602	26.1576	25.8809	26.1497	24.772	25.1326	24.8966	25.1398
11.5177	1.54419	A0A1W2PPX5;A0A1W2PQR6;A0A1W2PQB7;A0A1W2PS43;A0A024RDG6;Q14108;A0A1W2PRS1;A0A1W2PPU6;A0A1W2PRF6;A0A1W2PSE4;A0A1W2PS70;A0A1W2PNX7;D6RDG0	A0A1W2PPX5;A0A1W2PQR6;A0A1W2PQB7;A0A1W2PS43;A0A024RDG6;Q14108;A0A1W2PRS1;A0A1W2PPU6;A0A1W2PRF6	Lysosome membrane protein 2	SCARB2	13	26.5218	26.3426	26.43	25.8722	25.9597	25.8201	26.5879	26.5507	26.3928	26.1963	26.2232	26.3183	26.5185	26.373	26.4083	26.0034	25.9539	25.9141	27.1982	27.1952	27.2671	26.8965	26.8935	26.9939	27.6734	27.6702	27.6488	27.3264	27.2648	27.3909	26.9338	27.0324	27.0153	27.3457	27.3871	27.431	28.0561	27.9419	28.0687	27.561	27.5731	27.5068	27.7788
8.84772	1.54352	Q9H9B4;D6RFI0;D6RDG7;S4R2X2;D6RAE9	Q9H9B4;D6RFI0	Sideroflexin-1	SFXN1	13	29.1535	29.3206	29.0867	28.3446	28.4054	28.8078	29.2112	29.2707	29.2087	28.5926	28.8052	28.601	29.386	29.3901	29.2766	29.2132	29.3047	29.2264	29.8201	29.7696	29.735	29.1232	28.883	29.0068	30.0802	30.0121	30.1287	29.0002	28.8898	29.1669	29.285	29.2594	29.4105	29.4036	29.3251	29.323	30.9705	30.9691	30.9054	29.8711	30.0084	29.955	30.3674
5.9541	1.53307	A0A024QZT0;P45880;A0A0A0MR02;A0A024QZN9;Q5JSD2;Q5JSD1;B4DKM5;A2A3S1	A0A024QZT0;P45880;A0A0A0MR02;A0A024QZN9;Q5JSD2;Q5JSD1;B4DKM5	Voltage-dependent anion-selective channel protein 2	VDAC2	16	27.2166	27.1688	27.136	25.9079	26.0414	26.0303	27.2179	27.2206	27.1999	26.2445	26.3041	26.1837	27.1975	27.1144	27.1298	26.8267	26.6854	26.7001	26.9201	26.8115	26.858	26.1053	26.2222	26.1784	27.4943	27.5443	27.5418	26.3805	26.5578	26.3932	26.2993	26.1908	26.1008	26.4577	26.5443	26.5331	28.9585	28.9852	28.9653	27.4852	27.5018	27.4232	27.9544
11.9929	1.53236	P09619;A8KAM8;Q59F04;E5RJ14;E5RH16	P09619;A8KAM8;Q59F04	Platelet-derived growth factor receptor beta	PDGFRB	13	26.3385	26.7127	26.5091	26.7252	26.7077	26.7277	26.0359	26.1564	26.2406	27.4193	27.4077	27.209	26.3837	26.1929	26.4834	27.4956	27.7339	27.4495	27.6982	27.8294	27.8121	27.7007	27.5695	27.6486	27.8882	27.9469	27.9554	27.5041	27.5419	27.3734	27.5021	27.5599	27.5207	27.8582	27.7928	27.8179	28.1568	28.0946	28.0216	28.1487	27.7672	28.0266	27.7117
9.09513	1.53039	P11233;H7C3P7	P11233;H7C3P7	Ras-related protein Ral-A	RALA	7	23.7601	23.358	23.5286	22.788	23.088	22.8208	23.46	23.6364	23.7152	23.1227	23.1764	23.2097	23.8564	23.643	23.7245	NaN	NaN	NaN	24.3555	24.1437	24.1271	23.8025	23.9692	23.7407	24.7428	24.5811	24.6378	24.161	24.2381	24.3322	NaN	24.0134	23.928	23.8265	23.8942	23.8589	25.1528	25.4003	24.9707	24.2036	24.4917	24.5129	24.8193
13.4569	1.52874	P04181;A0A140VJQ4;Q59HE2	P04181;A0A140VJQ4	Ornithine aminotransferase, mitochondrial;Ornithine aminotransferase, hepatic form;Ornithine aminotransferase, renal form	OAT	25	26.1477	25.9096	26.1279	25.4627	25.5868	25.7374	25.8342	25.8056	25.7833	25.9723	26.0536	25.9749	25.6769	25.7105	25.8875	26.0768	25.9925	26.1888	27.6468	27.7677	27.6253	27.9085	27.9113	27.8924	27.785	27.7854	27.8185	27.4408	27.5436	27.5361	27.5485	27.6643	27.5704	27.8377	27.8592	27.8888	27.079	27.329	27.1621	27.5476	27.6127	27.5343	27.4041
9.03931	1.52747	Q53XM7;O95292;E5RK64;Q59EZ6;B4DNS4;Q6ZSP7;Q6ZR82;B3KVU7	Q53XM7;O95292;E5RK64;Q59EZ6	Vesicle-associated membrane protein-associated protein B/C	VAPB	4	23.3632	23.3279	22.9007	22.596	22.8355	22.605	22.6537	22.6906	23.1088	22.8396	23.0661	22.9634	23.7645	23.1909	23.3283	23.2178	23.3636	23.1556	23.9463	24.2732	24.0571	24.1326	23.5966	23.8387	24.2651	24.5509	24.476	23.196	22.9865	23.104	24.0166	23.944	23.7359	23.8361	23.6896	23.6498	24.7249	24.6874	24.504	23.983	23.4376	24.0197	24.6732
3.89924	1.52374	Q53YE7;Q53EZ0;Q49A63;P21397;Q5ULA3;B7Z242;Q8TBI1;P27338;A0A1W5KJW8	Q53YE7;Q53EZ0;Q49A63;P21397	Amine oxidase [flavin-containing] A	MAOA	7	22.3076	22.5286	NaN	22.7389	NaN	NaN	22.4317	22.2878	22.4507	21.4291	NaN	NaN	23.1772	NaN	23.1189	NaN	NaN	22.3377	NaN	NaN	NaN	NaN	NaN	NaN	22.9878	23.1993	NaN	22.178	22.056	23.3488	NaN	NaN	NaN	23.4147	NaN	23.5744	25.2465	25.2492	25.0085	23.2922	23.2398	22.9632	23.5662
6.05924	1.50784	H3BN72;H3BNV9;P13073;Q86WV2;H3BNI5;H3BPG0	H3BN72;H3BNV9;P13073;Q86WV2;H3BNI5;H3BPG0	Cytochrome c oxidase subunit 4 isoform 1, mitochondrial	COX4I1	4	23.7634	23.7204	23.4989	22.4472	22.5568	NaN	23.4886	23.9414	23.4091	NaN	NaN	NaN	23.513	23.1972	23.9092	NaN	22.9871	22.8609	23.5151	23.8265	24.5818	23.4216	23.3233	23.3163	23.5853	23.4685	23.6559	23.375	23.5773	24.0353	23.1698	23.6162	23.4979	23.9958	24.1481	24.3262	25.1839	25.16	25.1539	24.3987	24.3375	24.0105	24.733
11.8146	1.50519	Q75MT9;Q6FHZ0;A0A024R4K3;P40926;Q0QF37;G3XAL0;B3KTM1	Q75MT9;Q6FHZ0;A0A024R4K3;P40926;Q0QF37;G3XAL0;B3KTM1	Malate dehydrogenase;Malate dehydrogenase, mitochondrial	MDH2	42	30.5436	30.6094	30.5629	30.4288	30.369	30.4145	30.5334	30.5414	30.5443	30.3634	30.4539	30.4126	30.4666	30.4233	30.4617	30.5225	30.5583	30.481	32.2403	32.1758	32.1938	32.3224	32.2625	32.3266	32.2847	32.297	32.3055	31.9457	31.976	31.9446	32.1491	32.1841	32.1744	32.1959	32.1545	32.2078	31.6049	31.5661	31.5732	32.3062	32.2851	32.3311	32.2368
4.6958	1.50445	Q6FG43;J3QLD9;A0A024QZ62;E7EMK3;Q14254;Q9BTI6;K7EKW9	Q6FG43;J3QLD9;A0A024QZ62;E7EMK3;Q14254;Q9BTI6;K7EKW9	Flotillin-2	FLOT2;hCG_1998851	9	22.9225	NaN	22.6429	NaN	NaN	NaN	NaN	23.6678	23.2525	22.9717	23.1792	22.9971	NaN	22.6815	23.3958	23.1831	NaN	NaN	23.7094	23.3922	23.6555	23.3189	23.1	23.2153	24.4754	24.079	23.9383	23.5777	23.5676	23.5645	23.3973	23.2425	23.1002	23.6541	23.8189	23.7996	25.2701	25.1988	24.6454	24.1066	24.171	24.105	24.1158
5.82138	1.50297	P51970;B7Z768	P51970;B7Z768	NADH dehydrogenase [ubiquinone] 1 alpha subcomplex subunit 8	NDUFA8	10	25.6243	25.6955	25.9695	24.5654	24.4364	24.8595	25.7248	25.9701	25.9507	24.7054	24.6084	24.5123	25.9526	25.9646	25.6585	24.8544	25.1471	25.2857	27.2736	27.1956	27.0084	26.5323	26.6266	26.8278	27.3124	26.9587	27.0095	26.5112	26.7831	26.5849	27.0283	26.9836	26.9674	26.683	26.7588	26.5949	26.5789	26.6017	26.7209	26.7772	26.4287	26.8417	27.508
6.85684	1.50079	A0A024R2F9;Q9BTV4;A0A0S2Z5N2;V9GY05	A0A024R2F9;Q9BTV4;A0A0S2Z5N2	Transmembrane protein 43	TMEM43	10	24.9807	24.9971	25.0386	24.2985	24.1157	24.0964	24.8747	24.8416	24.7388	24.6803	24.7145	24.7455	25.0109	24.9415	24.8221	24.6905	24.6427	24.6373	24.6397	24.8144	24.9453	24.399	24.1014	24.0507	25.4804	25.5816	25.5997	24.4801	24.7461	24.4816	24.3033	24.205	24.3997	25.0486	24.9868	24.8911	26.9047	26.9024	26.8628	25.7069	25.6402	25.758	25.8492
7.48831	1.48591	P04843;Q6IBR0;Q53EP4;Q96HX3;B4DL99;B7Z4L4;B4DNJ5;F8WF32	P04843;Q6IBR0;Q53EP4;Q96HX3;B4DL99;B7Z4L4;B4DNJ5	Dolichyl-diphosphooligosaccharide--protein glycosyltransferase subunit 1	RPN1	36	27.6845	27.8123	27.706	26.7334	26.8229	26.9529	27.6509	27.6956	27.6178	27.2646	27.3181	27.4	27.6759	27.764	27.7567	27.3226	27.388	27.3723	28.1971	28.1256	28.0792	27.4481	27.5038	27.3952	28.5469	28.4797	28.4854	27.5741	27.5734	27.5486	27.5645	27.5242	27.5153	27.9148	28.0202	27.9589	29.3622	29.4357	29.4392	28.908	28.8617	28.8241	28.6253
12.9824	1.48026	Q92896;H3BM42;Q6ZMF1;H3BQU9;H3BQT1;H3BRD8	Q92896;H3BM42	Golgi apparatus protein 1	GLG1	20	24.6371	24.663	24.513	24.18	24.2321	24.1133	24.6469	24.4994	24.5488	24.6004	24.6126	24.4743	24.6607	24.6257	24.4853	24.5833	24.533	24.2539	25.5586	25.5432	25.448	26.1336	25.9813	26.1413	25.7898	25.7377	25.9784	25.9039	25.9223	25.9787	25.3809	25.4122	25.5361	26.2336	26.334	26.3283	26.0847	26.1356	26.1299	26.363	26.4105	26.5234	25.811
4.65184	1.47924	E9PGZ4;B4DVV3;Q9NTJ5;F8WDN7;C9JV50;B3KX17;C9J3E3	E9PGZ4;B4DVV3;Q9NTJ5;F8WDN7	Phosphatidylinositide phosphatase SAC1	SACM1L	7	22.0834	22.448	22.6523	NaN	NaN	NaN	22.3968	21.9973	22.394	NaN	NaN	NaN	22.5772	22.4955	NaN	22.2305	NaN	NaN	NaN	NaN	NaN	NaN	NaN	NaN	22.8777	NaN	NaN	NaN	22.2442	22.334	NaN	NaN	NaN	NaN	NaN	NaN	24.2882	24.8125	24.1077	NaN	23.1589	NaN	23.2647
7.91631	1.47508	A0A024R6G4;Q02252;Q53H94;Q53FN8;G3V4Z4;O43573	A0A024R6G4;Q02252;Q53H94;Q53FN8;G3V4Z4	Methylmalonate-semialdehyde dehydrogenase [acylating], mitochondrial	ALDH6A1	26	26.1371	26.2396	26.0218	24.9082	25.2432	25.3422	26.0779	25.9324	25.8945	25.4362	25.5914	25.5606	26.1202	26.1603	26.2276	25.8594	25.9624	25.912	27.2632	27.3707	27.3154	27.0129	26.9662	26.8733	27.3715	27.2647	27.3509	26.7434	26.5244	26.5355	27.3098	27.3432	27.2942	26.8702	26.8696	26.8382	27.1387	27.173	27.2347	27.0686	27.1146	26.9421	27.5874
2.28071	1.46177	B4DS67;B4DLH2;Q8N357	B4DS67;B4DLH2;Q8N357	Solute carrier family 35 member F6	C2orf18;SLC35F6	2	NaN	NaN	NaN	NaN	NaN	NaN	20.6163	NaN	20.7613	NaN	NaN	NaN	NaN	20.5409	NaN	20.2763	NaN	NaN	NaN	NaN	NaN	NaN	NaN	NaN	21.4771	21.4602	21.6377	21.1224	21.339	21.4111	NaN	NaN	21.2704	21.1676	21.2199	21.4392	22.9639	23.0438	23.0012	21.3645	21.5243	21.447	21.5313
2.45018	1.46017	A0A024RBV5;P51151	A0A024RBV5;P51151	Ras-related protein Rab-9A	RAB9A	2	21.7119	21.7959	21.7091	NaN	NaN	NaN	NaN	NaN	NaN	NaN	NaN	21.9328	21.8171	NaN	NaN	NaN	NaN	NaN	NaN	NaN	NaN	NaN	NaN	NaN	NaN	21.8275	NaN	NaN	NaN	NaN	NaN	NaN	NaN	NaN	NaN	NaN	23.5883	23.5179	22.5498	NaN	NaN	NaN	NaN
9.66405	1.45699	B9A067;B4DQY2;Q16891;C9J406;B4DS66;B4DKR1;H7C463;B4DT20;B4E2B5;Q05DN3;Q3B7X4;A0A087WYS0;D6RAW4	B9A067;B4DQY2;Q16891;C9J406;B4DS66;B4DKR1;H7C463;B4DT20	MICOS complex subunit MIC60	IMMT	50	27.2904	27.2434	27.2518	26.4044	26.5344	26.4767	27.0869	27.1837	27.2284	27.0993	26.9753	26.9704	27.2791	27.2439	27.3012	27.5288	27.4972	27.4725	28.4779	28.5928	28.5111	28.2328	28.2304	28.223	28.5498	28.5988	28.5749	27.951	27.9337	27.8986	28.4394	28.4321	28.4328	28.3061	28.3011	28.2631	28.3973	28.3764	28.4324	28.3179	28.2499	28.2432	28.5505
10.5111	1.44508	B3KQQ0;A0A090N8P3;O95302;B7Z230;B7Z1U8;A0A090N7W0;A7YQ73;B7ZAH5;B7Z994;Q75LS8;A8K073;C9J4P8	B3KQQ0;A0A090N8P3;O95302;B7Z230;B7Z1U8	Peptidyl-prolyl cis-trans isomerase FKBP9	FKBP9	13	25.7755	25.685	25.7389	26.0156	25.9038	25.9823	25.7413	25.6965	25.8123	25.9672	26.094	26.0229	25.8694	25.9274	25.9325	26.0787	26.179	26.081	27.5061	27.4895	27.5955	27.5851	27.6218	27.5748	27.5922	27.6566	27.644	27.039	26.8852	26.8689	27.1871	27.2056	27.2663	27.4825	27.4644	27.4303	26.8412	26.8024	26.8511	27.4734	27.4937	27.4085	27.4523
9.70402	1.44342	P82909;D6R941	P82909	28S ribosomal protein S36, mitochondrial	MRPS36	7	23.0996	23.1889	23.2154	22.9043	22.7119	23.0058	23.1993	23.4812	23.2656	22.8066	22.8493	22.955	23.1152	23.2232	23.4112	23.1174	23.1608	23.46	25.1198	24.7986	24.9827	25.125	25.0783	24.9849	25.0545	24.9711	24.9652	24.4706	24.5506	24.617	25.0291	25.0014	24.9436	24.87	24.9591	24.8639	24.2204	24.172	24.2481	25.1666	24.7643	24.6943	24.8593
5.19545	1.44295	B4E0N6;Q969X5	B4E0N6;Q969X5	Endoplasmic reticulum-Golgi intermediate compartment protein 1	ERGIC1	11	25.6219	25.5436	25.4633	24.6907	24.9284	24.9152	25.5356	25.1776	25.3736	25.3225	25.6451	25.6264	24.8623	25.0583	25.1241	25.1581	24.9223	25.1292	24.4223	24.7624	24.6071	23.6139	23.9255	23.039	25.7643	25.6044	25.1216	25.5838	24.9369	25.2081	24.3561	24.2698	24.1377	25.3464	25.3768	25.5287	27.5144	27.5105	27.5738	26.0332	25.8539	25.7078	25.8521
9.73585	1.44229	V9HW31;P06576;Q0QEN7;H0YH81;F8W079;H0YI37	V9HW31;P06576;Q0QEN7;H0YH81;F8W079	ATP synthase subunit beta;ATP synthase subunit beta, mitochondrial	HEL-S-271;ATP5B	50	31.5135	31.5408	31.5132	31.1986	31.1982	31.1905	31.3855	31.406	31.4019	31.3436	31.3434	31.3295	31.1861	31.2372	31.2434	31.129	31.0063	31.053	32.9652	32.9569	32.9639	33.0342	33.0425	33.05	32.7664	32.7328	32.8272	32.9009	32.9226	32.9182	32.9934	32.9647	32.9767	33.0193	33.0234	33.0692	32.2767	32.2858	32.2678	32.9161	32.9994	33.0099	33.0444
5.81392	1.43992	P04179;Q7Z7M4;Q7Z7M6;Q4ZJI1;Q7Z7M7;F5H4R2;F5GYZ5;Q7Z7M5;Q6LE88;Q9UG59;Q96AM7;G5E9P6;F5GXZ9	P04179;Q7Z7M4;Q7Z7M6;Q4ZJI1;Q7Z7M7;F5H4R2;F5GYZ5;Q7Z7M5	Superoxide dismutase [Mn], mitochondrial;Superoxide dismutase	SOD2	19	29.3691	29.2741	29.2761	29.3811	29.3795	29.4417	28.4378	28.3396	28.426	29.2038	29.2658	29.1899	28.4564	28.4441	28.4097	30.7593	30.8186	30.73	30.5292	30.4857	30.4798	31.7616	31.6656	31.7097	30.6637	30.6023	30.7344	31.3754	31.4114	31.3534	30.213	30.2121	30.3381	31.3417	31.4021	31.3301	30.1744	30.1045	30.1015	31.9976	31.9652	31.962	30.8439
6.59591	1.43639	A0A0C4DGS1;A0A024RAD5;P39656;U3KQ84	A0A0C4DGS1;A0A024RAD5;P39656	Dolichyl-diphosphooligosaccharide--protein glycosyltransferase 48 kDa subunit	DDOST	12	25.8929	25.7892	25.854	25.1024	24.7675	24.9995	25.6819	25.7981	25.7688	25.6699	25.5626	25.7333	25.556	25.7985	25.7509	25.6965	25.8037	25.6373	26.2026	26.1962	25.9742	25.2303	25.4374	25.3243	26.4861	26.4834	26.6204	25.9341	26.1058	25.83	25.2922	25.124	25.262	26.3242	26.2481	26.2911	27.5694	27.6454	27.6162	26.8305	26.7081	27.0268	26.6393
10.9682	1.435	Q8IXM3	Q8IXM3	39S ribosomal protein L41, mitochondrial	MRPL41	2	22.0711	22.1432	21.8166	NaN	21.6624	21.7914	22.0336	22.1296	22.3456	21.8648	21.7833	21.7786	21.8234	21.778	22.1949	21.9657	NaN	22.2122	23.9905	23.8393	23.8676	23.3237	23.025	23.1832	NaN	23.6307	23.8247	23.073	23.0456	22.9647	23.4416	23.5222	23.2873	23.7281	23.346	23.2456	NaN	23.4004	23.2765	23.3831	23.0946	23.2539	23.2116
5.45818	1.4292	Q13724;Q58F09;A8K9K4;C9J8D4;C9JDQ1;B8ZZE2	Q13724;Q58F09;A8K9K4;C9J8D4	Mannosyl-oligosaccharide glucosidase	MOGS;GCS1	16	24.3346	24.5406	24.2945	23.5818	22.9943	23.1932	24.1174	23.9989	24.2357	23.9261	23.9067	24.1189	24.2823	24.243	24.4023	23.7233	23.9552	23.7786	24.2184	24.0954	24.4509	23.9895	24.0721	24.3206	24.9518	24.3119	24.477	23.3681	23.325	23.8435	24.1743	23.17	22.2156	24.3883	24.4154	24.628	26.0528	26.0175	26.1806	23.483	24.8261	24.8697	24.9123
7.27678	1.42497	P54886	P54886	Delta-1-pyrroline-5-carboxylate synthase;Glutamate 5-kinase;Gamma-glutamyl phosphate reductase	ALDH18A1	25	24.529	24.997	24.5618	24.3862	24.6466	24.3403	24.6088	24.6922	24.4418	24.8576	24.9418	25.1108	25.0279	25.12	24.8374	24.8262	25.1848	24.8723	24.4396	24.0815	24.1645	23.2804	24.9215	24.0046	24.8553	24.935	25.0806	24.5472	23.9706	24.396	23.6442	22.5151	23.6739	24.7265	24.8721	24.65	26.6047	26.6465	26.7282	25.1318	25.4419	25.6087	25.7681
8.42526	1.41171	B4DEN6;A0A024R2M6;P09110;Q8NCW8;C9JDE9;H7C131;A0A140VJX0;H0Y4D4;B4E072;O43203;B4DVF4	B4DEN6;A0A024R2M6;P09110;Q8NCW8;C9JDE9;H7C131;A0A140VJX0;H0Y4D4	3-ketoacyl-CoA thiolase, peroxisomal	ACAA1	9	24.3826	24.3551	24.3941	23.7506	24.0854	23.789	24.2967	24.2744	24.371	23.5094	23.7145	23.8114	24.4959	24.7367	24.4166	23.6149	23.6127	23.3052	24.4786	25.8141	24.6962	NaN	NaN	NaN	NaN	NaN	25.5692	NaN	NaN	NaN	24.9736	24.2811	24.9232	NaN	24.0258	NaN	25.4162	25.517	25.4434	NaN	NaN	NaN	26.0086
8.40672	1.40449	A0A024QZS4;P30405;B2R6X6;R4GN99;H0Y548	A0A024QZS4;P30405;B2R6X6;R4GN99;H0Y548	Peptidyl-prolyl cis-trans isomerase;Peptidyl-prolyl cis-trans isomerase F, mitochondrial	PPIF	9	25.0923	25.2057	25.4363	24.3397	24.5919	24.9929	25.311	25.2491	25.1014	24.9076	24.369	24.7879	25.2894	25.6837	25.2824	24.3107	24.7974	24.2747	26.6473	26.6164	26.6667	25.9405	26.0891	25.979	26.7661	26.602	26.6873	25.8168	25.3168	25.8966	26.3073	26.3156	26.4516	25.7727	25.888	25.5332	26.3178	26.1909	26.2264	25.7667	25.8983	25.9731	26.5625
8.13716	1.39862	A0A024R6I3;Q53GF9;P49755;B4DZH3;G3V2K7;B4DL12	A0A024R6I3;Q53GF9;P49755;B4DZH3;G3V2K7;B4DL12	Transmembrane emp24 domain-containing protein 10	TMED10	10	24.8099	24.8438	24.7059	24.7297	24.6395	24.7218	24.7855	24.9231	24.923	25.0717	25.1362	25.1907	24.9032	24.863	24.4549	25.1485	24.9995	25.1344	25.4032	24.9267	25.1059	25.7579	25.5664	25.6316	25.2355	25.85	25.7435	25.8691	25.6044	25.7231	25.4693	25.3292	25.2441	25.6915	25.6178	25.9106	26.6828	26.7856	26.7015	26.2779	26.0222	26.5156	25.5582
2.49113	1.39795	P08754	P08754	Guanine nucleotide-binding protein G(k) subunit alpha	GNAI3	4	NaN	NaN	NaN	NaN	NaN	NaN	NaN	NaN	22.1451	NaN	NaN	NaN	NaN	22.2975	22.4282	NaN	22.4496	NaN	NaN	NaN	NaN	NaN	NaN	NaN	NaN	NaN	NaN	22.8113	NaN	NaN	21.8866	NaN	NaN	NaN	NaN	NaN	NaN	24.3027	24.1969	NaN	23.4089	NaN	NaN
8.52671	1.39385	Q9P015;B2R739;E5RIZ4;E5RHF4	Q9P015;B2R739;E5RIZ4;E5RHF4	39S ribosomal protein L15, mitochondrial	MRPL15	6	22.2146	22.7206	22.7498	NaN	NaN	NaN	22.5724	22.5999	22.453	22.1831	22.0787	22.0674	22.9024	22.7996	23.0071	22.419	22.7617	NaN	24.0755	23.9308	24.2068	23.3551	23.5742	23.3273	24.0709	24.0365	24.1033	23.1846	22.9516	23.2971	23.8738	23.7825	23.7161	23.7816	24.106	23.9725	24.4129	24.3915	24.3574	23.6256	23.7865	23.5953	23.755
12.9373	1.39255	Q53FB6;P05091;B4YAH7;S4R3S4;F8VP50;Q9UN17	Q53FB6;P05091;B4YAH7	Aldehyde dehydrogenase, mitochondrial	ALDH2	15	25.2821	24.9253	25.2143	24.6513	24.5149	24.7458	24.9369	24.9674	24.8651	24.8347	24.7859	24.8243	24.9877	24.9847	24.9948	25.333	25.1777	25.2772	26.1636	26.1813	26.314	25.44	25.2977	25.4441	26.2526	26.1833	26.1966	24.8106	24.7094	25.0235	26.18	26.2838	26.1812	25.3919	25.2871	25.2931	26.2482	26.3641	26.219	25.7944	25.9113	25.79	26.2702
7.68871	1.38879	A0A0A0MS41;A0A1P0AYU5;B4DRS6;Q9BWM7;S4R3N9	A0A0A0MS41;A0A1P0AYU5;B4DRS6;Q9BWM7;S4R3N9	Sideroflexin;Sideroflexin-3	SFXN3	17	25.9523	26.0243	25.9919	25.1238	25.1912	25.2265	25.9584	26.1069	25.9931	25.5501	25.6081	25.8368	25.9216	26.0779	26.0339	25.9369	25.8867	25.8167	26.1131	26.2186	26.1654	25.5839	25.42	25.6021	26.6092	26.6154	26.4709	25.7869	25.5695	25.6963	25.7866	25.7052	25.7463	25.8399	25.8455	25.6755	27.5607	27.5624	27.5416	26.5502	26.5552	26.5066	26.8483
7.16267	1.38484	P27824;Q6ZP56;Q16094;D6RGY2;D6RFL1;D6RDP7;H0Y9H1;D6RAQ8;D6RAU8;D6RB85;H0Y9Q7;A8K454;B4DRG2;D6RHJ3;D6RD16;A0A140VKG2;O14967	P27824	Calnexin	CANX	17	28.1003	28.099	28.1516	27.3207	27.3587	27.224	27.9894	28.0178	27.953	27.7889	27.7581	27.9532	28.1087	28.0104	28.0153	27.8721	27.8533	27.8002	28.1759	28.1915	28.2496	28.039	28.0582	28.1287	28.7779	28.7493	28.8009	28.1684	28.1194	28.0852	27.9594	27.9742	28.082	28.4869	28.4292	28.437	29.766	29.699	29.7504	29.0556	29.0749	28.985	28.8402
8.64789	1.38257	P08473;B7ZKY6;C9JR96;C9J9X7;C9IYX7;C9JDZ3;A0A087WWM7;Q3KQS6;L7ZC27	P08473;B7ZKY6	Neprilysin	MME	44	28.4856	28.4317	28.4704	27.6661	27.6465	27.6805	28.3621	28.3564	28.2673	28.336	28.2642	28.245	28.1818	28.3406	28.2508	27.9825	28.0636	27.8513	28.957	28.917	28.914	29.2226	29.2731	29.3285	29.148	29.0563	29.1564	29.5378	29.539	29.5582	29.0264	28.9168	29.0145	29.4049	29.4615	29.4186	29.8826	29.8866	29.9071	29.4837	29.4979	29.5821	29.3982
9.51517	1.3705	E9PJK1;E9PRJ8;H0YDL9;H0YDJ9;A0A024RCB7;E9PIF1;A6NMH8;P60033;E9PM31;H0YEE2	E9PJK1;E9PRJ8;H0YDL9;H0YDJ9;A0A024RCB7;E9PIF1;A6NMH8;P60033	Tetraspanin;CD81 antigen	CD81	5	25.7462	25.8731	25.8297	25.0994	25.2566	25.426	25.5243	25.6152	25.5579	25.6875	25.1909	25.5755	25.5738	25.5901	25.6507	25.4317	25.2256	25.3194	26.0806	26.1973	26.0136	25.4099	25.2426	25.3033	26.2817	26.2251	26.2338	25.9757	25.7853	25.8491	25.5365	25.6524	25.7019	25.9526	25.7164	25.8826	27.2475	27.3646	27.3588	26.7894	26.5962	26.6133	26.7811
3.24103	1.36563	Q9Y6C9;E9PIE4;Q53G34;B4DHQ0	Q9Y6C9;E9PIE4;Q53G34	Mitochondrial carrier homolog 2	MTCH2	6	23.1069	22.396	22.8133	NaN	NaN	NaN	22.4084	22.4953	22.365	22.766	21.7966	22.5965	22.9822	22.6929	23.0163	NaN	NaN	NaN	22.9231	22.8223	22.7823	NaN	NaN	NaN	23.0044	23.1364	23.2161	22.1631	NaN	22.7382	NaN	22.3827	22.1773	NaN	22.3549	NaN	25.2124	25.1995	25.4015	23.1423	22.7251	23.2254	23.517
7.34784	1.36309	P05556;C9JPK5;Q5T3E6;E9PLR6;E7EUI6;E7EQW5;H7C4N8;E7ERX5;C9JJP8;Q5T3E5;E9PQJ2	P05556	Integrin beta-1	ITGB1	21	26.2871	26.2017	26.237	25.3864	25.2384	25.2652	26.2605	26.1854	26.2643	25.9516	25.9766	26.129	26.0486	26.0326	26.0269	25.6099	25.8023	26.1249	26.5444	26.409	26.4525	26.4961	26.2183	26.4474	26.9238	26.8553	26.8091	26.4438	26.5131	26.5712	26.2649	26.4375	26.4507	26.7819	26.669	26.5862	27.4606	27.6642	27.5291	26.9467	26.9447	27.1526	26.9861
11.6369	1.36253	Q9UBG0;E7EME3;B3KSB2;J3KRF1;J3QQZ6	Q9UBG0	C-type mannose receptor 2	MRC2	39	27.0398	27.0842	27.1125	26.6857	26.7148	26.6836	27.1405	27.1533	26.9929	27.142	27.0625	26.9927	27.1151	27.1472	27.0436	27.3386	27.4591	27.3229	28.6587	28.7107	28.7088	28.3809	28.4073	28.3764	28.6971	28.6759	28.7745	27.9622	27.8902	27.9481	28.6115	28.6192	28.5536	28.5992	28.5825	28.6246	28.0018	28.1302	28.1245	28.5942	28.6026	28.6717	28.475
9.65851	1.35865	Q12841;B4DTZ8;C9J5G4;Q9BZQ0;H7C4W4	Q12841;B4DTZ8;C9J5G4	Follistatin-related protein 1	FSTL1	14	26.8134	26.8416	26.9336	26.5941	27.3629	27.2429	26.9864	26.8896	26.9791	27.8389	27.6358	27.606	27.0651	26.8869	27.0602	27.7917	27.6693	27.6913	28.2161	28.2551	28.3111	28.1902	28.5316	28.4536	28.4578	28.3871	28.2338	27.9744	27.8781	27.7562	28.1359	28.2142	28.3572	28.0873	28.0513	28.2394	27.8138	28.2968	28.0871	28.1053	28.1802	28.2754	28.5295
3.06755	1.35559	L7RT22;P18084;V9GZ57;D3DNA1;V9GYZ1;H7C4W1;H7C5U2	L7RT22;P18084;V9GZ57;D3DNA1;V9GYZ1	Integrin beta;Integrin beta-5	ITGB5	6	NaN	NaN	22.5067	NaN	NaN	NaN	22.7051	NaN	23.0883	23.3243	22.8027	NaN	NaN	22.8466	23.3468	23.5204	NaN	NaN	23.507	23.7896	23.6587	23.2155	NaN	23.1516	23.7958	23.7727	23.7989	23.5801	23.6589	23.4347	22.8982	22.8415	NaN	23.768	23.5655	23.4907	25.0311	25.0567	24.1852	NaN	24.2364	24.2165	23.787
6.72283	1.35523	A0A024RBH2;Q07065;Q8TB01;Q6NWZ1;B3KVX6	A0A024RBH2;Q07065;Q8TB01;Q6NWZ1;B3KVX6	Cytoskeleton-associated protein 4	CKAP4	51	28.7291	28.7195	28.6488	27.8395	27.8693	27.7843	28.6035	28.5997	28.6568	28.3859	28.3948	28.4377	28.5276	28.4956	28.4868	28.3997	28.3375	28.3444	28.5615	28.5366	28.5073	28.4225	28.4709	28.4953	29.193	29.1894	29.2698	28.7635	28.6935	28.6539	28.5286	28.4825	28.4621	28.8319	28.8258	28.8591	30.2936	30.3168	30.27	29.5843	29.679	29.6134	29.376
9.84439	1.35149	O75489;Q9UF24;Q53FM7;E9PS48;G3V194;E9PKL8;E9PJE7	O75489;Q9UF24;Q53FM7	NADH dehydrogenase [ubiquinone] iron-sulfur protein 3, mitochondrial	NDUFS3;DKFZp586K0821	14	25.3278	25.0672	25.5151	25.1131	25.2205	24.8557	25.0273	25.0572	25.3852	25.8777	25.8947	25.7655	25.292	25.3284	25.5809	26.0044	26.0943	26.1506	27.0132	27.131	27.1282	26.7456	26.7821	26.8038	26.9901	26.7923	27.1974	26.6975	26.8218	26.775	27.0487	27.1971	27.0362	27.2178	27.2775	27.3585	26.0591	26.2833	26.4478	26.7259	26.6925	26.6436	27.0088
3.88956	1.35043	Q96JJ7;Q3B7X1	Q96JJ7;Q3B7X1	Protein disulfide-isomerase TMX3	TMX3	2	21.8809	NaN	NaN	NaN	NaN	NaN	21.8829	21.8551	21.9937	NaN	NaN	22.1998	NaN	NaN	NaN	22.2032	NaN	NaN	NaN	NaN	NaN	NaN	NaN	NaN	NaN	NaN	NaN	NaN	NaN	NaN	NaN	NaN	NaN	NaN	NaN	NaN	23.3847	23.1225	NaN	NaN	NaN	NaN	NaN
5.67956	1.3449	Q96AG4	Q96AG4	Leucine-rich repeat-containing protein 59	LRRC59	15	26.5265	26.6479	26.5363	25.5144	25.6379	25.7484	26.8159	26.5713	26.6581	26.4553	26.4506	26.445	26.7566	26.7812	26.6968	26.4439	26.4542	26.5301	26.714	26.6171	26.6771	26.5597	26.5234	26.607	27.2122	27.2428	27.3498	26.5243	26.573	26.4239	26.3822	26.4849	26.2218	26.7085	26.6587	26.7533	28.2219	28.2584	28.2063	27.2499	27.3159	27.4394	27.2491
7.5255	1.33026	Q6IAA8;B4DUK2;F5GX19;F5H3Y3;H0YFI1;F5H479	Q6IAA8;B4DUK2;F5GX19;F5H3Y3	Ragulator complex protein LAMTOR1	LAMTOR1	5	24.2555	24.295	24.3312	23.6338	23.4448	23.6756	24.3108	24.2481	24.3548	24.0811	24.0454	23.9882	24.8023	24.8197	24.5916	24.0462	24.1422	24.3893	25.2378	25.2371	25.0461	25.4731	25.3508	25.4557	25.3189	25.55	25.3369	25.2642	25.3847	25.1639	24.4937	24.6828	24.7642	25.5169	25.6286	25.4627	25.4919	25.6124	25.5694	25.7136	25.6822	25.6244	25.44
3.43198	1.32814	I3L1P8;Q6IBH0;Q02978	I3L1P8;Q6IBH0;Q02978	Mitochondrial 2-oxoglutarate/malate carrier protein	SLC25A11	9	22.7857	22.789	22.727	NaN	NaN	NaN	22.9555	23.2634	22.8891	22.6388	22.8251	21.903	23.1418	22.6438	22.7824	21.835	22.7489	23.1085	22.2847	NaN	NaN	21.8356	21.9151	22.0362	24.0547	23.6606	22.7463	23.2361	23.3259	23.3135	22.533	NaN	NaN	23.3111	23.5471	23.2977	25.2254	25.1862	25.2916	23.686	23.9377	23.8347	23.5707
10.1946	1.31937	Q13011;M0R248;M0QZW4;B4DVS4;M0QXS7;M0R280;M0R1A2	Q13011;M0R248	Delta(3,5)-Delta(2,4)-dienoyl-CoA isomerase, mitochondrial	ECH1	26	27.1671	27.1245	27.1067	26.9528	26.8928	26.8447	27.1357	27.0518	27.0712	27.2011	27.0025	27.0277	27.1136	27.0251	27.0648	27.198	27.3319	27.2491	28.4659	28.5667	28.5398	28.6867	28.7031	28.7421	28.5546	28.5281	28.5395	28.3125	28.3345	28.1967	28.5471	28.5533	28.4795	28.7575	28.72	28.7571	27.9043	27.9116	27.9803	28.7777	28.7535	28.7364	28.6075
9.54591	1.31756	A0A024R6C9;P36957;Q6IBS5;Q86TQ8;Q86TW7;Q86SW4;Q16187;H0YJF9;G3V3F0;B7Z6J1;G3V5M3;Q6LEQ7	A0A024R6C9;P36957;Q6IBS5	Dihydrolipoyllysine-residue succinyltransferase component of 2-oxoglutarate dehydrogenase complex, mitochondrial	DLST	22	27.5398	27.5082	27.547	26.7226	26.8561	26.8451	27.3963	27.4651	27.4593	27.2773	27.2045	27.2154	27.3344	27.5278	27.384	27.5632	27.4608	27.3077	28.8385	28.8009	28.7298	28.3793	28.4003	28.4323	28.6522	28.8054	28.5715	28.3928	28.3928	28.4388	28.5609	28.5881	28.6033	28.8831	28.8349	28.8435	28.532	28.5016	28.5216	28.8138	28.7664	28.8305	28.4457
7.95424	1.3113	V9HW63;Q13162;H7C3T4;A6NG45;A6NJJ0	V9HW63;Q13162;H7C3T4	Peroxiredoxin-4	HEL-S-97n;PRDX4	17	27.6577	27.5191	27.5524	27.8707	27.8782	27.8477	27.4675	27.5061	27.4071	27.8641	27.8236	27.8206	27.5785	27.5615	27.5381	27.8511	27.7429	27.7757	29.4055	29.4222	29.3692	30.0652	29.9931	29.9794	29.2603	29.2495	29.3092	29.4369	29.4513	29.3952	29.133	29.0646	29.2297	29.6265	29.7104	29.6512	28.4313	28.2862	28.3562	29.4677	29.3997	29.462	29.1831
5.92926	1.30689	J3KQ48;Q96ME4;Q9Y3E5	J3KQ48;Q96ME4;Q9Y3E5	Peptidyl-tRNA hydrolase 2, mitochondrial	PTRH2	3	21.3839	21.6173	NaN	21.3314	NaN	NaN	NaN	21.3658	21.3496	NaN	NaN	21.3026	NaN	NaN	NaN	21.589	NaN	NaN	21.2847	21.3737	NaN	NaN	NaN	NaN	21.8749	NaN	21.9587	21.4031	NaN	21.7722	NaN	NaN	NaN	NaN	NaN	NaN	22.7953	22.7856	22.8911	22.4645	NaN	22.311	22.4301
10.5396	1.30645	B4E2V5;B4DZK8;A0A024R882;P27105;F8VSL7;B4E310	B4E2V5;B4DZK8;A0A024R882;P27105	Erythrocyte band 7 integral membrane protein	STOM	11	23.9415	24.0795	23.9553	24.0239	23.8418	23.879	24.0526	23.983	23.9617	24.0145	24.1158	24.1441	23.9695	23.8708	23.8769	24.3437	23.9438	23.9509	24.3869	24.661	24.5306	24.392	24.2815	24.5173	24.9255	24.7751	24.9788	25.1126	25.2224	25.292	24.4289	24.6264	24.7727	25.1163	25.1082	25.162	25.5078	25.5784	25.6382	24.8942	24.9318	24.8363	24.835
6.21264	1.30317	R4SBI6;P07099;Q6FGZ3;B1AQP8;B1AQP9	R4SBI6;P07099;Q6FGZ3	Epoxide hydrolase 1	EPHX1	10	24.1257	24.299	24.2039	24.682	24.1896	24.1289	24.871	24.2052	24.5228	24.6876	24.6247	24.0166	23.9819	24.1707	NaN	24.2405	24.3907	23.7995	24.3383	24.2164	24.5051	23.8461	24.3271	23.8587	25.0621	24.8419	24.4404	24.6277	24.3819	24.245	24.1856	23.5595	24.7641	24.7576	24.5096	24.7529	25.8861	26.1299	26.2252	25.7447	25.0522	25.5782	25.116
9.38122	1.30135	Q5JPE7	Q5JPE7	Nodal modulator 2	NOMO2	13	23.671	23.5772	23.866	23.3381	23.0129	23.4526	23.4276	23.5799	23.5147	23.7684	23.487	23.5605	23.7078	24.1773	23.6481	23.8376	24.0746	24.1467	25.2186	25.097	25.2182	24.6475	25.0135	24.7177	24.9629	25.3392	25.2018	23.7296	24.4658	24.3427	25.0912	25.1371	24.8847	25.1562	25.115	24.9925	25.1267	24.9115	24.6025	25.0676	25.026	24.8925	24.7509
7.13137	1.30002	A8K2W3;O95810	A8K2W3;O95810	Serum deprivation-response protein	SDPR	8	23.2572	24.1618	23.9939	23.2251	23.2332	23.9257	23.8912	23.5637	24.3238	23.1498	22.9901	23.0149	23.9681	24.0076	23.7753	23.0766	23.4289	23.2952	25.2176	25.1925	25.1566	25.1834	25.1067	24.886	25.073	25.111	24.9061	24.709	24.5365	24.442	25.3948	25.395	25.2837	24.8178	24.8467	24.8623	24.6989	24.8909	24.7083	24.8078	24.9822	24.7724	25.3387
3.55195	1.29874	Q6LEN2;Q6LEN0;Q16647	Q6LEN2;Q6LEN0;Q16647	Prostacyclin synthase	PTGIS;PGIS	11	24.6785	24.8523	25.0129	24.9852	25.2851	24.4135	25.1014	24.557	24.5906	25.4762	25.4622	25.6325	24.3875	24.4997	24.6968	25.9314	25.844	25.9262	24.0503	24.0752	24.3129	23.4034	23.6766	NaN	24.9124	24.8697	24.5953	23.9072	24.0311	23.9741	NaN	NaN	NaN	24.1718	24.015	24.1856	27.3789	27.3042	27.0471	25.0496	25.4471	25.2333	25.0875
11.6473	1.28427	Q8NBJ5;Q8WUI9;Q9H6F1;M0QX72;Q6IPW8;M0QYH0;B3KQ10	Q8NBJ5	Procollagen galactosyltransferase 1	COLGALT1	20	25.9165	25.9666	25.7904	25.7132	25.5739	25.6078	25.902	25.8225	25.7827	25.7636	25.6358	25.8495	25.9235	25.8707	25.8721	25.9072	25.9436	25.916	27.2947	27.2767	27.3429	27.1153	27.1204	27.0811	27.4018	27.3484	27.2517	26.7636	26.6678	26.7173	27.2398	27.2138	27.2783	27.3247	27.2273	27.2775	26.6732	26.8867	26.805	27.2789	27.5451	27.4147	27.3575
9.75619	1.28071	B2R6S9;P30533;A8K8F6;D6REW6	B2R6S9;P30533;A8K8F6	Alpha-2-macroglobulin receptor-associated protein	LRPAP1	19	25.5865	25.6667	25.6266	25.9029	25.6461	25.6861	25.6379	25.7235	25.89	25.9462	25.8066	25.8994	25.7111	25.8853	25.8171	25.8509	25.9384	25.8834	27.3132	27.3359	27.244	27.529	27.4581	27.6029	27.4352	27.4196	27.3796	26.8483	26.7782	26.8368	27.2312	27.263	27.3953	27.1402	27.1774	27.1902	26.5699	26.6022	26.5279	27.1959	27.2184	27.3536	27.2544
9.49352	1.2782	P61224;A0A024RB87;Q5U0C3;B7ZAY2;F5H823;F5H7Y6;E7ESV4;B7ZB78;F5GZG1;A6NIZ1;F5GX62;F5H500;F5H0B7;F5H491;F5H6R7;F5H004;F5H4H0;A0A075B6Q0;F5GYB5;F5GWU8;Q9BXV4;F5H077;F5GYH7;F8WBC0	P61224;A0A024RB87;Q5U0C3;B7ZAY2;F5H823;F5H7Y6;E7ESV4;B7ZB78;F5GZG1;A6NIZ1;F5GX62	Ras-related protein Rap-1b;Ras-related protein Rap-1b-like protein	RAP1B	6	25.5769	25.6938	25.6325	25.3035	25.3773	25.3595	25.5493	25.5758	25.5189	25.4466	25.3962	25.4886	25.7257	25.7187	25.5648	25.577	25.5773	25.6835	26.0239	26.0041	25.9936	25.5243	25.6337	25.6432	26.4538	26.3606	26.544	25.9163	25.8087	25.8935	25.5697	25.4394	25.4844	26.0725	26.007	25.8715	27.3097	27.2553	27.2141	26.4146	26.3752	26.4299	26.4634
3.11394	1.27788	A0A024R977;Q96BM9;B2R7U5;A0A087X2J2	A0A024R977;Q96BM9;B2R7U5	ADP-ribosylation factor-like protein 8A	ARL8A	2	22.4652	22.2935	NaN	NaN	21.9392	NaN	21.4388	21.8735	22.0599	NaN	22.1728	21.9323	22.2163	22.297	21.8908	22.3202	NaN	21.9785	NaN	NaN	NaN	NaN	NaN	NaN	NaN	NaN	NaN	NaN	NaN	23.0688	NaN	NaN	NaN	NaN	21.9919	NaN	23.9805	23.2192	24.2516	NaN	NaN	NaN	22.7503
7.21841	1.27525	B4DDP8;B4DG35;Q9BRR6;Q69YR1;H3BU35;H3BRS6	B4DDP8;B4DG35;Q9BRR6;Q69YR1	ADP-dependent glucokinase	ADPGK;DKFZp667C1917	5	22.7415	22.8351	22.6289	22.5034	NaN	NaN	22.5437	22.6557	22.8326	23.1096	23.0037	22.8407	22.9656	22.7187	22.852	23.8185	23.3492	22.666	23.1581	23.1918	23.0796	23.2819	24.001	23.3758	23.216	23.8298	24.2226	23.3525	23.3868	23.1688	23.9601	22.8862	NaN	23.416	23.4895	23.2444	24.4712	24.4261	24.3875	23.765	23.5041	23.8138	NaN
3.70802	1.27163	Q8N766;H7C4E3	Q8N766	ER membrane protein complex subunit 1	EMC1	6	NaN	NaN	21.9765	NaN	NaN	NaN	NaN	21.5849	NaN	NaN	NaN	NaN	NaN	NaN	NaN	NaN	NaN	NaN	22.1356	22.4827	NaN	NaN	NaN	NaN	22.5173	22.3125	22.3577	NaN	NaN	NaN	NaN	NaN	22.1093	22.0747	22.3093	21.9507	23.3049	23.0842	23.4392	22.8432	NaN	NaN	22.8132
7.23603	1.26869	A0A024R4X0;P00387;B1AHF3;Q6ZVI6;Q6TGM5	A0A024R4X0;P00387;B1AHF3;Q6ZVI6	NADH-cytochrome b5 reductase;NADH-cytochrome b5 reductase 3;NADH-cytochrome b5 reductase 3 membrane-bound form;NADH-cytochrome b5 reductase 3 soluble form	CYB5R3	17	26.5424	26.5833	26.6521	25.9015	26.1041	25.8862	26.6521	26.602	26.6615	26.4947	26.5806	26.4688	26.5013	26.4865	26.539	26.518	26.43	26.3282	26.2362	26.2229	26.1465	25.7828	25.7467	25.6975	26.9004	26.922	26.8169	26.2701	26.3641	26.3258	25.7317	25.6411	25.6546	26.4541	26.4145	26.4785	28.2075	28.137	28.2275	27.2679	27.0897	26.9817	27.2764
8.83996	1.26771	P31930;B4DUL5;B4DZB9	P31930;B4DUL5	Cytochrome b-c1 complex subunit 1, mitochondrial	UQCRC1	25	27.9903	28.0363	28.0519	27.3724	27.3201	27.2368	27.7052	27.7387	27.808	27.8787	27.8075	27.897	27.7866	27.6909	27.8275	27.967	28.0545	27.9984	29.133	29.1135	29.1471	28.6841	28.7075	28.7001	29.2295	29.1781	29.2357	28.4574	28.4415	28.4336	29.0923	29.077	29.0415	28.8407	28.7977	28.815	28.641	28.6747	28.6704	28.7722	28.7412	28.7134	29.189
2.93183	1.26193	D3DPG0;A0A0A0MTS7;Q8WZ42;D3DPF9;A0A0A0MRA3;C0JYZ2	D3DPG0;A0A0A0MTS7;Q8WZ42;D3DPF9;A0A0A0MRA3;C0JYZ2	Titin	TTN	7	26.5585	26.3632	26.2817	28.0882	27.2167	28.0618	26.0325	25.9315	26.2512	25.9121	26.2405	26.265	26.793	26.5492	26.621	25.8144	NaN	25.7048	28.9994	28.6816	28.8298	28.7641	26.7534	27.9472	28.1937	28.8375	28.0137	26.8809	27.4281	27.0217	27.5999	28.3271	27.5682	26.6585	26.687	27.2506	27.3833	27.4619	27.7394	28.8907	28.321	28.7606	28.5729
9.30368	1.24797	Q9UJZ1;A0A087WYB4;Q6ZNW0;F2Z2I8	Q9UJZ1;A0A087WYB4;Q6ZNW0	Stomatin-like protein 2, mitochondrial	STOML2	20	27.5722	27.6226	27.5884	27.0962	27.017	27.0361	27.5584	27.5142	27.4549	27.215	27.0766	27.2385	27.5671	27.5061	27.4693	27.4729	27.5408	27.5811	28.9419	29.0254	29.0747	29.0333	29.1574	29.1161	29.0679	29.1212	29.1316	28.783	28.7287	28.7775	29.0087	29.0729	29.0073	29.089	28.9984	29.0428	28.363	28.2812	28.3198	29.1	29.0536	29.0537	28.9203
5.40996	1.24313	Q9HDC9;H0Y512	Q9HDC9;H0Y512	Adipocyte plasma membrane-associated protein	APMAP	14	24.7674	24.5644	24.8737	23.5524	23.5367	23.6502	24.6495	24.6198	24.5901	24.5148	24.2478	24.133	24.6381	24.667	24.6293	24.8974	24.9738	24.9419	25.4849	25.3499	25.1901	25.395	25.4842	25.5519	25.5418	25.6631	25.4705	25.5431	25.5866	25.4269	25.4421	25.5196	25.4579	25.7255	25.8492	25.7772	26.0194	26.0672	25.9123	25.9817	25.8099	25.7546	25.1803
6.72946	1.23463	C9JKI3;Q7Z4F3;A0A024R757;A0A1I9UVK8;A0A024R2D8;P56539	C9JKI3;Q7Z4F3;A0A024R757	Caveolin	CAV1	2	24.0135	24.0877	24.0624	23.4801	23.5053	23.4725	23.9804	24.0272	24.029	23.7962	23.8324	23.7872	24.1156	24.0667	24.0865	23.897	23.8795	23.8505	24.3006	24.2893	24.2705	23.969	23.9437	23.9504	24.6747	24.6832	24.644	24.4221	24.4015	24.4131	24.1538	24.2156	24.1724	24.2653	24.2526	24.2621	25.3356	25.3108	25.338	24.7068	25.6573	24.723	24.8884
9.57953	1.22978	J3QL14;R4GN72;B2R7M1;F5GYQ1;B7Z6L9;P61421;B7Z788;H3BQJ1	J3QL14;R4GN72;B2R7M1;F5GYQ1;B7Z6L9;P61421;B7Z788	V-type proton ATPase subunit d 1	ATP6V0D1	11	25.417	25.4022	25.5946	25.2193	25.0938	25.244	25.6023	25.5879	25.9048	25.4823	25.1184	25.2387	25.5954	25.6633	25.5728	25.3344	25.3622	25.3799	26.8877	26.909	26.95	26.4227	26.4742	26.3205	26.9691	27.0599	27.0783	26.4418	26.5153	26.4775	26.7642	26.7439	26.685	26.7381	26.7854	26.6271	26.4762	26.3227	26.4306	26.697	26.6968	26.7214	26.8724
3.54622	1.21852	Q53H26;B4E1B2;P02787;Q06AH7;A0A0K0K1H8;B4DI57;B4DHZ6;H7C5E8;B4DEX9;F8WEK9;F8WCI6;A0PJA6;C9JVG0;C9JB55;F8WC57	Q53H26;B4E1B2;P02787;Q06AH7;A0A0K0K1H8;B4DI57;B4DHZ6	Serotransferrin	TF	67	26.9791	27.079	26.9906	28.8222	28.8661	28.7368	27.4995	27.4433	27.4126	28.2797	28.4204	28.4124	27.3611	27.2367	27.2762	29.774	29.7963	29.7817	30.0515	30.121	30.1339	31.0214	31.0121	30.9865	30.5555	30.5495	30.5365	30.6801	30.6935	30.7487	30.3157	30.3635	30.3295	30.591	30.553	30.6254	28.3024	28.2038	28.2892	31.9037	31.874	31.8687	29.1286
3.64141	1.20765	B4DWS6;B3KQJ0;Q53GQ0;A0A1B0GV93;D3DR22;A0A1B0GVY6;E9PI21	B4DWS6;B3KQJ0;Q53GQ0;A0A1B0GV93;D3DR22	Very-long-chain 3-oxoacyl-CoA reductase	HSD17B12	6	23.9586	23.9514	24.2811	NaN	23.2816	23.4684	24.1816	24.3833	24.0613	24.4065	24.4221	23.7629	24.2394	23.8955	24.6703	24.1684	24.401	23.8073	24.141	23.7496	23.7203	22.8627	NaN	22.8809	24.6807	24.7176	23.9747	24.1005	24.3788	23.9389	23.3962	23.6063	23.9802	24.4194	24.2207	24.1297	26.0139	26.3049	26.271	24.8679	24.7147	24.6217	24.5635
9.8155	1.19805	P10809;A0A024R3X4;B3GQS7;B7Z597;B7Z5E7;B7Z4F6;Q53SE2;E7EXB4;E7ESH4;B9VPB4;A0A0S2Z415;B9VP19;C9JL25;C9JCQ4;C9JL19;B9VP24;Q53QD5;C9J0S9	P10809;A0A024R3X4;B3GQS7;B7Z597;B7Z5E7;B7Z4F6	60 kDa heat shock protein, mitochondrial	HSPD1	81	31.5649	31.5829	31.5788	31.1737	31.167	31.1817	31.4944	31.4583	31.4656	31.326	31.3084	31.2892	31.4491	31.4859	31.4782	31.4118	31.3183	31.3514	32.9342	32.9231	32.8884	32.7756	32.8017	32.8141	32.9173	32.8866	32.9031	32.4626	32.4248	32.4368	32.9393	32.9211	32.9525	32.6594	32.6645	32.6753	32.2568	32.2306	32.2485	32.6268	32.6238	32.6037	32.7954
6.1911	1.1949	A0A087WTA8;A0A0S2Z3H5;P08123;A0A0S2Z3K0;B4DTF5;B4DN66;Q2V4X9;Q75N18	A0A087WTA8;A0A0S2Z3H5;P08123	Collagen alpha-2(I) chain	COL1A2	31	27.1106	27.0435	26.9944	28.2482	28.1725	28.1304	27.2392	27.1463	27.1467	28.4067	28.3277	28.3154	27.2644	27.284	27.3028	28.1921	28.284	28.2154	28.4488	28.4159	28.4677	28.9141	28.7659	28.8973	28.7902	28.8867	28.7858	28.2509	28.2871	28.364	28.3009	28.3076	28.3585	28.5764	28.5692	28.6155	28.6025	28.5821	28.2936	28.885	28.8503	28.942	28.5532
6.24156	1.18344	P04899;Q96C71;B3KX51;Q93020;B3KP24;P63096;Q6LCB5;A0A142CHG9;Q5T697;B3KP89;A0A024R2Z1;A0A1W2PQK2;A0A1W2PS82;A0A1W2PRE1;Q6AWC5;A0A1W2PRJ7;H0Y7E8;Q5JWD1;A0A087WTB6;A2A2R6;P11488;A8MTJ3;P19087;P09471;A0A087WZE5	P04899;Q96C71;B3KX51;Q93020;B3KP24	Guanine nucleotide-binding protein G(i) subunit alpha-2	GNAI2;WUGSC:H_LUCA16.1	18	26.5495	26.3536	26.5396	25.6056	25.5281	25.5838	26.3848	26.4182	26.4006	25.8469	25.8896	25.9138	26.5323	26.4672	26.5549	26.0333	25.9883	25.8931	26.411	26.2936	26.3659	25.4745	26.056	25.7209	26.8997	26.8726	26.8761	26.1974	26.4372	26.3978	26.0439	26.0391	26.0464	26.063	26.2175	26.1755	27.7856	27.8298	27.7617	26.9714	27.0251	27.0707	27.1197
2.53476	1.17822	A0A024R248;Q96LW7	A0A024R248;Q96LW7	Bcl10-interacting CARD protein	C9orf89	4	21.6314	21.3388	NaN	NaN	NaN	20.9412	21.7265	NaN	NaN	NaN	NaN	NaN	NaN	NaN	NaN	NaN	NaN	NaN	NaN	NaN	NaN	NaN	NaN	NaN	NaN	NaN	NaN	NaN	NaN	NaN	NaN	NaN	NaN	NaN	NaN	NaN	22.5273	22.5015	22.7342	NaN	NaN	NaN	NaN
5.2611	1.17202	H0Y2W2;Q9H834;Q5SV16;Q5T2N8;Q8N3E6	H0Y2W2		ATAD3A	17	25.0103	25.191	25.0891	24.8558	24.275	24.3697	24.5169	24.4894	24.5757	24.3391	24.6502	24.625	24.7325	24.9396	24.3283	24.9957	25.0309	24.9142	24.7745	24.3249	24.3679	24.3142	24.4366	24.2736	25.0778	24.7324	25.3222	24.5753	24.8893	24.5575	23.7984	24.2205	24.4232	24.911	24.876	24.8138	26.578	26.6464	26.4292	25.5644	25.6805	25.249	25.1803
4.40314	1.17158	Q9BYN8	Q9BYN8	28S ribosomal protein S26, mitochondrial	MRPS26	8	21.3099	NaN	NaN	21.5086	NaN	NaN	NaN	21.8006	21.9022	NaN	NaN	NaN	21.9186	21.9673	21.6126	NaN	NaN	21.7681	23.5164	23.1697	23.4077	23.4581	23.402	23.8023	23.6321	23.3292	23.3711	23.3066	22.9867	23.1262	23.524	23.4108	22.9253	23.5606	23.1827	23.275	22.4583	22.4591	22.4391	23.5459	23.4229	23.3641	23.3378
6.08885	1.16829	P04844;B2RE46;B4DJL0;Q5JYR7;Q5JYR4;F2Z3K5	P04844;B2RE46;B4DJL0;Q5JYR7	Dolichyl-diphosphooligosaccharide--protein glycosyltransferase subunit 2	RPN2	17	26.6649	26.641	26.8563	25.7514	25.9164	25.9334	26.7312	26.7466	26.7752	26.6584	26.5654	26.5502	26.733	26.7778	26.6815	26.3506	26.3293	26.3983	26.5574	26.5878	26.4908	26.5273	26.3968	26.4803	27.1285	27.0308	27.2562	26.872	26.5361	26.6721	26.3467	26.2583	26.1123	27.0677	27.0121	26.9933	28.1357	28.1115	28.0802	27.9131	27.7154	27.6117	27.4045
3.16921	1.16706	P60468;Q53FA5	P60468;Q53FA5	Protein transport protein Sec61 subunit beta	SEC61B	4	22.0143	23.0002	23.0393	NaN	NaN	NaN	23.0589	23.3257	23.3586	23.4057	23.3215	23.5355	22.5371	22.7964	22.0446	NaN	NaN	NaN	21.6182	NaN	21.713	NaN	NaN	NaN	22.7222	22.9933	22.3249	22.4531	22.3174	22.0588	NaN	21.2091	21.5305	21.7374	NaN	22.0593	24.5059	24.47	24.6378	22.4411	21.536	22.4599	23.613
6.16612	1.16059	E9PNW4;Q6FHM9;E9PR17;P13987;H0YET2	E9PNW4;Q6FHM9;E9PR17;P13987	CD59 glycoprotein	CD59	9	26.6523	26.6959	26.6302	25.7857	25.7069	25.8579	26.6249	26.649	26.5796	26.2277	26.1856	26.1657	26.4601	26.395	26.4416	26.1017	26.367	26.3492	26.7899	26.7546	26.7441	26.7534	26.7029	26.5516	27.0254	27.0793	26.9619	26.7886	26.7889	26.896	26.7498	26.817	26.8212	26.7619	26.7031	26.7516	27.9622	27.9655	27.9435	27.2243	27.0067	27.0046	27.0283
5.29908	1.1592	Q2TNI1;Q03135;A9XTE5;Q59E85;E9PCT5	Q2TNI1;Q03135;A9XTE5;Q59E85;E9PCT5	Caveolin;Caveolin-1	CAV1	11	26.4229	26.2874	26.1746	25.4037	25.0381	25.116	26.0317	26.2349	26.0803	26.1942	25.9632	25.855	25.9788	26.2026	26.042	25.1259	25.2051	25.0539	25.5617	25.4329	25.5196	25.0762	24.9336	24.5143	26.3041	26.2898	26.5241	25.9278	26.0485	26.2407	25.7529	25.7412	26.0008	25.731	25.9391	25.7879	27.4944	27.3906	27.4975	26.5014	26.3465	26.6285	26.7316
7.32501	1.15584	B2R984;A3R0T8;P10412;Q4VB24;A3R0T7;Q02539;A1L407;P22492	B2R984;A3R0T8;P10412;Q4VB24;A3R0T7	Histone H1.4	HIST1H1E	18	28.1205	28.1165	28.1292	27.7703	27.8838	27.9383	28.3224	28.3514	28.2708	27.8485	27.9547	27.8903	28.0826	28.0848	28.1149	27.752	27.6461	27.6269	27.1038	27.2782	27.134	28.281	28.3034	28.2331	28.2931	28.3212	28.2803	28.5172	28.5507	28.5668	27.6633	27.6274	27.641	28.2851	28.241	28.27	29.7015	29.6849	29.7472	28.8024	28.7662	28.8526	28.6954
2.69888	1.14974	C9JJT5;G3V325;B4DJ38;C9JU26	C9JJT5;G3V325;B4DJ38;C9JU26		ATP5J2-PTCD1;ATP5J2	3	24.0754	24.5544	23.0806	NaN	NaN	NaN	24.3829	24.4753	24.3724	NaN	23.6425	23.2455	23.8607	23.4296	23.8341	NaN	NaN	NaN	23.1861	23.1548	23.425	NaN	NaN	NaN	23.9056	23.7147	23.6003	22.5592	23.2432	23.7119	23.3389	22.8601	23.341	24.1451	24.1777	23.2282	26.105	25.8524	26.2027	24.1742	24.1623	24.2058	24.5506
4.16394	1.14956	A0A024RB17;A0A024RB16;Q9BSJ8;B3KY56;B3KMV5;F8VZB1	A0A024RB17;A0A024RB16;Q9BSJ8;B3KY56;B3KMV5	Extended synaptotagmin-1	FAM62A;ESYT1	18	25.1612	25.0696	25.1354	23.8593	23.8572	24.0957	25.2677	25.1865	25.1278	24.54	24.5073	24.3604	25.1039	25.1523	25.2814	24.8149	25.0227	24.7859	24.4299	24.1632	24.565	23.3542	23.9766	23.8279	25.421	25.2279	25.1834	24.2489	24.3755	24.7075	23.6583	24.7753	24.0379	24.7651	24.0956	25.0201	26.5511	26.503	26.5712	25.5478	25.3983	25.6919	25.582
6.79725	1.14541	Q5JWF2;A0A0S2Z3S5;P63092;A0A0S2Z3H8;Q5FWY2;Q14455;B0AZR9;A0A0A0MR13;O60726;P38405;S4R3E3;A8K1Y9;Q8N2B4;O75633;O75632;H0Y7F4;Q5JWE9;B4DHG7;S4R3V9	Q5JWF2;A0A0S2Z3S5;P63092;A0A0S2Z3H8;Q5FWY2;Q14455;B0AZR9;A0A0A0MR13;O60726	Guanine nucleotide-binding protein G(s) subunit alpha isoforms XLas;Guanine nucleotide-binding protein G(s) subunit alpha isoforms short	GNAS;GSA	10	24.297	24.1224	24.345	24.0984	23.8777	24.0032	24.2734	24.0111	24.3657	24.1523	24.1651	23.7673	24.1887	24.4556	24.4495	24.2047	24.3263	24.0087	24.0398	23.7489	23.6381	23.3452	23.4811	23.9159	24.5601	24.5386	24.4266	23.8814	24.2063	23.8937	23.7378	23.8313	23.069	24.0814	23.6611	23.6772	25.8497	25.8756	25.9985	25.0322	25.0591	24.6134	25.0214
4.92168	1.13593	B0YIW2;A3KPE2;P02656	B0YIW2;A3KPE2;P02656	Apolipoprotein C-III	APOC3	2	24.3903	24.3716	24.3869	25.3333	25.4353	25.4793	24.4663	24.6391	24.6755	25.4536	25.4909	25.3749	25.1164	25.1133	25.2402	26.0054	25.8801	26.0088	26.7462	26.8012	26.7124	26.9121	26.8182	26.852	27.0639	27.0111	26.9385	26.511	26.5223	26.5467	26.9869	26.8539	26.9855	26.6294	26.6749	26.6217	25.3475	25.5044	25.5273	27.429	27.4719	27.442	26.4089
2.43942	1.12973	G5E9W8;B4DSX6;C9JQ42;B2R5R5;P46976;Q8N5Y3;C9J8R8;C9J7C7	G5E9W8;B4DSX6;C9JQ42;B2R5R5;P46976;Q8N5Y3;C9J8R8;C9J7C7	Glycogenin-1	GYG1	4	NaN	NaN	NaN	NaN	NaN	NaN	NaN	NaN	21.9445	NaN	NaN	NaN	NaN	22.3102	NaN	NaN	NaN	NaN	23.8101	23.317	23.4437	23.269	23.3337	NaN	23.7081	24.0969	24.0012	NaN	NaN	NaN	23.0107	NaN	23.3113	NaN	NaN	NaN	22.8867	23.1954	22.8124	NaN	NaN	NaN	NaN
9.26698	1.12304	B3KRY3;A0A024RDY3;P11279;Q59FZ0	B3KRY3;A0A024RDY3;P11279	Lysosome-associated membrane glycoprotein 1	LAMP1	10	28.2893	28.1498	28.2529	27.7674	27.7801	27.636	28.3855	28.3914	28.4334	27.9049	27.912	27.8932	28.332	28.2556	28.3113	28.2978	28.2879	28.1579	29.6131	29.5857	29.6123	29.5922	29.5738	29.5838	29.7165	29.5446	29.5462	29.6823	29.6148	29.6078	29.6507	29.632	29.681	29.9203	29.8476	29.9012	29.1358	29.2135	29.253	29.7961	29.7186	29.7123	29.298
10.1907	1.12267	P02545;Q5I6Y5;Q8N519;H0YAB0;W5X314	P02545;Q5I6Y5;Q8N519	Prelamin-A/C;Lamin-A/C	LMNA	127	33.304	33.2587	33.284	33.3665	33.3846	33.3891	33.3192	33.3172	33.3225	33.3046	33.3146	33.2995	33.3205	33.3169	33.335	33.4049	33.3792	33.3998	34.6658	34.6522	34.6562	34.5107	34.5076	34.5073	34.6377	34.6606	34.6522	34.0502	34.063	34.0816	34.5186	34.5413	34.5704	34.1956	34.1955	34.1843	34.0451	34.0664	34.0491	34.3955	34.4126	34.4114	34.6865
8.14563	1.12088	Q96DP0;Q2VYF0	Q96DP0			19	25.1762	25.192	25.0147	24.9112	24.7885	24.8464	25.0002	24.9581	24.9768	24.8577	24.8268	24.7645	24.5686	24.6694	24.6986	25.0782	24.7679	24.8824	26.3201	26.6558	26.3287	26.3777	26.4956	26.5082	26.3434	26.4868	26.5431	26.0035	25.9956	26.0004	26.3159	26.377	26.3697	26.2706	26.2838	26.3622	25.481	25.6341	25.8632	26.2811	26.4856	26.2532	26.3019
3.54324	1.11947	O75880;J3QL56;B3KQB1	O75880;J3QL56	Protein SCO1 homolog, mitochondrial	SCO1	4	23.1499	23.2466	23.2621	NaN	NaN	NaN	NaN	22.8566	23.4409	NaN	NaN	NaN	23.3295	NaN	NaN	NaN	NaN	NaN	23.4047	23.2697	NaN	NaN	NaN	22.9508	23.7739	23.7785	23.8001	NaN	NaN	NaN	NaN	NaN	23.3568	NaN	NaN	NaN	25.0832	24.9203	24.9892	24.1084	23.8872	23.9423	23.8614
4.53118	1.11354	B4DQI7;A8K4I8;Q9BPW8;H7C2U6;C9JDV8;F8WCR5	B4DQI7;A8K4I8;Q9BPW8;H7C2U6	Protein NipSnap homolog 1	NIPSNAP1	11	26.413	26.3206	26.313	24.9549	24.87	25.0442	26.2108	26.1977	26.2151	25.7215	25.8178	25.7244	26.3074	26.2292	26.2478	25.9986	25.8565	26.1699	26.9524	26.9338	27.018	26.5997	26.5132	26.5025	26.9642	26.9869	26.9917	26.6391	26.5653	26.6598	26.5109	26.4457	26.5217	26.885	26.8449	27.0429	27.1745	27.1633	27.1791	26.5878	26.7589	26.7717	26.8724
6.55566	1.10885	O75396;A0A087X1A9;I1VE16;I1VE20	O75396	Vesicle-trafficking protein SEC22b	SEC22B	13	25.9565	25.9147	25.8782	25.4923	25.2636	25.0846	25.9191	25.9816	25.6733	26.0398	25.9298	26.2185	25.9067	25.9093	25.9358	25.3584	25.5183	25.394	25.277	25.3874	25.0617	25.0031	24.9087	25.1284	25.5805	25.5238	25.7918	25.4615	25.6085	25.5373	24.9745	24.8723	24.8978	25.3939	25.362	25.2382	27.1887	27.1636	27.1541	26.075	25.935	26.1145	26.2483
2.17027	1.10724	Q5IFJ5;P11387;B9EG90;Q9BVT2;E5RIC7;B4E061;B7Z9E8;B4DYD2;E5KMK7;E5KMK6;E5KMK5;Q969P6	Q5IFJ5;P11387;B9EG90;Q9BVT2	DNA topoisomerase 1	TOP1	5	NaN	20.7949	NaN	NaN	NaN	NaN	21.2278	21.0666	NaN	NaN	20.5474	NaN	21.4489	21.8676	NaN	NaN	NaN	NaN	NaN	NaN	NaN	NaN	NaN	21.6618	NaN	22.0541	21.4996	21.4417	21.4569	NaN	NaN	NaN	NaN	22.094	NaN	NaN	23.1168	22.8666	23.1056	22.7545	22.8537	NaN	21.7633
7.70442	1.09482	E9PDF2;E9PCR7;Q02218;B4DF00;A0A0D9SFS3;B4DZ95;B4E3E9;B4DH65;E9PFG7;B4DK55;A2VCT2;A2VCT3;A0A140VJQ5;Q5ISS2;Q9ULD0;C9J4G7	E9PDF2;E9PCR7;Q02218;B4DF00;A0A0D9SFS3;B4DZ95;B4E3E9;B4DH65;E9PFG7;B4DK55;A2VCT2;A2VCT3	2-oxoglutarate dehydrogenase, mitochondrial	OGDH	35	27.119	27.1704	27.1126	26.2805	26.26	26.4561	27.0036	26.925	26.9612	26.6002	26.5076	26.5953	27.0839	27.0973	27.1951	26.9908	27.1012	27.05	27.9839	27.9937	27.9242	26.9142	26.9713	26.8467	27.9728	27.9122	28.0001	26.8148	26.7316	26.7549	27.8682	27.8907	27.8214	27.3276	27.3804	27.3128	27.8096	27.9248	28.0115	27.3213	27.5238	27.4339	27.9981
9.40009	1.0933	B2R627;A0A024RB01;P08648;A8K6A5	B2R627;A0A024RB01;P08648;A8K6A5	Integrin alpha-5;Integrin alpha-5 heavy chain;Integrin alpha-5 light chain	ITGA5	11	23.6855	23.9746	24.1501	23.5998	NaN	23.4042	24.0772	23.8071	24.0304	23.4855	23.9792	23.7299	24.1726	24.0705	24.1373	24.1001	24.591	24.6714	24.5565	24.7389	25.043	24.7399	24.8757	24.8184	25.0896	24.9393	24.9744	24.1917	24.4444	24.288	24.7695	24.5469	24.6412	24.832	24.6987	24.7279	24.9232	24.9435	24.8918	24.839	24.6786	24.7459	25.0576
1.872	1.09296	Q13505;A0A0A0MRK6;A0A0C4DFQ1	Q13505;A0A0A0MRK6;A0A0C4DFQ1	Metaxin-1	MTX1	2	NaN	NaN	NaN	NaN	NaN	NaN	21.3693	NaN	21.5764	NaN	NaN	NaN	21.2822	NaN	NaN	NaN	NaN	NaN	NaN	NaN	NaN	NaN	NaN	NaN	NaN	NaN	NaN	NaN	NaN	NaN	NaN	NaN	NaN	NaN	NaN	NaN	NaN	22.8289	22.7838	NaN	NaN	NaN	21.8011
5.45107	1.08803	B7Z6D5;B3GQE6;Q96GQ7;Q53G15;A0A087X059	B7Z6D5;B3GQE6;Q96GQ7;Q53G15	Probable ATP-dependent RNA helicase DDX27	DDX27	4	23.9209	24.0086	23.3825	NaN	NaN	NaN	23.7217	23.7344	23.5601	23.7994	23.7291	NaN	24.0948	24.0182	24.0933	23.8381	23.9421	NaN	25.0544	23.9509	NaN	NaN	NaN	NaN	NaN	NaN	24.4378	NaN	23.6421	NaN	NaN	23.9414	24.0667	NaN	NaN	NaN	25.2696	24.5512	24.9447	NaN	NaN	NaN	NaN
4.88615	1.08462	Q9NZM1;H0YD14;B3KSL7	Q9NZM1;H0YD14	Myoferlin	MYOF	76	27.6125	27.5182	27.5725	26.4487	26.4591	26.6898	27.4534	27.5858	27.5433	26.8553	26.9054	27.0202	27.6299	27.7445	27.7306	27.1479	27.0739	27.0988	27.5175	27.6601	27.5891	27.2265	27.1918	27.1729	27.9463	27.885	27.9446	27.5503	27.5524	27.605	27.344	27.3103	27.2967	27.587	27.5881	27.557	28.81	28.8348	28.728	28.0829	28.0899	28.2038	28.0937
2.99549	1.08182	B4DH07;B3KM51;B1APQ0;H0Y7L7;B4DEU0;Q68DT6;H0Y4F7	B4DH07			19	25.8003	25.9357	25.7233	23.7761	23.9644	23.9201	24.9683	25.3592	25.3629	24.7263	24.6366	25.2191	25.3487	25.417	25.4984	24.8013	25.1605	24.7693	25.1269	25.4998	25.2844	24.1161	23.8681	24.7612	25.7093	25.1426	25.1822	24.544	23.7065	NaN	24.8768	24.6208	24.4468	25.1593	24.5791	24.4769	26.6534	26.7079	26.6046	25.6702	25.5554	25.792	25.9207
3.80882	1.06608	Q9Y305;H7C5Q2;Q96EA2;C9J7L8;Q9H2R8	Q9Y305;H7C5Q2	Acyl-coenzyme A thioesterase 9, mitochondrial	ACOT9	13	24.2613	24.5177	24.2452	23.7024	23.1265	22.8821	24.1868	23.8596	24.4218	24.6091	24.1987	24.3994	24.3731	24.403	24.1561	24.5347	24.2063	23.9579	24.4294	24.4804	24.1856	23.4925	23.8231	23.7088	24.706	24.4096	24.5117	23.6612	24.1922	23.7531	23.8254	24.1914	23.9359	24.1731	24.1393	24.2633	25.5927	25.735	25.6461	24.2022	24.4324	24.7163	24.5002
2.93929	1.06491	Q8NBX0	Q8NBX0	Saccharopine dehydrogenase-like oxidoreductase	SCCPDH	6	22.4844	22.5176	22.4745	NaN	NaN	NaN	NaN	NaN	22.4328	22.2797	21.9636	NaN	22.3136	NaN	22.265	22.1809	NaN	NaN	22.3848	NaN	22.1678	NaN	NaN	NaN	NaN	22.7787	22.9289	NaN	NaN	NaN	NaN	NaN	NaN	NaN	22.5171	22.7009	24.0702	23.9456	24.6559	23.2372	23.045	23.1555	22.9795
6.57199	1.05627	P23368;A0A1W2PQY8;A0A1W2PQT3;A0A1W2PQH3;A0A1W2PPH1;A0A1W2PQF8;A0A1W2PR68;A0A1W2PQ37;E9PMB9;A0A1W2PRH1;A0A1W2PRS2;Q6TCH8;Q8NAS5;A0A1W2PQH4;A0A1W2PRY9;B2R995;Q16798	P23368;A0A1W2PQY8;A0A1W2PQT3;A0A1W2PQH3;A0A1W2PPH1;A0A1W2PQF8;A0A1W2PR68;A0A1W2PQ37	NAD-dependent malic enzyme, mitochondrial	ME2	13	24.1361	24.1487	24.139	23.4025	23.3708	23.2415	24.3711	23.9802	23.76	23.4244	24.1035	23.8336	23.9692	24.1541	24.2009	23.7615	24.038	23.9331	25.335	25.2526	25.1867	24.5674	24.3168	24.4908	25.1086	24.9944	25.272	24.1818	24.7267	24.6076	24.6338	24.9628	25.085	24.7824	24.8019	24.8015	24.9375	25.0491	24.9953	24.6158	24.9377	24.6882	24.7397
10.2174	1.05469	Q96HS1;F5GXG4	Q96HS1	Serine/threonine-protein phosphatase PGAM5, mitochondrial	PGAM5	5	23.0028	22.7342	NaN	NaN	NaN	NaN	22.845	22.9848	22.875	NaN	22.786	22.5933	22.9968	22.9433	NaN	NaN	23.1671	NaN	24.2619	24.357	24.2779	23.1449	24.0173	23.8172	24.3257	24.2383	24.1572	23.7324	24.1765	24.1555	24.3781	24.1161	23.9639	24.5429	23.958	24.3721	24.0399	24.0893	23.8866	24.3843	23.809	24.0014	24.0606
6.22786	1.05353	A0A024RA94;P55001	A0A024RA94;P55001	Microfibrillar-associated protein 2	MFAP2	9	25.8399	25.7128	25.7704	26.4804	26.1328	26.1014	25.8798	25.5237	25.7745	26.0433	25.9892	26.0834	26.0438	25.9158	25.9977	26.5543	26.3978	26.497	24.829	25.2603	25.2543	25.1357	25.1658	25.1746	26.0842	26.105	25.9973	25.1814	24.9027	25.1206	25.5502	25.4711	25.1677	24.832	24.3527	24.7644	27.0042	27.0138	27.1204	25.9551	26.0177	25.7493	26.5103
7.96001	1.04866	O43678	O43678	NADH dehydrogenase [ubiquinone] 1 alpha subcomplex subunit 2	NDUFA2	6	24.4366	24.4296	24.2158	24.0176	24.2251	24.2088	24.3286	24.2357	23.9764	23.6862	24.1092	24.0464	24.2684	24.3455	24.3458	24.3982	24.3855	24.2484	25.3324	25.1636	25.2712	25.0085	24.7763	24.8311	25.3474	25.3367	25.5413	24.6164	24.7229	24.7268	25.1719	25.3464	25.2583	24.8818	24.5254	24.7531	25.0009	24.8889	24.7003	24.6552	24.6443	24.7317	25.5537
5.45372	1.04758	P61026;Q53T70;Q53SX4	P61026;Q53T70	Ras-related protein Rab-10	RAB10	6	25.0203	24.9155	24.5743	24.3055	24.3233	24.3947	24.5698	24.8101	24.4654	24.7424	24.652	24.3731	24.5776	24.6428	24.4851	24.6559	24.3239	24.4693	24.3382	24.2547	23.9936	23.5092	23.8179	24.143	24.7833	24.785	24.6377	24.4549	24.2909	24.5591	23.8669	23.4633	NaN	24.1366	24.1481	24.3753	26.24	26.2044	26.3069	25.1613	25.1677	25.0986	25.2735
3.74914	1.04705	B2R6E5;A8K3B4;Q59ED7;P16435;Q63HL4;H0Y4R2;B4DKM8;B4DJI8;E7EMD0;B4DDH3;B4E305;C9JU80;E7EWU0	B2R6E5;A8K3B4;Q59ED7;P16435;Q63HL4;H0Y4R2;B4DKM8;B4DJI8;E7EMD0;B4DDH3	NADPH--cytochrome P450 reductase	POR;DKFZp686G04235	16	24.2784	24.1985	24.1542	23.7888	23.0545	22.8072	24.331	24.1588	24.3563	23.7608	23.9256	23.6056	24.1608	24.1867	24.2481	24.1848	24.3904	23.7344	23.6676	23.7079	23.8177	22.7561	22.9961	23.1759	24.1782	24.2792	24.2034	23.9933	23.8068	23.8096	22.9197	23.6568	23.6288	24.2917	24.2123	24.2568	25.7121	25.5542	25.7054	24.9573	24.8115	24.4119	24.6333
3.7189	1.04132	Q6FHJ5;O14828	Q6FHJ5;O14828	Secretory carrier-associated membrane protein 3	SCAMP3	4	21.3644	21.8456	NaN	NaN	NaN	NaN	21.4809	NaN	21.2913	NaN	NaN	NaN	NaN	NaN	NaN	NaN	NaN	NaN	NaN	NaN	NaN	NaN	NaN	NaN	NaN	NaN	NaN	NaN	NaN	NaN	NaN	NaN	NaN	NaN	NaN	NaN	22.4955	22.5284	22.556	NaN	NaN	NaN	22.34
8.74205	1.03978	A0A140VKB0;A0A0B4J2D5;P30042;A0A096LPI6;H7C1F6;A0A096LNH5;A0A0B4J2H4;H7C2G3;F2Z2Q0;A0A096LP12;A0A096LP73;A0A096LNJ1	A0A140VKB0;A0A0B4J2D5;P30042;A0A096LPI6;H7C1F6;A0A096LNH5;A0A0B4J2H4;H7C2G3;F2Z2Q0;A0A096LP12;A0A096LP73	ES1 protein homolog, mitochondrial	C21orf33	14	26.4081	26.3371	26.4981	26.2591	26.081	26.1354	26.3604	26.412	26.1911	26.2473	26.1587	26.158	26.295	26.4365	26.5087	26.3947	26.4596	26.4054	27.5312	27.4689	27.615	27.0114	26.9209	26.9882	27.4624	27.5343	27.4651	26.5666	26.5142	26.5238	27.4321	27.4895	27.5279	26.6939	26.6934	26.6618	26.9828	26.9743	27.0189	27.0069	26.869	26.7075	27.6686
1.62806	1.0389	B2R4A9;Q9Y5J6	B2R4A9;Q9Y5J6	Mitochondrial import inner membrane translocase subunit Tim10 B	FXC1;TIMM10B	3	21.0119	NaN	NaN	NaN	NaN	NaN	NaN	NaN	NaN	NaN	NaN	21.6869	NaN	22.1823	21.9878	NaN	NaN	NaN	22.6652	NaN	NaN	22.9513	22.9374	NaN	22.8847	22.8123	23.0009	22.5809	22.8834	23.2454	22.9459	NaN	22.3741	23.1194	22.6265	22.9183	NaN	NaN	22.0227	NaN	22.8022	22.8713	23.2607
7.81923	1.03683	B7ZMJ3;Q6UY14;A8KAH2;Q71RC7;Q9UFG7	B7ZMJ3;Q6UY14;A8KAH2	ADAMTS-like protein 4	ADAMTSL4	12	23.1995	23.1052	23.3529	23.1916	23.2186	23.2398	23.3754	23.3817	23.4022	23.2743	23.5479	23.6589	23.6229	23.6544	23.5592	23.3512	23.687	23.5827	22.7685	22.8242	22.3465	23.7352	23.548	23.3248	24.0387	23.6259	23.787	23.1852	23.368	23.4082	23.7212	23.6543	23.7765	23.4007	23.1784	22.7767	24.5652	24.5574	24.4975	23.2076	23.5667	23.8276	23.8027
4.60059	1.03443	J3QTA6;Q9BRQ6;J3QTB2;H0Y922	J3QTA6;Q9BRQ6;J3QTB2	MICOS complex subunit MIC25	CHCHD6	7	23.5322	23.8929	23.5717	23.0482	23.2467	22.9504	23.712	23.6573	23.9138	22.7678	22.7065	22.5922	23.8914	23.8534	23.8435	23.4934	23.55	23.2605	25.1175	24.6488	25.0878	24.9763	25.0883	24.9697	24.9529	25.2068	25.0181	24.866	24.792	24.959	25.0318	24.9762	24.9099	25.1057	25.2417	25.0408	24.0733	23.8724	24.0082	24.9115	25.1462	25.1722	24.9927
9.95763	1.03419	A0A024R745;Q16718;F8WAS3;A0A087X1G1;H7BYD0;C9IZN5;A0A024R772;A0A087WXR5;A0A024R736	A0A024R745;Q16718;F8WAS3;A0A087X1G1;H7BYD0;C9IZN5	NADH dehydrogenase [ubiquinone] 1 alpha subcomplex subunit 5	NDUFA5	10	26.2755	26.1375	26.2786	26.3137	26.2167	26.2857	26.2797	26.298	26.1899	26.228	25.9827	26.1739	26.23	26.1203	26.2885	26.4225	26.5894	26.3889	27.5455	27.4864	27.5669	27.4835	27.4569	27.4473	27.6106	27.4575	27.5285	27.0222	27.0401	26.9515	27.5424	27.4863	27.4882	27.5297	27.3877	27.4806	27.0536	26.817	26.931	27.3984	27.4632	27.242	27.4879
6.11383	1.0324	J3QL05;J3KP15;Q8NAK9;Q53FN0;A0A024R8U5;Q01130;B3KX15;Q6NXQ0;Q8N220;B3KVY2;B3KUF7;B3KUY1;A0A024R3A8;Q9BRL6;A4D2F7;A4D2F6	J3QL05;J3KP15;Q8NAK9;Q53FN0;A0A024R8U5;Q01130;B3KX15;Q6NXQ0;Q8N220;B3KVY2;B3KUF7;B3KUY1	Serine/arginine-rich splicing factor 2	SRSF2;SFRS2	8	24.9989	25.434	25.2185	25.5186	25.238	25.5923	25.3658	25.5198	25.3329	25.542	25.6861	25.722	24.8942	24.8842	24.9352	NaN	NaN	24.6042	26.18	26.2037	26.1686	25.7741	25.6729	26.1366	25.6155	26.2447	25.7954	26.1732	26.3142	26.1709	26.2166	26.3005	26.0446	26.1796	25.9334	25.6493	25.8609	25.7563	25.6674	26.0433	25.9561	25.9272	26.3395
2.92935	1.03084	P60709;Q1KLZ0;Q8WVW5;B4E335;Q53G99;Q53GK6;Q53G76;B4DW52;Q6PJ43;B3KWQ3;B7ZAP6;Q96FU6;A4UCT3;A5GZ75;Q96DE1;F1BXA6;E7EVS6;G5E9R0;A1E282;C9JZR7;C9JTX5;Q9UE89;F8WB63;B8ZZJ2;K4ENJ5;K4EP00;A0AUL6;Q562Z7;K4EQ44;Q562N0;Q562X9;Q562L5;Q9BYX7;Q562N8;Q562U2;Q562P0;L0R5C4;Q562L6;Q562S0;Q562N4;Q562N6;Q562Y6;Q562Y8;Q562M3;F8WCH0;Q562M5;Q562V5;A0A173GMX0;Q562N2;Q562Z4;Q562Z6;Q562P9;Q562X1;Q562P8;Q562Q6;Q562R0;Q56…	P60709;Q1KLZ0;Q8WVW5;B4E335;Q53G99;Q53GK6;Q53G76;B4DW52;Q6PJ43;B3KWQ3;B7ZAP6;Q96FU6	Actin, cytoplasmic 1;Actin, cytoplasmic 1, N-terminally processed	ACTB;PS1TP5BP1;ACTG1	2	27.3562	27.212	27.7229	27.7294	27.5639	27.9557	26.8605	27.6	27.2185	NaN	NaN	NaN	NaN	NaN	NaN	NaN	NaN	NaN	NaN	NaN	NaN	NaN	NaN	NaN	NaN	27.2918	26.7264	NaN	NaN	NaN	27.3199	27.7434	27.4257	NaN	NaN	NaN	27.791	27.3235	28.0274	NaN	NaN	NaN	28.5018
7.36262	1.02747	B4E2S7;P13473;B7Z2R9;H0YCG2;B4DF49	B4E2S7;P13473;B7Z2R9;H0YCG2;B4DF49	Lysosome-associated membrane glycoprotein 2	LAMP2	6	24.1942	24.0142	24.0572	23.881	24.008	24.4371	24.0552	23.8525	23.9061	23.9147	24.3642	24.0885	24.5753	24.3499	24.1681	24.539	24.472	24.4675	25.8101	25.8602	25.9757	25.9025	25.9192	25.9758	25.6387	25.8591	25.74	25.7801	25.8675	25.5733	25.6899	25.6254	25.8259	25.8267	26.0817	25.895	25.2203	24.9711	24.474	26.3033	26.3622	26.3006	25.6201
6.9337	1.02523	P23219;A0A087X296;X6RJD6	P23219;A0A087X296	Prostaglandin G/H synthase 1	PTGS1	21	28.2505	28.0816	28.0855	27.2996	27.2946	27.4265	28.0376	27.9992	28.0444	27.6732	27.6125	27.7046	28.0122	27.9372	28.0082	27.5744	27.5342	27.5478	28.3612	28.3468	28.3373	28.2747	28.3238	28.3547	28.4968	28.5113	28.4264	28.192	28.2231	28.1906	28.0298	28.0847	28.1122	28.624	28.6148	28.5326	29.1378	29.2266	29.1124	28.7032	28.6481	28.7564	28.7261
3.43625	1.0229	Q14257;H0YL43;A8MXP8	Q14257;H0YL43;A8MXP8	Reticulocalbin-2	RCN2	6	23.1198	22.839	23.2048	23.5261	23.8458	23.4444	23.1437	23.5023	22.8908	23.0197	23.3835	23.4777	23.1355	23.1026	23.2297	23.4029	22.9911	23.6186	24.5725	24.4817	24.4567	24.7247	24.7926	24.8106	24.551	24.722	24.504	24.3451	24.7004	24.6669	24.6411	25.1412	24.7271	24.8379	24.7693	24.8535	24.2551	NaN	NaN	NaN	NaN	NaN	NaN
6.97907	1.01909	O75607	O75607	Nucleoplasmin-3	NPM3	3	24.1635	24.3468	24.2621	24.1534	24.1193	23.9754	24.2128	24.2555	24.4022	24.2634	24.3218	23.9248	24.5817	24.4393	24.4449	24.3314	24.1322	24.5257	25.2708	25.3964	25.3867	25.0248	24.8597	25.1442	25.4265	25.3903	25.7721	24.9427	24.6947	24.5459	25.1318	25.0764	25.3299	24.7997	25.0306	24.8992	24.7366	24.7765	24.9494	25.2768	25.2316	25.0999	25.4633
8.64743	1.0182	A0A1L1UHR1;P21796;B3KTS5;C9JI87;B4DEI3	A0A1L1UHR1;P21796;B3KTS5;C9JI87;B4DEI3	Voltage-dependent anion-selective channel protein 1	VDAC1	41	29.2248	29.287	29.1261	28.5646	28.5811	28.5986	29.118	29.091	29.045	28.7466	28.7856	28.764	29.1329	29.1326	29.0577	29.0442	29.0085	28.9639	29.587	29.497	29.537	28.9305	28.8841	28.8516	29.7214	29.7384	29.724	28.9405	28.9615	28.8789	29.2194	29.2141	29.2455	28.9583	29.0408	29.052	30.209	30.2078	30.1865	29.2189	29.3089	29.2861	29.9303
10.5528	1.01116	Q96AB3;K7EKW4;K7ENV7	Q96AB3;K7EKW4;K7ENV7	Isochorismatase domain-containing protein 2, mitochondrial	ISOC2	10	26.4119	26.4278	26.2057	26.0183	26.1863	25.9848	26.6492	26.3333	26.3896	26.3702	26.3927	26.4264	26.2446	26.1655	26.0514	26.2928	26.1938	26.5018	27.4437	27.4346	27.3587	27.3598	27.4111	27.434	27.4202	27.3996	27.4425	27.5832	27.2775	27.4539	27.5085	27.3819	27.4312	27.5815	27.3546	27.3975	27.1421	27.1723	27.1236	27.337	27.3129	27.2155	27.2816
13.554	0.999611	Q9NYU2;A8KAK1;H7BZG0;Q9NYU1;F8WCI2;F8WCE6;Q9NV86	Q9NYU2;A8KAK1	UDP-glucose:glycoprotein glucosyltransferase 1	UGGT1	53	26.9829	26.9658	26.9769	26.9802	27.015	27.0814	27.0312	26.9953	26.9878	27.1575	27.191	27.1771	27.0676	27.033	27.0662	27.1884	27.1495	27.1573	28.4684	28.5695	28.4689	28.701	28.6441	28.6553	28.601	28.7058	28.5648	28.2965	28.3353	28.3329	28.4255	28.5524	28.5854	28.7197	28.7698	28.7267	27.8045	27.8362	27.7477	28.5792	28.5868	28.5702	28.0852
1.54	0.998393	C9JA28;Q9UNL2	C9JA28;Q9UNL2	Translocon-associated protein subunit gamma	SSR3	1	NaN	22.5474	NaN	NaN	NaN	NaN	NaN	22.4444	22.748	NaN	NaN	22.2476	22.1496	NaN	NaN	21.9709	NaN	NaN	NaN	NaN	NaN	NaN	NaN	NaN	22.7378	NaN	NaN	NaN	NaN	22.0602	NaN	NaN	NaN	22.5415	NaN	NaN	24.1893	24.2707	24.2249	NaN	NaN	NaN	22.6382
3.65564	0.998257	H7BZJ3	H7BZJ3		PDIA3	1	NaN	NaN	27.753	NaN	NaN	27.4866	27.3718	NaN	NaN	26.9675	NaN	NaN	27.7744	NaN	NaN	27.7728	28.0595	27.704	NaN	28.9619	28.9782	28.6475	28.8522	28.8036	29.1633	28.4287	28.6925	28.4263	28.3083	27.8891	28.8706	28.8185	28.4122	28.6335	29.1938	28.8563	NaN	28.4694	28.1708	29.3254	NaN	29.128	28.9076
9.51696	0.997826	P30837;B4DLJ0	P30837;B4DLJ0	Aldehyde dehydrogenase X, mitochondrial	ALDH1B1	15	26.575	26.6794	26.709	26.138	26.0496	26.0855	26.3832	26.5418	26.4441	26.3279	26.4242	26.2028	26.6193	26.5495	26.6486	26.6947	26.8434	26.7132	27.3071	27.4117	27.3251	26.6891	26.6449	26.6882	27.4647	27.3135	27.4221	26.1771	26.1231	26.2914	27.0844	27.1213	27.14	26.7542	26.7509	26.5743	27.3515	27.3707	27.3704	26.984	27.0508	27.0488	27.5988
5.24382	0.994765	A8K4V4;H0Y6Y8;B1AL05;Q8N983;Q86XN0;H0YBU8;M0R051	A8K4V4;H0Y6Y8;B1AL05;Q8N983;Q86XN0;H0YBU8	39S ribosomal protein L43, mitochondrial	MRPL43	4	22.4983	23.2723	NaN	22.338	NaN	22.8082	22.616	NaN	22.4813	NaN	22.3415	NaN	NaN	22.6231	23.0376	22.3548	22.3772	22.4682	23.9781	23.9174	24.1242	23.2623	23.3668	23.4997	24.0283	23.9188	23.8423	23.5283	23.6513	23.1331	23.8598	24.1434	24.1819	24.0277	24.1472	24.0101	23.8422	24.0467	23.9621	23.5318	23.1419	23.443	23.9317
5.94113	0.992279	A0A024R8E5;P20908;Q59EE7;B2ZZ86;A0A087WXW9;Q96HC0;H7BY82	A0A024R8E5;P20908;Q59EE7;B2ZZ86;A0A087WXW9	Collagen alpha-1(V) chain	COL5A1	14	25.2275	25.1912	25.1889	25.8606	25.7831	25.9694	25.1507	25.1646	24.814	26.0272	26.0865	26.1099	24.7782	25.0652	25.1606	26.0446	26.3224	26.1546	26.4253	26.4945	26.431	26.7724	26.7326	26.6964	26.6979	26.622	26.6535	26.2786	26.1458	26.0201	26.4771	26.3074	26.4815	26.3932	26.5959	26.4549	26.1605	26.0524	25.9003	26.6816	26.6466	26.702	26.3862
4.24291	0.990773	Q8TCS8;H7BXF6;F8WBI3;H7C3C5	Q8TCS8	Polyribonucleotide nucleotidyltransferase 1, mitochondrial	PNPT1	11	23.2286	23.5206	23.236	22.7078	22.7671	22.6507	23.2799	23.1939	23.5479	22.9557	22.9845	22.6394	23.752	23.3578	23.4586	23.269	23.047	23.5015	24.2895	24.4492	24.334	23.7069	23.8748	24.1061	24.3015	24.1736	24.4203	NaN	23.1488	23.5988	24.1837	24.3994	24.5791	23.7006	24.0428	23.9402	24.2008	NaN	23.6191	NaN	23.9808	NaN	23.9575
9.41737	0.983781	A0A0S2Z4C3;P07954;A0A0S2Z4H0;A0A0S2Z3X6;A0A0S2Z408;A0A0S2Z3W2;A0A0S2Z3S9	A0A0S2Z4C3;P07954	Fumarate hydratase, mitochondrial	FH	27	27.796	27.8402	27.8428	27.5101	27.6358	27.7014	27.6464	27.5954	27.5827	27.5187	27.5965	27.4731	27.5272	27.4828	27.5919	27.615	27.6847	27.5206	28.9193	28.92	28.8595	28.784	28.8249	28.828	28.7605	28.7222	28.9025	28.4062	28.4522	28.4513	28.9199	28.8887	28.9009	28.7587	28.8862	28.812	28.2996	28.3573	28.349	28.6802	28.7347	28.7382	28.9262
3.89141	0.979607	A0A024R5X2;Q9Y6N5;Q9UHS8;B2R7T6;Q53HW7;H3BNX3;H3BMS6;A0A1B0GXB4;H3BV36;H3BNP9	A0A024R5X2;Q9Y6N5;Q9UHS8;B2R7T6;Q53HW7;H3BNX3	Sulfide:quinone oxidoreductase, mitochondrial	hCG_2001986;SQRDL	32	27.9241	27.9019	27.8852	26.7169	26.7265	26.6943	27.8355	27.8627	27.8398	27.3412	27.4107	27.3524	27.9363	27.9188	27.8851	27.7314	27.7133	27.7539	27.9153	27.9162	27.9499	27.5819	27.5815	27.5788	28.2887	28.2219	28.3973	27.6605	27.6475	27.7312	27.5189	27.615	27.6012	27.9993	28.037	28.0423	28.9969	29.048	29.0259	28.4344	28.4477	28.3763	28.2174
4.63522	0.97784	Q9NX08	Q9NX08	COMM domain-containing protein 8	COMMD8	4	22.0456	NaN	21.7857	NaN	NaN	21.5802	22.2179	22.002	21.937	NaN	21.8329	21.8136	22.3561	21.9563	22.2943	NaN	NaN	22.0946	23.2987	23.0442	23.1037	23.4228	23.3346	23.4029	23.5851	23.177	23.0987	23.2313	23.47	23.2212	22.9498	23.2035	23.181	23.7694	23.2689	23.2626	22.5521	22.5488	22.3627	23.228	23.1852	23.5013	23.5595
6.86511	0.970816	Q5JTV8;A0A0A0MSK5;J3KN66;H0YD16;H0Y4R4;H0YDU3	Q5JTV8;A0A0A0MSK5;J3KN66	Torsin-1A-interacting protein 1	TOR1AIP1	13	24.913	24.7324	24.947	24.0335	24.9767	24.5238	24.9027	24.7869	24.956	24.5913	24.6738	24.377	25.0556	25.0017	25.1847	24.5493	24.6728	24.2346	25.1929	25.0433	25.2893	25.368	25.5059	25.4884	25.7374	25.6407	25.8282	25.104	24.7918	24.9453	25.068	25.2638	25.2528	25.3352	25.5109	24.9223	25.9381	26.0693	25.8981	25.3545	25.186	25.3653	25.4961
4.97353	0.969094	Q9UBS4;B3KW63;H7C2Y5	Q9UBS4;B3KW63	DnaJ homolog subfamily B member 11	DNAJB11	9	24.2805	24.2415	NaN	24.9898	24.7217	24.9927	24.3394	24.1528	24.001	24.8927	24.6003	24.7587	24.4527	NaN	24.1993	24.9047	NaN	24.7869	25.8003	25.4863	25.5042	26.0031	25.8275	26.0399	25.2532	25.2526	25.1589	26.0005	25.9982	25.8737	26.0291	26.0669	26.0628	26.2278	26.2172	25.9317	25.0919	24.9326	24.8943	25.4196	25.5753	25.5035	25.5372
7.07697	0.968121	A0A140VK65;P21281;Q59HF3;B4DFM5;H0YC04;B4DQI9;Q71UA2;B4DWH7;C9JL73;P15313;E5RGH6;H0YAT8;C9J5E3;C9JNS9;H0YC45;C9JZ02	A0A140VK65;P21281;Q59HF3;B4DFM5	V-type proton ATPase subunit B, brain isoform	ATP6V1B2	20	26.91	26.9141	26.8677	26.5613	26.5722	26.5938	26.8939	26.9665	26.9487	26.6356	26.6525	26.563	27.0435	27.0329	27.0255	26.7829	26.7909	26.8736	28.0808	28.0331	28.0183	27.4587	27.4268	27.488	27.9517	28.0084	27.9839	27.2603	27.2029	27.088	27.8558	27.8499	27.8246	27.441	27.4341	27.3588	27.3619	27.4507	27.3555	27.3253	27.4286	27.3971	28.1725
1.63337	0.967072	A0A024R1P7;B4E2A6;Q9UH99;B4DIU6;Q6NT72;A8K129;A0A024R1S6;B0QY60;B0QY68;B0QY66;B0QY67;B0QY64	A0A024R1P7;B4E2A6;Q9UH99;B4DIU6;Q6NT72;A8K129	SUN domain-containing protein 2	UNC84B;SUN2	9	23.4125	24.2762	24.2664	NaN	NaN	NaN	NaN	NaN	23.9957	NaN	NaN	NaN	23.5014	NaN	NaN	NaN	NaN	NaN	NaN	NaN	NaN	NaN	NaN	NaN	NaN	NaN	NaN	NaN	NaN	NaN	NaN	NaN	NaN	NaN	NaN	NaN	24.9978	25.1811	25.2685	NaN	NaN	NaN	NaN
7.35983	0.966389	Q6NZX3;Q53Z63;B2RBH2;P21589;Q96B60;H0Y7R7;H0Y3X5	Q6NZX3;Q53Z63;B2RBH2;P21589	5-nucleotidase	NT5E	20	26.4289	26.4233	26.4013	25.8528	25.609	25.7239	26.1381	26.2409	26.1089	25.9862	26.0795	25.9079	26.0286	26.0647	26.0834	25.9621	26.0362	26.1158	26.6907	26.5101	26.5772	26.6503	26.4796	26.6899	26.637	26.7197	26.6623	26.9167	26.87	26.9124	26.5705	26.3641	26.5527	26.895	26.8507	26.7948	27.3603	27.3186	27.3618	26.9865	26.8707	26.7388	26.8985
7.66314	0.964906	A8K7Q1;Q02818;Q53GX6;B4DZX0;H7BZI1;C9JKZ2;Q96BA4;C9JBD3;C9J3C1;B3KUR6	A8K7Q1;Q02818;Q53GX6;B4DZX0;H7BZI1;C9JKZ2	Nucleobindin-1	NUCB1	32	27.3517	27.4012	27.3836	27.4689	27.4215	27.6378	27.1784	27.1409	27.1832	27.6824	27.757	27.7766	27.2811	27.0726	27.2146	27.4649	27.5892	27.5802	28.8171	28.7838	28.8255	29.1467	29.1097	29.0882	28.8978	28.8579	29.0095	28.6376	28.6994	28.6956	28.9349	28.9154	28.9633	29.0146	29.0153	29.003	27.7919	27.9229	27.8921	28.7804	28.8832	28.8558	28.5392
0.967414	0.964243	Q9H2F3;I3L2H6;I3L2Q9	Q9H2F3;I3L2H6;I3L2Q9	3 beta-hydroxysteroid dehydrogenase type 7	HSD3B7	2	20.4296	NaN	20.5702	NaN	NaN	NaN	NaN	NaN	NaN	NaN	NaN	NaN	NaN	NaN	NaN	NaN	NaN	NaN	NaN	NaN	NaN	NaN	NaN	NaN	NaN	NaN	NaN	NaN	NaN	NaN	NaN	NaN	NaN	NaN	NaN	NaN	22.1373	21.4343	21.6383	NaN	NaN	NaN	NaN
9.4841	0.960921	A0A140VK29;Q9HCC0;D6RD67;D6RDF7;A0A0S2Z5R4;B3KR24;D6R9R1;A0A0G2JM88	A0A140VK29;Q9HCC0;D6RD67	Methylcrotonoyl-CoA carboxylase beta chain, mitochondrial	MCCC2	14	24.0449	23.6306	23.7944	NaN	NaN	23.581	23.605	23.7667	23.6293	NaN	NaN	23.2765	23.7385	23.8961	23.8251	23.5782	NaN	23.9973	25.0921	24.9201	25.0436	25.2462	25.2326	25.0781	24.8523	25.1284	24.9593	24.5994	24.5796	24.3202	24.5866	24.8025	24.8777	24.9536	24.8974	24.9879	24.6568	24.6451	24.3987	24.7131	25.0599	24.789	24.5505
7.68136	0.960464	Q53G17;O00217;E9PKH6;A0A024R5K3;E9PPW7;E9PN51;F8W9K7;B4DYI3;Q08E91	Q53G17;O00217;E9PKH6;A0A024R5K3;E9PPW7	NADH dehydrogenase [ubiquinone] iron-sulfur protein 8, mitochondrial	NDUFS8	6	24.7427	24.5287	24.6026	24.0472	24.1813	24.0771	24.2394	24.5831	24.1147	24.0777	23.8537	24.0621	24.5138	24.5651	24.3993	24.5945	24.554	24.4242	25.434	25.7177	25.4615	25.3318	24.8794	25.1911	25.5041	25.5888	25.4614	24.6836	24.9461	24.8843	25.3327	25.1913	25.4048	25.358	25.2107	25.1994	25.1141	NaN	25.0584	25.4119	25.4025	25.6297	25.5881
7.16988	0.95689	P05166;E7EX59;A0A1B2JLU8;Q59GV0;E9PDR0;E7ETT1;E7EUY3;B7Z8A8;C9JQS9;E7ETT4;E9PEC3;F8WBI9;B7Z7U9;Q9HBR7;E7ENC1;Q86TD7;Q8WVH4;H7C5C9;C9JVY9;C9JVW9	P05166;E7EX59;A0A1B2JLU8;Q59GV0;E9PDR0;E7ETT1;E7EUY3;B7Z8A8;C9JQS9;E7ETT4;E9PEC3;F8WBI9;B7Z7U9;Q9HBR7;E7ENC1;Q86TD7	Propionyl-CoA carboxylase beta chain, mitochondrial	PCCB;DKFZp451E113	12	23.8078	24.0846	23.7333	23.3415	23.4527	23.3207	23.5504	23.85	23.7291	23.3027	23.6463	23.6073	24.009	23.6616	23.6759	23.7807	23.8594	23.8551	24.9843	25.0418	25.1319	24.8783	24.7474	24.6474	25.3769	25.1901	25.3058	24.2394	24.0595	23.9299	24.9533	25.0883	24.9746	25.0995	24.9233	24.9975	24.3521	24.6026	24.7945	24.8071	24.8062	24.5281	24.5865
8.13756	0.9554	Q9BS26	Q9BS26	Endoplasmic reticulum resident protein 44	ERP44	19	26.6882	26.8075	26.8608	26.8295	26.969	26.9013	26.7935	26.8629	26.8515	26.8443	26.7357	26.7218	26.6717	26.7908	26.7388	26.8353	26.7754	26.8112	28.1648	28.1409	28.1831	28.175	28.2096	28.2245	28.2371	28.181	28.1052	27.8088	27.8849	27.8531	28.1833	28.2254	28.1349	28.2524	28.2751	28.2389	27.3528	27.3145	27.3503	28.1172	28.0609	28.1331	28.0204
6.69155	0.954266	B7Z705;B4DN31;Q9BWS9;E9PI70;E9PIP0;E9PRL3;E9PPH0;E9PPA0;A0A024RCB5;H0YDL6;H0YCC4;E9PKF1;H0YC89	B7Z705;B4DN31;Q9BWS9;E9PI70;E9PIP0;E9PRL3;E9PPH0;E9PPA0;A0A024RCB5	Chitinase domain-containing protein 1	CHID1	3	22.4161	22.5616	22.4379	22.5132	22.5154	NaN	22.4774	22.2736	22.3768	22.3555	22.7936	22.0295	22.2535	22.4792	21.8801	22.6566	22.4347	22.5038	23.3729	23.2952	23.3059	23.47	23.434	NaN	23.9387	23.7216	23.5686	NaN	23.2261	NaN	22.7031	22.9928	23.1926	23.8157	NaN	NaN	23.428	23.1257	23.5882	NaN	24.5673	NaN	22.9741
6.66267	0.951775	J3QLR8;Q9Y3D9	J3QLR8;Q9Y3D9	28S ribosomal protein S23, mitochondrial	MRPS23	8	23.4725	24.1076	23.6348	23.4083	23.0085	23.1209	23.4804	23.5423	23.7755	23.2706	23.3083	23.183	24.0728	23.4056	23.8711	23.5879	23.4042	23.6347	24.7256	24.7145	24.8379	24.4497	24.7803	24.7417	24.6968	24.8553	24.6701	24.4326	24.238	24.5516	24.5716	24.2463	24.4426	24.8685	24.9554	24.6278	24.2754	24.3536	24.4499	24.8799	24.8192	25.0792	24.6315
5.8302	0.950211	P27487;F8WE17;H7C1N5;F8WBB6	P27487	Dipeptidyl peptidase 4;Dipeptidyl peptidase 4 membrane form;Dipeptidyl peptidase 4 soluble form	DPP4	26	24.6675	24.5346	24.5552	25.4495	25.6686	25.4315	24.7364	24.8302	24.7252	25.5369	25.6086	25.5682	24.4986	24.5268	24.831	25.5264	25.6684	25.6644	25.8198	25.9007	25.9846	27.0034	26.8887	27.0254	25.9321	26.1165	25.8134	27.3546	27.2988	27.3448	25.6283	25.6615	25.679	26.7997	26.8934	26.8115	25.8215	25.8168	25.8484	26.4669	26.4777	26.541	25.823
3.19788	0.948504	P05141;Q6NVC0	P05141;Q6NVC0	ADP/ATP translocase 2;ADP/ATP translocase 2, N-terminally processed	SLC25A5	7	23.6902	24.0073	24.0116	23.0334	23.0108	23.1076	23.34	23.0672	23.2807	22.9898	23.0365	22.8367	23.2139	23.2804	23.2558	23.1109	23.2278	23.2711	23.5237	NaN	22.8684	NaN	22.5271	NaN	23.1484	23.052	NaN	22.9152	23.2693	22.7301	23.3156	NaN	23.264	22.6286	23.4434	23.3972	25.0651	25.4705	25.1165	23.5664	23.6853	23.5913	23.6403
8.63816	0.947416	V9HWB4;P11021;Q5IST7;B4DEF7	V9HWB4;P11021;Q5IST7	78 kDa glucose-regulated protein	HEL-S-89n;HSPA5	67	31.1502	31.1177	31.1205	31.2709	31.2397	31.2454	31.1119	31.1371	31.1649	31.3501	31.3266	31.3334	31.1493	31.1759	31.119	31.2965	31.2866	31.2982	32.5931	32.5709	32.5685	32.6873	32.6907	32.6943	32.6152	32.5799	32.6321	32.2149	32.2024	32.1959	32.6317	32.6163	32.6576	32.4933	32.5355	32.5272	31.72	31.7019	31.6916	32.5019	32.475	32.5358	32.3138
8.06458	0.946032	K7ELL7;B4DJQ5;A0A024R7F1;P14314;A0A0S2Z4W7;A0A0S2Z4D8;A2VCQ4;A0A0S2Z4A0;K7EPW7;A0A0C4DGP4;K7EKX1;K7EJ70	K7ELL7;B4DJQ5;A0A024R7F1;P14314;A0A0S2Z4W7;A0A0S2Z4D8;A2VCQ4;A0A0S2Z4A0	Glucosidase 2 subunit beta	PRKCSH	28	28.465	28.48	28.4909	28.6845	28.592	28.6161	28.3534	28.404	28.3709	28.6289	28.5546	28.6127	28.2459	28.2752	28.3795	28.1866	28.1931	28.1782	29.6266	29.6367	29.5955	29.8991	29.8955	29.9668	29.567	29.4711	29.6128	29.541	29.6031	29.6257	29.8343	29.7862	29.8988	29.6715	29.6657	29.6522	29.0271	28.951	29.0036	29.4963	29.4677	29.4908	29.6164
1.16321	0.93916	P32189;F8WC39;A6NP46;F8WDA9;F8WBI8;H7C2A0;A0A140VKG0;A8K8B7;Q14410;Q14409	P32189;F8WC39;A6NP46	Glycerol kinase	GK	3	20.8926	21.0678	NaN	NaN	NaN	NaN	21.2188	NaN	21.6211	NaN	NaN	NaN	NaN	NaN	NaN	NaN	NaN	NaN	NaN	NaN	NaN	NaN	NaN	NaN	NaN	21.0446	NaN	20.5128	NaN	NaN	NaN	NaN	NaN	NaN	NaN	NaN	NaN	22.3772	22.741	NaN	NaN	NaN	NaN
8.81937	0.936225	B7Z792;Q53HG2;O75306;B7Z9L2;Q9HC11	B7Z792;Q53HG2;O75306;B7Z9L2	NADH dehydrogenase [ubiquinone] iron-sulfur protein 2, mitochondrial	NDUFS2	11	24.2952	24.3494	23.9582	23.8644	23.6381	23.4959	23.949	23.7207	23.9336	24.2016	24.2957	24.3899	23.779	24.0228	24.0711	24.3072	24.1159	23.8843	24.496	24.8329	24.4385	24.1986	24.4711	24.7299	24.6808	24.6644	24.7534	24.3307	23.7827	24.4748	24.7054	24.7179	24.5377	24.4926	24.6339	24.2302	24.8648	24.9669	24.9361	24.3886	24.4802	24.3011	24.9074
9.36114	0.934567	Q03252;A0A0A7M1X5	Q03252	Lamin-B2	LMNB2	67	28.7823	28.8098	28.7519	28.8469	28.9008	28.8869	28.827	28.722	28.8432	28.8278	28.7834	28.7999	28.7808	28.8536	28.8526	28.9382	28.9148	28.9256	29.9719	30.0342	29.9929	29.972	30.0366	30.0093	29.9925	29.9695	29.9195	29.6795	29.6412	29.633	30.0714	29.9939	30.0123	29.8041	29.8112	29.8626	29.385	29.4201	29.4075	29.7624	29.764	29.7697	30.062
5.33198	0.931793	J3KNV4;Q4LE35;Q13683;B3KMS6;G3V2I4;G3V2C6	J3KNV4;Q4LE35;Q13683;B3KMS6	Integrin alpha-7;Integrin alpha-7 heavy chain;Integrin alpha-7 light chain;Integrin alpha-7 70 kDa form	ITGA7;ITGA7 variant protein	8	24.0098	24.0062	23.5785	NaN	24.1084	23.6175	24.4526	23.8736	23.7635	23.546	23.8513	23.6327	24.0715	NaN	NaN	23.7446	23.989	NaN	25.4204	25.0719	25.2478	25.1951	25.052	25.2359	25.441	24.8051	25.1515	24.5337	24.2933	24.3831	25.0497	25.0598	24.9725	24.7667	24.8557	25.0236	24.6982	24.379	24.6399	25.2119	25.5935	24.9408	25.1069
5.16993	0.931107	A0A087WTV6;A0A0S2Z5U6;Q96C36;J3KR12;B4DQK8;B3KMB7;A0A024R3Q9;Q4W8W1;A0A087WZR9;A0A0S2Z578	A0A087WTV6;A0A0S2Z5U6;Q96C36;J3KR12;B4DQK8;B3KMB7;A0A024R3Q9;Q4W8W1;A0A087WZR9	Pyrroline-5-carboxylate reductase 2;Pyrroline-5-carboxylate reductase	PYCR2;P5CR2	7	24.161	24.2029	24.4473	23.6514	23.5046	23.4624	24.3718	24.7059	24.0687	24.0671	23.9505	24.0831	24.1996	24.3322	24.2431	24.1854	23.9623	24.22	24.6049	24.63	24.4936	23.9764	23.9631	23.9599	24.7411	24.4982	24.8353	23.978	23.7791	23.8479	24.4281	24.3056	24.4357	24.0098	24.0082	24.8455	25.2212	25.3248	25.2322	23.9217	23.831	24.2168	24.8156
3.60905	0.929581	M0QXN5;A0A024QZF1;P37198	M0QXN5;A0A024QZF1;P37198	Nuclear pore glycoprotein p62	NUP62;hCG_19665	7	23.3295	23.0721	22.688	23.5785	23.3031	23.4271	23.6326	22.8237	23.0712	23.0617	23.3673	23.2266	23.3465	22.9142	23.4205	23.0995	23.1346	23.1088	24.2128	24.0503	24.2405	23.5379	23.5959	23.2774	23.8895	24.0422	24.0087	23.437	23.3568	23.5406	24.1337	24.2415	24.3465	22.9733	23.1109	23.4666	23.4328	23.473	23.1805	23.8555	23.6593	23.6722	24.9033
9.47624	0.929233	L7RXH0;A5YM53;P06756;B4DYQ7;H7BZG1	L7RXH0;A5YM53;P06756;B4DYQ7	Integrin alpha-V;Integrin alpha-V heavy chain;Integrin alpha-V light chain	ITGAV	21	25.4934	25.5929	25.3824	25.2648	24.9962	25.1066	25.5085	25.4288	25.4553	25.2971	25.2867	25.312	25.3753	25.559	25.6398	25.4904	25.5444	25.5301	26.0239	26.0331	25.8921	26.2737	25.9355	26.1084	26.388	26.4584	26.3907	25.9461	25.9531	26.1323	25.798	25.8199	25.9978	26.3082	26.3164	26.2002	26.357	26.4813	26.4749	26.5606	26.6457	26.4876	26.1804
3.85849	0.926686	A0A024QZF2;P10301	A0A024QZF2;P10301	Ras-related protein R-Ras	RRAS	8	24.075	23.9292	24.0123	23.5603	22.2474	23.468	23.9473	24.012	23.8521	23.4048	23.3994	23.65	24.2927	23.8769	24.1929	23.6362	23.821	23.8246	24.0863	24.0484	24.4982	23.9422	24.1729	24.1401	24.1695	24.2619	24.6473	23.9868	23.8194	23.6603	24.0893	24.4724	24.4547	22.9608	23.8846	23.8139	25.2284	24.7737	24.7319	24.723	24.8066	24.766	24.794
2.53468	0.92649	M0R026;A1L0T0;Q59GP4;M0R1B5;M0QZX5;E9PJS0;E9PL44	M0R026;A1L0T0;Q59GP4	Acetolactate synthase-like protein	ILVBL	6	22.9491	23.0438	22.9158	21.6793	NaN	21.6738	22.5632	22.6426	22.7805	22.0438	22.3799	22.0519	22.9695	23.0767	23.2457	22.5472	21.8153	NaN	22.3116	22.4826	22.7102	NaN	NaN	22.1682	23.2005	22.2527	22.6154	21.6578	NaN	22.4495	NaN	NaN	NaN	21.8141	NaN	NaN	24.3711	24.2544	23.9308	22.9202	23.5739	23.0524	NaN
4.75946	0.92631	A8K6Q8;P02786;G3V0E5;B7Z2I6;F8WBE5	A8K6Q8;P02786;G3V0E5;B7Z2I6	Transferrin receptor protein 1;Transferrin receptor protein 1, serum form	TFRC	13	24.403	24.4807	24.3427	23.7205	NaN	23.0471	24.2804	24.3437	24.4718	24.0228	23.8937	24.0002	24.2725	24.4296	24.2891	24.1917	24.0276	24.053	24.4189	24.5461	24.934	24.4111	24.1921	24.0655	25	24.7214	24.767	24.8744	24.3917	24.8368	24.043	24.3178	24.3514	24.8155	24.9011	24.8577	25.3076	25.3129	25.2259	24.9249	24.7024	25.0592	24.8819
8.06431	0.926193	Q969H8;M0QXF7;M0QYN0	Q969H8;M0QXF7;M0QYN0	Myeloid-derived growth factor	MYDGF	8	26.3318	26.2888	26.2667	26.3843	26.3552	26.341	26.1992	26.1454	26.314	26.2854	26.3162	26.3887	26.3085	26.2372	26.3043	26.4385	26.4686	26.4903	27.6427	27.7436	27.6255	27.7242	27.6768	27.6976	27.5529	27.676	27.4992	27.1772	27.0755	27.0289	27.4455	27.4059	27.4108	27.2454	27.1891	27.2526	26.8917	26.7684	26.8417	27.4971	27.4675	27.3858	27.5968
4.44988	0.925422	B2R4S9;A0A024RCJ9;A0A024QZZ7;I6L9F7;U3KQK0;Q99879;Q99877;Q93079;Q5QNW6;P62807;P58876;B4DR52;A8K9J7;Q99880;Q0D2M2;Q96A08	B2R4S9;A0A024RCJ9;A0A024QZZ7;I6L9F7;U3KQK0;Q99879;Q99877;Q93079;Q5QNW6;P62807;P58876;B4DR52;A8K9J7;Q99880;Q0D2M2	Histone H2B;Histone H2B type 1-M;Histone H2B type 1-N;Histone H2B type 1-H;Histone H2B type 2-F;Histone H2B type 1-C/E/F/G/I;Histone H2B type 1-D;Histone H2B type 1-L	HIST1H2BI;HIST1H2BN;HIST1H2BD;HIST1H2BM;HIST1H2BH;HIST2H2BF;HIST1H2BC;HIST1H2BL	19	30.8936	30.8601	30.7633	30.3654	30.217	30.2948	30.9835	30.8118	31.0529	30.266	30.0439	30.1793	30.8017	30.8139	30.808	29.7784	30.1219	30.1264	31.4342	31.4971	31.517	30.3978	30.5131	30.5042	31.6159	31.6368	31.782	30.9035	31.0202	30.9951	31.7632	31.7093	31.7681	31.0277	30.9847	30.9917	31.7604	31.67	31.7967	30.9661	30.8049	30.9225	31.1153
4.39073	0.92457	B4DW11;P10909;H0YAS8;H0YC35;Q5ISQ2	B4DW11;P10909;H0YAS8;H0YC35	Clusterin;Clusterin beta chain;Clusterin alpha chain;Clusterin	CLU	3	21.6797	22.2088	22.2412	22.5766	22.6727	22.6086	21.4579	21.8787	22.1444	21.7398	21.2373	21.9605	22.269	21.8446	21.6932	23.0326	22.7761	22.7624	23.2213	22.8716	23.1705	23.3613	22.9966	22.9235	23.2555	23.5112	23.251	22.2154	NaN	22.3001	22.9209	22.7804	22.7043	23.1209	NaN	22.6327	23.1516	23.162	22.8303	NaN	23.2516	NaN	23.3588
2.74689	0.922963	Q9NPE3;H0YM60	Q9NPE3	H/ACA ribonucleoprotein complex subunit 3	NOP10	3	NaN	NaN	NaN	22.9668	22.855	22.5979	NaN	NaN	22.795	22.7013	22.6662	22.8416	NaN	22.6196	22.7533	NaN	NaN	NaN	23.2988	NaN	NaN	NaN	22.9208	NaN	23.3637	23.4399	NaN	23.5475	23.9638	23.524	23.6643	23.734	23.6901	23.5544	NaN	NaN	23.1748	23.3378	23.3893	NaN	22.959	NaN	23.5753
7.34062	0.920741	Q9Y2B0;F8VXJ7;F8W031;H0YI18;F8W1K5;H0YIH9;F8W1U5;F8VP03	Q9Y2B0;F8VXJ7;F8W031;H0YI18	Protein canopy homolog 2	CNPY2	11	26.4283	26.3432	26.3315	26.2443	26.169	26.2606	26.2357	26.3013	26.2605	26.4117	26.1389	26.3679	26.4536	26.3911	26.4646	26.4681	26.3086	26.3465	27.657	27.582	27.6344	27.7885	27.7824	27.7582	27.5562	27.4242	27.5117	27.2937	27.2298	27.1626	27.6139	27.634	27.5953	27.4825	27.4273	27.5147	26.8567	26.7928	26.8508	27.5658	27.5931	27.5911	27.6396
1.07123	0.920517	B5MCF9;B2RDF2;O00541;B3KXD6;B3KTZ6;Q6ZUE0	B5MCF9;B2RDF2;O00541;B3KXD6;B3KTZ6	Pescadillo homolog	PES1	4	20.8261	NaN	NaN	20.6303	NaN	NaN	21.1444	21.9718	NaN	NaN	NaN	NaN	NaN	20.85	NaN	NaN	NaN	NaN	NaN	NaN	NaN	NaN	NaN	NaN	NaN	NaN	NaN	NaN	NaN	NaN	NaN	NaN	NaN	NaN	NaN	NaN	22.8611	21.6883	21.4657	NaN	NaN	NaN	NaN
7.44844	0.920348	Q8IXB1;B3KNK5;B4DP04;Q8N4C5;Q86XS7;E7EP04;Q6YPB0;Q71S60;A0A087WXH7	Q8IXB1;B3KNK5;B4DP04	DnaJ homolog subfamily C member 10	DNAJC10	10	23.7018	23.4543	23.6939	23.5192	23.683	23.2441	23.3977	23.0354	23.1087	23.9259	23.8639	23.7206	23.7464	23.5145	23.6389	23.8784	23.7371	23.9516	24.8892	24.7106	24.5587	24.7491	24.5587	24.9943	24.9152	25.0062	24.8307	24.424	24.2089	24.2066	24.7893	24.545	24.5756	25.0389	25.0764	25.0662	24.1182	24.1517	24.4043	24.8925	25.0028	24.9617	24.4818
4.34194	0.919572	P16070;B4DN59;A8K309;H0YD13;H0Y2P0;H0YDW7;H0Y5E4;H0YCV9;A0A1Z1VXF2;E9PKC6;H0YDX6;Q86UZ1;H0YE40;H0YD17;C1PHC3;B4E2X0;C1PHC4;H0YEU1;H0YEV3;H0YD90;J3KN83	P16070;B4DN59;A8K309;H0YD13;H0Y2P0;H0YDW7;H0Y5E4;H0YCV9;A0A1Z1VXF2	CD44 antigen	CD44	12	26.9857	26.8844	26.8714	25.8902	25.8816	25.9801	26.8758	26.7813	26.9294	26.723	26.8433	26.9179	26.9873	26.9586	26.7598	26.748	26.5914	26.7016	27.0007	26.9879	27.131	26.9025	26.953	26.9104	27.4814	27.4572	27.5067	27.107	27.0115	26.9374	26.8838	26.8243	26.9437	26.986	26.91	27.003	27.982	27.9369	27.9426	27.3564	27.3932	27.3377	27.0989
3.67647	0.913706	E9PF19;A0A0S2Z5F3;Q8N2L6;B2RB52;Q9Y4P3;B4DY59;B4DY50;Q96E41;A0A087WXC6;F8WDI9;A0A0S2Z5C1	E9PF19;A0A0S2Z5F3;Q8N2L6;B2RB52;Q9Y4P3;B4DY59;B4DY50;Q96E41	Transducin beta-like protein 2	TBL2	6	22.6213	22.48	22.7377	NaN	NaN	NaN	22.9014	22.9035	23.0008	22.5232	22.8359	22.3356	23.2492	23.3729	23.3973	23.1307	22.6199	22.5714	NaN	22.7507	22.634	22.6513	NaN	NaN	22.7801	23.0383	23.2219	22.7579	22.4884	22.5575	NaN	NaN	NaN	23.0639	NaN	23.0969	24.3233	24.0989	24.1265	23.5317	23.6508	23.5636	23.2273
7.30634	0.912993	Q9H2U2;B4DR66;D6R967;H0Y9D8;D6RGV9;B4DFH3;D6RAD3;H0Y8X2;F8W7R6;D6RGI1	Q9H2U2;B4DR66;D6R967;H0Y9D8	Inorganic pyrophosphatase 2, mitochondrial	PPA2	12	25.9335	25.8089	25.9413	25.2507	25.2505	25.2329	25.7583	25.6664	25.6286	25.41	25.5406	25.3996	25.6882	25.7881	25.7341	25.7273	25.7018	25.7717	26.5826	26.4994	26.561	25.9997	26.0063	25.8407	26.437	26.5017	26.5853	25.884	25.8844	25.9584	26.4102	26.383	26.3861	26.0109	26.2474	26.0209	26.3182	26.232	26.2889	25.9845	26.1018	26.0183	26.6242
8.18909	0.910577	Q6IAV5;A0A024R040;P55809;E9PDW2;B7Z609;A1E286;Q9H7N8;B3KS89;Q9BYC2	Q6IAV5;A0A024R040;P55809;E9PDW2;B7Z609	Succinyl-CoA:3-ketoacid-coenzyme A transferase;Succinyl-CoA:3-ketoacid coenzyme A transferase 1, mitochondrial	OXCT;OXCT1	15	25.4221	25.5023	25.3942	24.879	25.0595	24.8779	25.5558	25.1977	25.3739	25.074	25.3454	25.1529	25.2666	25.3554	25.2658	25.2552	25.2344	25.2225	26.2269	26.2594	26.3304	25.4017	25.6546	25.5017	25.9314	26.0854	26.2685	25.5058	25.2628	25.3239	26.1641	26.3754	26.3678	25.7291	25.6294	25.7359	26.1052	25.8727	25.8633	25.4739	25.4116	25.1839	26.2726
5.73559	0.90655	B2R673;O00330;H0YD97;E9PLU0;E9PRI6	B2R673;O00330;H0YD97	Pyruvate dehydrogenase protein X component, mitochondrial	PDHX	8	23.2468	22.8163	23.2664	22.8807	NaN	NaN	23.6474	23.205	23.2089	23.1459	NaN	NaN	23.5352	23.3851	23.3526	23.8324	23.4164	NaN	24.5947	24.5497	24.3837	NaN	23.1743	24.442	24.3895	24.55	24.3909	NaN	NaN	NaN	24.3131	NaN	NaN	24.3502	NaN	23.5621	23.7602	23.6986	23.9347	NaN	24.022	24.0068	24.5988
8.01295	0.906448	V9HVY3;P30101;B3KQT9;B3KQT2;B4DDM1;B4DJ98	V9HVY3;P30101;B3KQT9;B3KQT2;B4DDM1;B4DJ98	Protein disulfide-isomerase;Protein disulfide-isomerase A3	HEL-S-269;PDIA3	63	31.3854	31.402	31.41	31.4146	31.4475	31.4266	31.3883	31.3724	31.3699	31.3604	31.3519	31.3843	31.4154	31.4578	31.3874	31.4481	31.4306	31.4267	32.6816	32.7123	32.687	32.7242	32.721	32.7278	32.6414	32.6747	32.6454	32.234	32.2522	32.2496	32.6722	32.7038	32.6901	32.5683	32.5472	32.5786	31.8906	31.8823	31.8842	32.6127	32.5489	32.5876	32.592
2.23034	0.90585	Q6DD88;F5H6I7;B4DXC4;F5GWF8	Q6DD88;F5H6I7;B4DXC4	Atlastin-3	ATL3	8	22.9589	22.7303	23.5462	23.5767	23.6686	NaN	24.0362	23.7009	NaN	24.1573	23.6563	23.8198	NaN	23.1108	23.0932	NaN	NaN	NaN	23.2228	23.3393	NaN	22.733	22.9566	NaN	23.3023	23.2664	NaN	22.9562	NaN	23.2839	NaN	NaN	22.6183	23.163	NaN	22.6686	24.4697	24.9933	25.2283	23.4832	23.6256	23.1617	24.8109
4.95137	0.903933	Q9H2W6;Q8TER9;A0A087WT51;A0A087WT90	Q9H2W6;Q8TER9	39S ribosomal protein L46, mitochondrial	MRPL46;FLJ00124	6	23.3464	22.6244	NaN	22.877	NaN	22.3169	23.2904	22.9384	23.0521	22.8783	22.6129	22.6549	22.6971	NaN	23.3987	NaN	NaN	NaN	23.3907	22.9104	NaN	NaN	NaN	NaN	NaN	NaN	NaN	22.4173	NaN	NaN	23.1988	NaN	22.5554	NaN	22.6571	NaN	23.8306	23.5945	23.8241	22.3724	NaN	NaN	23.7135
8.70748	0.903286	B2R9J4;A0A024RCB2;Q16540;A6NJD9;A8MVT4;A8MYK1;H7C2P7	B2R9J4;A0A024RCB2;Q16540;A6NJD9;A8MVT4;A8MYK1;H7C2P7	39S ribosomal protein L23, mitochondrial	MRPL23	4	23.4822	23.4156	23.4573	23.4025	23.154	NaN	23.5005	23.4546	23.417	23.312	23.2891	23.3113	23.5868	23.5484	23.5314	23.2674	22.8693	23.0808	24.4559	24.534	24.3863	24.5395	24.6409	24.5692	24.4376	24.4038	24.52	24.4764	24.5266	24.7507	24.1434	24.2431	24.284	24.4628	24.454	25.1079	24.2211	24.335	24.2636	24.2983	24.741	24.4088	24.2393
4.07341	0.901966	P11117;E9PP23;E9PHY0;B7Z4Z2;E9PQY3;B7Z552;B7Z6L8;B7Z5T5;E9PKW9;E9PQW9;B7Z6T8;B7Z6U3;B7Z7D2;B7Z8T9	P11117;E9PP23;E9PHY0;B7Z4Z2;E9PQY3;B7Z552;B7Z6L8;B7Z5T5;E9PKW9;E9PQW9;B7Z6T8;B7Z6U3;B7Z7D2	Lysosomal acid phosphatase	ACP2	4	21.7012	NaN	21.8112	NaN	21.7084	21.5188	22.4751	22.3574	22.0586	21.726	22.3515	21.6996	22.559	NaN	22.5182	NaN	21.8993	22.3561	23.0486	NaN	22.7652	NaN	22.8575	22.4811	23.2771	23.0609	23.3691	22.4268	NaN	22.7288	NaN	22.514	22.476	23.2205	22.993	22.7907	23.1275	23.1152	23.6013	22.9446	NaN	NaN	22.4685
6.57652	0.899358	P22695;H3BRG4;H3BSJ9;H3BP04;H3BUE4;H3BUI9;A0A087WVZ4	P22695;H3BRG4;H3BSJ9	Cytochrome b-c1 complex subunit 2, mitochondrial	UQCRC2	25	27.7268	27.7779	27.8188	26.9549	26.8508	26.9563	27.582	27.588	27.5421	27.4951	27.4832	27.4809	27.5544	27.4612	27.525	27.7262	27.7695	27.7252	28.597	28.52	28.5601	28.2536	28.2974	28.2278	28.5547	28.5344	28.4627	28.1349	28.1716	28.2362	28.5365	28.5243	28.6664	28.6513	28.7153	28.6954	28.213	28.2636	28.2153	28.4236	28.3548	28.2287	28.3283
5.61873	0.895033	P61106;A0A024R845;X6RFL8	P61106;A0A024R845;X6RFL8	Ras-related protein Rab-14	RAB14	14	24.3244	24.5342	24.5026	23.7931	24.1197	24.3908	24.5649	24.5865	24.6687	24.3963	24.4386	24.3631	24.6271	24.4851	24.7268	24.5825	24.3634	24.4793	24.5157	24.3384	24.4085	24.5997	24.2631	23.8267	24.9445	24.8249	24.8614	24.7035	24.6594	24.6684	24.1072	24.1453	24.3153	24.7978	24.7549	24.7745	25.7347	25.8743	25.7895	24.9702	25.0726	25.2635	25.1878
5.57953	0.894233	Q9BWJ5	Q9BWJ5	Splicing factor 3B subunit 5	SF3B5	3	23.1973	23.0782	23.1106	23.2029	23.1168	23.1719	23.0625	22.5004	22.4942	23.2208	23.2775	23.191	22.4003	22.8858	22.971	NaN	23.0732	NaN	23.5247	23.5222	23.6148	23.6684	23.7161	23.7263	23.5982	24.3628	23.9443	23.4887	23.6067	23.564	23.7755	23.7591	24.4625	23.3363	23.5132	23.4604	23.5283	23.3325	23.6076	NaN	23.7709	23.5484	23.8855
9.30692	0.890852	P11182;B4E1Q7;Q5VVL7	P11182;B4E1Q7;Q5VVL7	Lipoamide acyltransferase component of branched-chain alpha-keto acid dehydrogenase complex, mitochondrial	DBT	10	24.4074	24.437	24.25	24.0387	24.3079	24.1077	24.3772	24.3709	23.9363	24.1712	24.5215	24.3826	23.956	24.1524	24.2781	23.8142	24.7004	24.3478	24.9906	25.1399	24.9081	24.2795	23.9847	24.6155	24.7843	24.9254	24.7032	24.5659	24.5381	24.4344	24.8807	24.9827	25.1094	24.7896	24.7645	24.4757	24.9177	24.7625	25.1148	24.6682	24.2025	23.386	25.1641
5.40696	0.890563	P30038;A0A024RAD8;Q5TF55	P30038;A0A024RAD8	Delta-1-pyrroline-5-carboxylate dehydrogenase, mitochondrial	ALDH4A1	9	24.1292	23.9351	23.957	NaN	22.8598	23.2585	23.9983	23.865	23.9488	23.237	23.4655	23.4492	23.8525	23.9468	23.7014	24.2636	23.8485	23.7706	24.5746	24.3331	24.564	23.7981	23.5588	23.4405	24.5747	24.5953	24.359	23.132	23.1632	23.2932	24.3111	24.3477	24.1859	23.6681	23.8431	23.9648	24.8025	24.3954	24.6729	24.4686	23.9661	24.2831	24.8825
4.35308	0.885021	V9HW27;P02511;A0A140G961;E9PR44;E9PJL7;C3VMY8;A0A024R3B9;E9PRA8;B4DIA6;E9PNH7;E9PRS4;E9PS12;H0YCW8	V9HW27;P02511;A0A140G961;E9PR44;E9PJL7;C3VMY8;A0A024R3B9;E9PRA8;B4DIA6;E9PNH7	Alpha-crystallin B chain	HEL-S-101;CRYAB	10	24.7448	25.0324	24.7282	25.6778	25.5279	25.6654	24.6315	24.7734	24.9588	25.3042	25.4219	25.3177	24.9266	24.9212	24.9552	25.1457	25.2264	25.1955	26.3051	26.1234	26.1584	26.3685	26.4067	26.5496	26.1961	26.4493	26.1645	25.9342	25.905	25.9356	25.9962	26.2027	25.91	26.1203	26.1675	26.1221	25.44	25.6299	25.2854	25.7186	25.9969	25.9228	26.1776
12.3511	0.883803	A8K401;P35232;Q6FHP5;C9JW96;Q6PUJ7;Q53FV0;E9PCW0;C9JZ20;E7ESE2;D6RBK0;A8K9G2;Q9BSE8	A8K401;P35232;Q6FHP5;C9JW96;Q6PUJ7;Q53FV0;E9PCW0;C9JZ20;E7ESE2	Prohibitin	PHB;HEL-S-54e	31	29.9245	29.8758	29.8702	29.8197	29.7589	29.745	29.9738	30.0285	29.9662	29.6923	29.664	29.6643	29.9791	30.0467	30.04	29.8634	29.792	29.7365	30.9183	30.9854	30.9124	30.3568	30.3498	30.4219	30.8442	30.8635	30.867	30.3298	30.321	30.2892	30.8331	30.7795	30.8697	30.8909	30.8807	30.8849	30.6006	30.6051	30.7266	30.4053	30.4298	30.4239	30.9375
7.41219	0.879284	P09496;F8WF69;C9J8P9	P09496;F8WF69;C9J8P9	Clathrin light chain A	CLTA	11	26.7881	26.9048	26.8994	26.582	26.7008	26.5186	26.8466	26.8668	26.9381	26.5398	26.4783	26.5805	26.9994	26.9398	27.0921	26.633	26.5923	26.6772	27.7818	27.8162	27.7646	27.2254	27.2403	27.1087	27.812	27.7574	27.7473	26.9281	26.9901	27.0901	27.9391	27.8527	27.7407	27.0318	26.9484	26.969	27.3546	27.2973	27.3824	26.4134	26.494	26.5949	27.8954
4.90729	0.878615	O60220	O60220	Mitochondrial import inner membrane translocase subunit Tim8 A	TIMM8A	6	24.9711	24.7636	24.8785	25.1255	24.45	24.4481	24.7576	24.6433	24.7222	24.7653	24.7608	24.4767	25.0102	25.0042	24.8968	24.87	24.829	24.7923	26.0148	25.9797	25.9233	26.259	26.1552	26.0988	26.2035	26.0931	26.0367	26.2032	26.1674	26.274	26.0501	25.987	26.1184	26.213	26.2154	26.1872	24.9859	25.2154	25.1613	25.9679	25.9711	25.9299	26.205
6.11745	0.875536	B4DRV4;D3DQH8;P09486;B2RDL6;F5GY03;E5RK62;Q6QE20	B4DRV4;D3DQH8;P09486;B2RDL6;F5GY03;E5RK62	SPARC	SPARC	10	27.135	26.9221	26.9017	27.4662	27.5069	27.4572	26.8683	26.6894	26.8255	27.527	27.4698	27.4992	26.9711	27.1068	27.1215	27.7717	27.7028	27.7621	28.3642	28.4052	28.4388	28.6395	28.6617	28.6246	28.6817	28.5083	28.5715	28.0122	27.9495	28.0146	28.2775	28.1985	28.3958	28.4231	28.4869	28.4004	27.5863	27.6346	27.5969	28.5192	28.4636	28.4695	28.122
1.10571	0.873747	Q9H0U4;Q6FIG4;E9PLD0;Q9H1C9;Q92928;Q92927	Q9H0U4;Q6FIG4;E9PLD0;Q9H1C9;Q92928	Ras-related protein Rab-1B;Putative Ras-related protein Rab-1C	RAB1B;RAB1C	4	NaN	NaN	NaN	NaN	NaN	NaN	NaN	NaN	NaN	NaN	NaN	NaN	22.7738	NaN	23.0677	NaN	NaN	NaN	NaN	NaN	NaN	NaN	NaN	NaN	NaN	NaN	NaN	NaN	NaN	NaN	NaN	NaN	NaN	NaN	NaN	NaN	24.6278	23.7957	24.4748	NaN	NaN	23.9469	NaN
2.33184	0.870058	B4E290;Q6NUK1;B7ZB41;J3KN42;H3BMI3	B4E290;Q6NUK1;B7ZB41	Calcium-binding mitochondrial carrier protein SCaMC-1	SLC25A24	15	25.172	25.1889	25.2974	23.5839	23.7159	23.4003	25.2597	25.1272	25.6053	24.404	24.6607	24.5092	25.3172	24.9331	25.3111	24.7085	24.6885	25.0525	25.509	25.8196	25.3831	25.7838	25.7575	25.5006	25.9395	26.0738	25.9215	25.6724	26.0329	25.8987	26.0432	26.2418	26.0475	25.9823	26.1946	26.1294	25.8184	26.1577	26.0139	25.3856	25.7053	25.5873	25.5223
9.56052	0.867835	Q59GY3;A8K588;Q13247;V9HVZ0;B5BU15	Q59GY3;A8K588;Q13247;V9HVZ0	Serine/arginine-rich splicing factor 6	SRSF6;HEL-S-91	6	24.8735	24.7573	24.7919	25.0234	24.8188	24.9533	24.9392	24.9698	24.8848	24.8684	24.7537	24.7737	25.0146	25.029	25.1306	25.0526	25.0662	25.014	25.8671	25.8446	25.7941	25.5901	25.5244	25.4168	25.8473	25.7103	25.7715	25.2289	25.292	25.2966	25.6672	25.7617	25.7176	25.4308	25.4782	25.2593	25.4615	25.6077	25.5974	25.5819	25.6526	25.5002	25.713
2.58201	0.867684	Q96CS3;B4E2M8	Q96CS3;B4E2M8	FAS-associated factor 2	FAF2	8	23.3439	23.0698	23.2833	21.7788	NaN	NaN	23.2571	23.065	23.2094	23.1056	22.7321	22.7252	23.274	23.4754	23.0925	NaN	22.7001	22.4161	NaN	23.4162	NaN	NaN	NaN	NaN	NaN	23.2737	23.0527	22.6281	23.3569	22.7756	NaN	22.2471	NaN	22.6248	NaN	NaN	24.6668	24.4607	24.6399	23.3732	23.5134	23.3884	23.5114
5.71164	0.85938	Q9UMX5	Q9UMX5	Neudesin	NENF	7	24.4835	24.5025	24.6593	24.409	24.4309	24.1656	24.2555	24.4934	24.2929	24.4407	24.5129	24.4402	24.4371	24.5073	24.6972	24.7239	24.5393	24.7243	25.6425	25.6783	25.6598	25.8471	25.9092	25.9612	25.7139	25.7127	25.5271	25.1575	25.2456	25.2309	25.4938	25.4688	25.5369	25.5341	25.7834	25.541	24.7161	24.8609	24.8259	25.9894	25.7151	25.6252	25.8569
10.1229	0.858769	O75340;Q53FC3;A0A024QZ42;E7EPW6;H0Y9X3;A0A087WZ38;D6RA21;Q86W51;B4DHG2	O75340;Q53FC3;A0A024QZ42	Programmed cell death protein 6	PDCD6	8	25.72	25.8165	25.7286	25.9075	25.794	25.8676	25.6932	25.6936	25.6135	25.8556	25.7726	25.9347	25.7908	25.7962	25.9323	25.8436	26.0019	25.9389	26.743	26.7432	26.8727	26.9904	26.9104	26.8423	26.9348	26.8704	26.9125	27.1372	27.1531	27.276	26.3887	26.4017	26.3712	27.1199	27.0966	27.1044	26.3602	26.4148	26.403	26.4506	26.6129	26.5291	26.899
2.34755	0.857296	A0A087X2E5;A0A087WZN1;O43837;L0R875	A0A087X2E5;A0A087WZN1;O43837;L0R875	Isocitrate dehydrogenase [NAD] subunit, mitochondrial;Isocitrate dehydrogenase [NAD] subunit beta, mitochondrial	IDH3B	4	NaN	NaN	NaN	NaN	NaN	NaN	23.2324	22.8554	22.9851	NaN	NaN	NaN	22.7486	23.1755	NaN	NaN	NaN	NaN	NaN	NaN	NaN	NaN	NaN	NaN	NaN	NaN	NaN	NaN	NaN	NaN	NaN	NaN	NaN	NaN	NaN	NaN	23.6987	24.0147	NaN	NaN	NaN	NaN	NaN
1.70525	0.856472	Q9BTT5;A8K4V2;Q16795;F5GY40	Q9BTT5;A8K4V2;Q16795	NADH dehydrogenase [ubiquinone] 1 alpha subcomplex subunit 9, mitochondrial	NDUFA9	5	22.6654	22.557	22.5636	21.9591	NaN	NaN	22.5861	23.442	22.8886	22.2667	22.458	22.3356	22.5228	22.7893	23.3392	22.8139	NaN	22.5068	22.3746	NaN	NaN	NaN	NaN	NaN	22.6287	22.8368	22.674	22.5557	22.3808	22.4784	22.8139	22.6551	22.9269	22.436	NaN	22.384	25.198	25.1265	23.9802	23.585	22.9159	NaN	23.1926
5.82717	0.855548	A0A1W2PQV2;H3BUH9;Q6QN92;Q6IAT2;Q53XL7;P23434	A0A1W2PQV2;H3BUH9;Q6QN92;Q6IAT2;Q53XL7;P23434	Glycine cleavage system H protein, mitochondrial	GCSH	3	24.0545	24.1478	24.069	23.6031	23.8078	23.7071	24.1158	24.1151	23.991	24.1132	24.1873	24.3861	NaN	23.8213	NaN	NaN	NaN	NaN	NaN	24.6422	24.8263	25.0981	25.112	25.0694	NaN	NaN	NaN	25.3825	25.2971	25.1701	25.2558	25.1791	25.246	25.1792	25.1383	24.9558	24.2814	24.5027	NaN	24.3249	24.7052	24.6271	24.8918
5.47997	0.855262	Q9H845;Q9H9W4;Q59FN3;Q9BUX5;H0Y8Z9;B4DGH4	Q9H845;Q9H9W4;Q59FN3;Q9BUX5;H0Y8Z9	Acyl-CoA dehydrogenase family member 9, mitochondrial	ACAD9	6	23.5769	23.6902	23.0431	NaN	22.8924	NaN	23.1449	23.558	23.6197	23.4969	23.5447	23.1935	23.3224	23.7727	23.3359	23.1721	NaN	23.1597	23.8175	23.4656	23.278	23.3913	23.2091	NaN	23.44	23.5634	NaN	23.9662	23.8559	23.7025	NaN	23.4399	NaN	23.682	23.6593	23.6063	24.5717	24.5071	24.1664	23.2614	24.5971	NaN	23.7159
2.80714	0.855185	H0YNG3;Q6IAM7;A0A024RC78;P67812;H0YNX5;H0YKT4;Q7Z4Z6;H0YNA5	H0YNG3;Q6IAM7;A0A024RC78;P67812;H0YNX5;H0YKT4;Q7Z4Z6	Signal peptidase complex catalytic subunit SEC11;Signal peptidase complex catalytic subunit SEC11A	SEC11A;SPC18;SEC11L1	3	NaN	NaN	21.8088	21.3346	21.6917	NaN	21.8423	21.8275	21.8941	22.0135	22.3603	21.8083	21.7331	NaN	21.8062	NaN	NaN	NaN	NaN	NaN	NaN	NaN	NaN	NaN	NaN	NaN	NaN	21.4972	NaN	NaN	NaN	NaN	NaN	NaN	NaN	NaN	NaN	23.1109	22.5713	NaN	NaN	NaN	NaN
8.19108	0.850825	Q32P28;B4DNM8;H7C2W6;E2QRI1;Q68CW0;B4DTG8	Q32P28;B4DNM8	Prolyl 3-hydroxylase 1	LEPRE1	30	26.3327	26.3446	26.3988	26.6014	26.5919	26.5554	26.3599	26.3548	26.3391	26.7424	26.6701	26.6398	26.4113	26.3103	26.3778	26.6174	26.6787	26.5842	27.7516	27.7484	27.7217	27.8643	27.8881	27.8957	27.7553	27.694	27.7532	27.4758	27.4463	27.4772	27.6481	27.6393	27.7039	27.9677	27.9228	27.9234	26.9184	26.8722	26.9581	27.7517	27.6847	27.7382	27.3699
9.99163	0.850788	A0A024RC61;Q59E93;P15144;B4DV63;B4DP01;B4DP96;H0YMC1;Q8IVL7;H0YLZ8;Q71E46	A0A024RC61;Q59E93;P15144;B4DV63;B4DP01;B4DP96	Aminopeptidase N	ANPEP	55	29.4067	29.4513	29.4198	29.2143	29.297	29.216	29.3846	29.3579	29.3464	29.6115	29.5608	29.63	29.2458	29.2123	29.225	29.3124	29.2668	29.2453	29.9632	29.9727	29.9765	30.0182	30.0585	30.0776	30.0177	29.9688	29.9851	30.3468	30.2952	30.2634	30.0946	30.0666	30.0479	30.3307	30.332	30.3743	30.4049	30.4025	30.4176	30.0897	30.1044	30.192	29.8891
7.90173	0.847924	P07237;A0A024R8S5;B4DNL5;H7BZ94;B4DUA5;B4DLN6;H0Y3Z3;I3L398;Q96C96;B4DJS0;I3L312;B3KTQ9;I3NI03;I3L4M2;I3L3U6;I3L3P5;I3L0S0;B4DNP9;I3L514;I3L1Y5	P07237;A0A024R8S5;B4DNL5;H7BZ94;B4DUA5;B4DLN6	Protein disulfide-isomerase	P4HB	71	31.309	31.3162	31.2955	31.2814	31.3011	31.2979	31.346	31.3085	31.293	31.3011	31.3416	31.3556	31.3519	31.3384	31.2903	31.3001	31.2948	31.2319	32.6345	32.5903	32.6327	32.7675	32.7928	32.8047	32.6391	32.6434	32.6498	32.2877	32.2983	32.2622	32.7043	32.6974	32.7467	32.6107	32.6064	32.5462	31.7851	31.7404	31.7164	32.5908	32.5921	32.6258	32.3282
6.66568	0.846804	A4D1N4;C9JRZ6;Q9NX63;F8WAR4;B7Z1X9;A0A286YEX5	A4D1N4;C9JRZ6;Q9NX63;F8WAR4;B7Z1X9	MICOS complex subunit MIC19	CHCHD3	18	25.8877	25.8665	25.842	25.2165	25.035	25.1822	25.7469	25.7974	25.7406	25.0297	24.9374	25.2169	25.7911	25.8245	25.9619	25.5761	25.6328	25.4188	26.0776	25.9608	25.9744	26.2637	26.1628	26.1477	26.1525	26.224	26.0554	25.6788	25.7622	25.7311	26.0824	26.011	26.0775	25.928	25.9316	25.9679	26.4608	26.4313	26.5414	26.4405	26.348	26.5385	26.5287
8.58592	0.844571	O60568;B3KQQ3;Q9UG85;H7C2V1;H7C2S8;B4DMP0;B4DPX5;H7C0B8;C9JU11;C9JIX5;H7C2A8	O60568;B3KQQ3;Q9UG85	Procollagen-lysine,2-oxoglutarate 5-dioxygenase 3	PLOD3;DKFZp564O1822	36	27.293	27.3697	27.2867	27.1231	27.0473	27.1657	27.1916	27.2815	27.351	27.237	27.3221	27.2229	27.5858	27.463	27.5078	27.4475	27.5367	27.3984	28.6007	28.5598	28.6149	28.3735	28.5054	28.474	28.6695	28.7281	28.6509	28.1636	28.2076	28.0756	28.4896	28.4559	28.5661	28.5236	28.5646	28.6012	27.9205	27.8746	27.86	28.3911	28.481	28.4999	28.205
3.72973	0.841883	A0A024R1T5;P09543;B4DFN6;K7EN66;C9K0L8;K7ERZ0;K7ERC4;B4DI06	A0A024R1T5;P09543;B4DFN6	2,3-cyclic-nucleotide 3-phosphodiesterase	CNP	5	22.98	23.2393	23.4002	23.1408	22.8961	23.334	23.3414	23.2175	22.8186	22.784	22.8909	NaN	23.1291	22.8931	NaN	23.8579	NaN	23.5341	NaN	NaN	NaN	NaN	NaN	NaN	NaN	NaN	NaN	NaN	NaN	NaN	NaN	NaN	NaN	NaN	NaN	NaN	24.1863	24.1994	23.5191	NaN	NaN	NaN	NaN
7.73939	0.837741	Q658S9;Q8NBS9;Q86UY0;Q6EHZ3;A0A024QZV0	Q658S9;Q8NBS9;Q86UY0;Q6EHZ3;A0A024QZV0	Thioredoxin domain-containing protein 5	DKFZp666I134;TXNDC5;STRF8;hCG_1811539	31	28.9206	28.8751	28.9201	28.9913	28.8447	28.9178	28.8851	28.9264	28.8165	28.9757	29.069	29.0609	28.9842	28.997	29.0215	28.9638	29.0015	29.0007	30.1908	30.2156	30.2111	30.3953	30.3417	30.3305	30.2175	30.1683	30.1593	29.8356	29.9054	29.8419	30.1204	30.1431	30.1061	30.2125	30.1852	30.1624	29.3546	29.3693	29.3389	30.217	30.1636	30.1159	29.9898
6.1929	0.833728	P42126;Q96DC0;H3BS70	P42126;Q96DC0;H3BS70	Enoyl-CoA delta isomerase 1, mitochondrial	ECI1;DCI	9	25.5829	25.7482	25.8334	25.2477	25.3534	25.3696	25.8748	25.8502	25.9987	24.9236	25.164	25.0754	25.5624	25.6506	25.4333	25.0346	24.9874	25.2243	26.3504	26.5048	26.4624	26.3961	26.2932	26.2291	26.3468	26.2437	26.3823	26.1697	26.0654	26.1354	26.4542	26.4632	26.4817	26.1861	26.3261	26.4377	26.0932	26.2029	26.1241	26.1342	26.0944	26.3189	26.4635
4.88604	0.832271	W8QEH3	W8QEH3		LMNA	2	26.7981	26.9092	26.8299	27.3334	27.2038	27.1816	26.6341	26.681	26.6211	26.9302	26.7902	26.7905	26.7439	26.7125	26.712	27.2487	27.0283	27.1051	27.6655	27.7599	27.6842	27.5763	27.5656	27.5612	27.9075	27.9841	27.9477	27.1052	27.049	27.244	28.2603	28.2884	28.3866	27.2113	27.2635	27.1371	27.3104	27.2274	27.1189	27.5228	27.2546	27.2196	28.0378
3.57145	0.83038	H7BXI1;A0A087WXU3;A0FGR8	H7BXI1;A0A087WXU3;A0FGR8	Extended synaptotagmin-2	ESYT2	12	23.9754	23.948	23.8542	23.4335	NaN	23.5778	23.6771	23.8604	24.0625	23.8215	23.8824	24.0007	24.1651	24.2249	24.0189	23.9865	24.1015	23.1882	22.9963	23.5533	23.5748	22.8935	NaN	NaN	23.9415	23.966	23.8185	23.1813	23.3805	22.986	NaN	NaN	22.5824	23.974	NaN	23.9065	25.5507	25.2044	25.487	24.4796	24.172	24.1278	24.4089
5.82141	0.82934	A0A024R648;Q9Y5J7;A0A1W2PRH9;A0A1W2PQS5;G3V502;G3V2F3	A0A024R648;Q9Y5J7;A0A1W2PRH9;A0A1W2PQS5;G3V502;G3V2F3	Mitochondrial import inner membrane translocase subunit Tim9	TIMM9	7	25.0242	24.9594	24.9737	24.8722	24.6905	24.7236	24.8769	24.8293	24.8743	24.5021	24.6272	24.6481	24.9648	24.9381	25.0487	24.928	24.9452	24.8403	26.0932	25.9006	26.0622	26.2974	26.1487	26.1854	26.0657	26.1047	26.1576	26.0244	25.917	26.0314	26.3007	26.1005	26.0216	26.1688	26.0808	26.1039	25.3248	25.2714	25.1679	25.9138	26.0571	25.9577	26.149
7.69933	0.828046	P21912;A0A087WWT1;A0A087WXX8	P21912;A0A087WWT1;A0A087WXX8	Succinate dehydrogenase [ubiquinone] iron-sulfur subunit, mitochondrial	SDHB	10	24.9505	25.2421	25.1666	24.6684	24.7687	24.9127	24.9831	25.1214	25.3207	25.1923	25.0561	24.9702	24.9722	25.3778	24.9358	25.1166	24.8751	25.6161	25.3407	25.4435	25.4048	24.854	24.0759	24.7517	25.5459	25.5304	25.5204	24.9191	25.219	25.2219	25.2996	25.3536	25.2455	25.1746	24.9321	25.1809	25.9659	25.9125	25.7341	25.5074	25.2799	24.7859	25.5686
8.21241	0.82747	A0A024R1U2;Q7RTV0	A0A024R1U2;Q7RTV0	PHD finger-like domain-containing protein 5A	PHF5A	4	23.3388	22.8873	23.2206	23.2219	23.2094	23.3393	23.4991	23.341	23.357	23.1365	23.7121	23.0442	23.2345	23.2196	22.9323	23.5303	23.2497	23.4419	24.0367	24.0086	24.6059	23.9726	NaN	NaN	24.1434	23.8499	23.9371	NaN	NaN	22.9605	24.1849	23.6138	24.2752	NaN	23.4247	22.5259	23.9017	23.7048	24.1011	22.7875	23.2842	NaN	24.3445
4.22034	0.827205	P18065;C9JMY1;C9JW52;Q59FF1	P18065;C9JMY1	Insulin-like growth factor-binding protein 2	IGFBP2	4	22.9602	22.8591	22.548	23.044	22.8388	23.0026	23.0413	22.8804	NaN	NaN	22.067	22.5184	23.1495	22.9368	NaN	23.0363	22.8668	22.4125	24.2345	24.1865	24.2531	23.7031	24.0741	24.3333	24.2973	23.8813	23.8933	23.3065	23.4451	23.4828	24.1073	24.0594	24.0871	24.1958	NaN	23.7839	23.1118	NaN	23.4082	NaN	NaN	NaN	NaN
7.08905	0.823992	A9LSU1;Q59F15;P02462;A0A0A0U994;A7MBN3;P29400;B4DFF0	A9LSU1;Q59F15;P02462	Collagen alpha-1(IV) chain;Arresten	COL4A1	5	23.1688	22.9202	22.9484	22.5216	22.4425	22.5806	22.7603	22.6756	22.8336	22.919	NaN	22.6569	22.7261	22.7714	23.0203	23.0135	22.5748	22.6158	23.453	23.5539	23.897	23.4641	23.2179	23.0756	23.6482	22.3978	22.9955	23.005	NaN	23.1614	23.4418	23.6447	23.5431	23.3576	23.4548	23.5186	23.7405	23.7847	23.6044	23.2236	23.159	23.0225	23.5795
1.55464	0.821297	F8W7Q4;Q96A26;E9PH05;B4DF97	F8W7Q4;Q96A26;E9PH05;B4DF97	Protein FAM162A	FAM162A	3	22.3634	22.3028	22.5509	NaN	NaN	NaN	22.5348	22.631	22.4434	22.3344	22.3717	21.877	22.1697	22.3739	22.1049	22.5485	22.149	NaN	21.8676	NaN	NaN	NaN	21.7721	NaN	22.451	22.222	22.2874	NaN	21.5596	21.5082	NaN	21.4465	NaN	21.861	21.8442	NaN	24.423	24.4991	24.29	22.1237	NaN	22.3722	NaN
5.99181	0.819392	R4GN98;P06703;B2R577	R4GN98;P06703;B2R577	Protein S100;Protein S100-A6	S100A6	9	28.4273	28.5014	28.4407	27.973	28.0133	27.9567	28.4078	28.3691	28.4726	28.0842	28.1004	28.1874	28.8522	28.8729	28.8213	28.7396	28.7979	28.8468	29.1861	29.1793	29.223	27.8482	27.9315	27.8764	28.8522	28.9782	28.9284	27.4514	27.5527	27.5346	28.8105	28.8869	28.8469	28.0547	28.0204	28.0818	29.2622	29.2625	29.312	28.3111	28.2833	28.1297	29.3867
9.58841	0.816658	B4DFL1;A0A024R713;P09622;E9PEX6;B4DMK9;F8WDM5;A0A1W2PR83;F2Z2E3	B4DFL1;A0A024R713;P09622;E9PEX6;B4DMK9	Dihydrolipoyl dehydrogenase;Dihydrolipoyl dehydrogenase, mitochondrial	DLD	25	27.9339	27.9672	27.9861	27.7992	27.7622	27.597	27.8962	27.9204	27.9579	27.8908	27.9502	27.8691	27.7905	27.7169	27.767	27.8998	27.8508	27.9674	28.6894	28.7106	28.7119	29.0166	29.0816	29.0348	28.6851	28.6826	28.7339	28.6713	28.7652	28.7874	28.8492	28.8622	28.8319	29.0221	28.9832	28.9523	28.4483	28.3628	28.4683	28.815	28.9482	28.8345	28.7314
7.16257	0.814658	A0A024R732;Q13425;H0YCS0;A0A140TA73;A0A0G2JM75;J3KT21;H7BY41	A0A024R732;Q13425;H0YCS0;A0A140TA73	Beta-2-syntrophin	SNTB2	5	22.6688	22.528	22.6953	22.6352	22.6734	23.2	22.4747	NaN	22.9256	22.6619	22.6175	22.6174	22.7943	22.8716	22.7613	23.3188	23.0536	23.0239	22.6577	22.7014	NaN	22.5418	NaN	22.7607	NaN	22.8537	NaN	22.5568	22.5961	22.7425	NaN	22.2413	22.5925	22.8352	22.34	NaN	23.4815	23.5331	23.9349	23.7326	23.4202	23.4387	23.2272
5.17429	0.812884	A4D2P1;A4D2P0;P63000;A4D2P2;Q5G7L4;P60763;A0A024R9T5;A0A024R1P2;P15153;J3KSC4;J3QLK0;B1AH77;B1AH80;B1AH78	A4D2P1;A4D2P0;P63000;A4D2P2;Q5G7L4;P60763;A0A024R9T5;A0A024R1P2;P15153	Ras-related C3 botulinum toxin substrate 1;Ras-related C3 botulinum toxin substrate 3;Ras-related C3 botulinum toxin substrate 2	RAC1;RAC3;hCG_20693;RAC2	8	25.2678	25.0731	25.2421	24.6813	24.7188	24.7846	25.1754	25.1572	25.2033	25.0777	24.9985	25.0225	25.1086	25.1269	25.0164	24.992	24.9735	25.0233	24.9556	25.0926	24.9924	24.5361	24.8874	24.4568	25.4878	25.3362	25.3247	24.8673	24.9854	25.089	24.4697	24.4693	24.6671	24.9724	25.0191	24.7538	26.361	26.3244	26.3363	25.4199	25.3343	25.4266	25.369
4.9582	0.81282	Q05DA4;Q5HYD8	Q05DA4;Q5HYD8		P4HA2;DKFZp686M0919	39	27.9942	27.9444	27.9479	28.4545	28.5619	28.5865	28.0482	27.9949	28.0527	28.576	28.509	28.6296	28.1119	28.0586	28.0593	28.4466	28.5005	28.4872	29.4233	29.3841	29.3757	29.3049	29.3423	29.3446	29.423	29.3256	29.3804	28.8712	28.8941	28.8812	29.2105	29.2037	29.1656	29.4426	29.4003	29.4069	28.4756	28.4461	28.4373	29.3273	29.2953	29.3119	29.1935
3.52927	0.812349	B4DJB4;Q53GF8;P50213;H0YL72;B4DSY4;B7Z9J8;H0YMU3;H0YLI6;H0YKD0;H0YNF5;H0YM64;H0YM46	B4DJB4;Q53GF8;P50213;H0YL72;B4DSY4;B7Z9J8;H0YMU3	Isocitrate dehydrogenase [NAD] subunit, mitochondrial;Isocitrate dehydrogenase [NAD] subunit alpha, mitochondrial	IDH3A	14	25.3052	25.0514	25.039	23.8122	24.3074	24.204	25.1885	24.8796	25.0427	24.7125	24.7928	24.3731	24.9077	25.1182	24.7801	25.3189	25.0135	25.1639	24.2589	24.4399	24.805	24.0486	23.9869	24.1155	24.5714	24.577	25.0145	24.2957	23.9639	24.2549	23.7469	23.88	23.8738	24.0402	24.1299	24.1061	25.8917	26.0949	26.0389	24.7348	24.7406	24.3906	24.9989
7.5712	0.811826	V9HW71;P30040;F8VY02;F8W1G0	V9HW71;P30040;F8VY02	Endoplasmic reticulum resident protein 29	HEL-S-107;ERP29	15	26.5323	26.4171	26.4662	26.8269	26.7112	26.8923	26.5757	26.4577	26.6587	26.6092	26.8983	26.6935	26.4722	26.5299	26.5806	26.5889	26.6724	26.7584	27.6221	27.7284	27.6218	27.8469	27.7782	27.8601	27.8042	27.7251	27.6965	27.5362	27.5924	27.4902	27.7803	27.7933	27.8341	28.0367	27.8336	27.8993	27.1157	27.1626	27.1054	27.4562	27.6744	27.5838	27.772
7.6258	0.810949	Q15084	Q15084	Protein disulfide-isomerase A6	PDIA6	29	29.9283	29.8847	29.9575	29.9556	29.9889	29.9602	29.9544	29.9514	29.8989	30.0254	30.059	30.036	30.1163	30.1538	30.1276	30.1427	30.0943	30.2458	31.2434	31.1918	31.2095	31.3975	31.3747	31.3637	31.1828	31.1345	31.1219	30.9807	30.9397	30.9118	31.1234	31.1334	31.1868	31.3245	31.2799	31.2902	30.4685	30.3637	30.4558	31.0813	31.0865	31.0832	30.9679
3.59392	0.80677	P69905;A0A1K0GXZ1;A0A1S5UZ39;D1MGQ2;I1VZV6;A0A0K2BMD8;E9M4D4;U6A216;Q4ZGM8;V9H1D9;Q96T46;E1B2D1;Q9BX83;Q9NQT3;Q86YQ1;Q6J1Z9;Q86YL2;Q86YQ4;P78461;E9LUX2;U3PXP0;U6A493;Q1W6G9;Q86YQ5;Q7Z7B4;P02008;U6A3P2	P69905;A0A1K0GXZ1;A0A1S5UZ39;D1MGQ2;I1VZV6;A0A0K2BMD8;E9M4D4;U6A216;Q4ZGM8;V9H1D9;Q96T46;E1B2D1;Q9BX83;Q9NQT3;Q86YQ1;Q6J1Z9;Q86YL2;Q86YQ4;P78461	Hemoglobin subunit alpha	HBA1;HBA2	2	23.001	23.4266	23.3776	24.161	23.7407	23.3882	23.0124	23.1123	23.1834	23.2987	23.5447	23.0396	23.4072	23.3742	23.2407	23.4744	23.6033	23.7682	24.1691	24.2935	24.2046	23.9718	23.801	23.7936	24.0616	24.1232	24.3107	23.8116	23.9719	23.7198	24.0074	24.0496	24.025	24.0595	24.0509	23.9695	23.8271	23.6637	23.6173	25.6983	25.3571	25.391	24.2826
8.13479	0.802925	B3KTQ2;A0A024RC55;Q08431;F5GZN3;X6R3G6;A0A024RC59;H0YKS8;A0A087WUV5	B3KTQ2;A0A024RC55;Q08431;F5GZN3;X6R3G6;A0A024RC59;H0YKS8	Lactadherin;Lactadherin short form;Medin	MFGE8	8	24.1568	24.1338	24.2137	24.276	24.0534	24.3353	24.1325	24.2312	24.178	24.4969	24.6034	24.5893	24.1857	24.1164	24.3729	25.6626	25.641	25.5487	24.7753	24.8816	25.0229	24.5355	24.5071	24.4909	24.9867	24.888	25.1315	25.1047	24.7068	24.9316	24.5657	24.7026	24.7899	25.1946	25.3921	25.1753	25.1736	25.1779	25.3789	24.8768	25.1508	24.9735	24.7437
5.22962	0.802091	Q92506;A0A1U9X7U3;A0A1U9X7U8	Q92506;A0A1U9X7U3;A0A1U9X7U8	Estradiol 17-beta-dehydrogenase 8	HSD17B8	3	NaN	21.1046	NaN	21.134	NaN	21.5453	NaN	20.9895	NaN	NaN	21.3656	21.1969	21.1944	20.8778	21.1236	21.2268	21.8868	NaN	21.9552	22.0617	NaN	21.914	NaN	NaN	22.111	22.2026	22.0047	NaN	21.4605	NaN	NaN	21.5216	21.9474	22.1394	22.1082	NaN	21.6224	NaN	21.9949	21.9574	21.7637	NaN	NaN
6.76447	0.800582	Q07021;I3L3Q7;I3L3B0;A8K651	Q07021;I3L3Q7;I3L3B0;A8K651	Complement component 1 Q subcomponent-binding protein, mitochondrial	C1QBP	5	26.0129	25.924	25.9277	25.9823	25.862	25.767	25.8693	25.5951	25.2415	25.8069	25.9898	26.0047	25.5963	25.6032	26.0016	25.7493	26.0257	26.0305	27.0185	26.8399	27.1013	27.3913	27.3275	27.4256	27.0219	26.8002	26.9897	27.1611	27.2492	27.2322	27.2461	27.4255	27.4188	27.4554	27.0352	27.393	26.3569	26.3662	26.2644	27.2932	26.6992	27.0988	26.8038
5.83632	0.796218	Q6P587	Q6P587	Acylpyruvase FAHD1, mitochondrial	FAHD1	6	25.1404	25.0576	25.2429	24.7341	24.5299	24.3867	25.1572	25.037	25.2087	25.0826	24.9627	25.0312	24.9599	25.4051	25.2126	25.243	25.0826	25.3587	26.191	25.9522	25.9474	25.5271	25.5496	25.4798	25.7943	25.8641	26.0835	25.5451	25.6059	25.6165	25.922	25.8178	25.8816	26.1134	26.0965	26.2207	25.5678	25.5662	25.6574	25.3445	25.492	25.4651	25.8755
2.96809	0.796201	P61006;A0A024R7I3;Q59EP4	P61006;A0A024R7I3;Q59EP4	Ras-related protein Rab-8A	RAB8A	2	22.1758	NaN	22.0778	22.0551	21.8422	21.6796	22.0792	22.0819	22.0929	21.882	21.9221	22.0318	22.1303	22.1833	22.0444	22.2254	21.9288	22.2553	22.3021	NaN	22.2116	22.263	NaN	NaN	22.417	22.4937	22.3889	22.2826	22.331	22.0845	NaN	NaN	NaN	22.1132	NaN	NaN	22.9953	24.5071	22.9268	22.575	22.5328	22.6708	22.4091
5.12782	0.796161	Q6LES8;E5KSX8;E5KSU5;Q00059;H7BYN3;Q05D31;Q3SX57	Q6LES8;E5KSX8;E5KSU5;Q00059;H7BYN3	Transcription factor A, mitochondrial	TFAM	3	22.8554	22.419	22.0375	NaN	NaN	NaN	22.4447	21.998	22.2468	22.0027	22.1233	NaN	22.9087	22.3646	22.472	NaN	22.667	22.1699	23.0587	22.8568	22.9113	23.2472	23.243	23.2753	23.3095	23.1719	23.4261	23.1453	23.308	23.3044	23.1915	23.1269	23.2127	23.8118	23.3922	23.5285	23.3736	23.3406	23.5679	23.7593	23.8165	23.5491	23.0912
1.73121	0.793327	P02461;CON__P04258	P02461	Collagen alpha-1(III) chain	COL3A1	21	25.6815	25.6623	25.8165	27.5029	27.4678	27.3387	25.8385	25.8278	25.8764	27.5218	27.6109	27.6611	25.8285	25.6366	25.6224	26.9807	27.0282	27.0157	27.4845	27.5897	27.5137	28.0341	28.1067	28.0998	27.3927	27.7609	27.5615	27.5817	27.657	27.5896	27.414	27.4106	27.3603	27.8535	27.8965	27.8867	26.0426	26.1087	26.4258	28.0156	27.8311	27.9299	27.3217
6.21492	0.792942	Q9HAV7;B4DWV5	Q9HAV7;B4DWV5	GrpE protein homolog 1, mitochondrial;GrpE protein homolog	GRPEL1	11	26.4603	26.3307	26.3535	25.8468	25.6631	25.58	26.3079	26.3358	26.1948	25.8691	25.8608	25.5609	26.3099	26.2915	26.0858	25.9619	26.0227	25.8682	27.3987	27.3646	27.4086	27.2788	27.0509	27.1536	27.3776	27.4514	27.537	26.7752	26.9022	26.857	27.6435	27.6439	27.729	27.1231	27.0485	27.2104	26.8226	26.8147	26.6998	27.0533	26.9914	26.9195	26.9814
5.64494	0.788003	A0A158RFU6;P51149;C9J8S3;C9J592;B4DPH9;C9J4V0;C9IZZ0;C9J4S4;C9J7D1	A0A158RFU6;P51149;C9J8S3;C9J592;B4DPH9;C9J4V0;C9IZZ0	Ras-related protein Rab-7a	RAB7A	15	26.6599	26.6495	26.577	25.9827	26.0325	26.1247	26.5037	26.5613	26.5507	26.3808	26.4284	26.4159	26.5673	26.5267	26.6303	26.46	26.4898	26.4875	26.6999	26.4919	26.6595	26.3865	26.393	26.3252	27.0279	27.0357	27.1566	26.7934	26.7827	26.7001	26.2694	26.1721	26.1327	26.868	26.8765	26.906	27.5722	27.6298	27.6351	27.154	27.2007	27.0468	26.9643
5.97903	0.787634	Q9UBI6;Q53GD1	Q9UBI6;Q53GD1	Guanine nucleotide-binding protein G(I)/G(S)/G(O) subunit gamma-12;Guanine nucleotide-binding protein subunit gamma	GNG12	8	24.7116	24.8213	24.6348	24.2402	24.0492	24.0757	24.6761	24.5366	24.485	24.6717	24.4683	24.5523	23.9841	24.135	24.3865	23.9493	24.5278	24.3105	24.8127	24.5892	24.7212	24.4023	24.7693	24.2672	24.9839	24.7794	24.8396	24.9382	25.0745	24.7552	24.5768	24.8278	24.8986	24.9311	24.8435	24.7696	25.3482	25.4567	25.2672	24.6035	24.5561	24.6982	24.9023
5.02379	0.786936	H3BV80;H3BMS0;H3BMM9;H3BTC0;D3DU92;Q15287;H3BPG5;A0A024R9P1	H3BV80;H3BMS0;H3BMM9;H3BTC0;D3DU92;Q15287;H3BPG5;A0A024R9P1	RNA-binding protein with serine-rich domain 1	RNPS1;hCG_2026745	4	23.0725	23.0273	22.9259	NaN	NaN	NaN	22.9867	NaN	22.8248	NaN	23.1279	23.0102	23.074	22.7651	23.0472	NaN	NaN	NaN	23.7553	23.8734	23.7969	23.4238	23.3554	NaN	23.3918	23.4347	23.6148	23.2418	23.2493	23.4775	24.0215	24.0353	23.8404	NaN	23.3982	23.4385	23.4702	23.4373	23.3871	NaN	NaN	NaN	23.6099
4.25441	0.786209	A0A0J9YYJ0;Q8N129	A0A0J9YYJ0;Q8N129	Protein canopy homolog 4	CNPY4	3	22.5745	22.9316	NaN	23.2278	23.2971	23.1444	NaN	NaN	23.0349	22.9626	22.8579	22.9825	NaN	23.1273	22.7966	23.0045	23.0012	NaN	24.4589	24.3021	23.6553	24.0604	24.2626	24.0527	23.7851	23.9671	24.2065	23.6105	23.5752	23.5447	23.4482	23.7932	23.6755	23.8781	23.9668	24.126	NaN	23.1969	23.5859	24.0021	23.9574	24.1554	24.1108
5.89998	0.785322	O75955;Q53HQ0;Q5ST80;Q6IB58;A0A140T9R1;A2VCL5;A0A140T9W4;A2AB09;A0A140T9X0;A2AB10;A0A140T907;A0A0G2JJQ6;A2AB13;A2AB12;A2AB11;A0A140T974;A0A140T959	O75955;Q53HQ0;Q5ST80;Q6IB58;A0A140T9R1;A2VCL5;A0A140T9W4	Flotillin-1	FLOT1	11	23.6084	23.5312	23.8858	23.1608	23.3888	23.2677	23.561	23.5392	23.7578	23.2308	23.1791	23.3156	23.5587	23.5989	23.6875	23.3059	23.2751	23.6486	23.9989	24.3222	23.8927	24.5468	24.7579	24.4724	24.372	24.5442	24.4342	24.5424	24.5633	24.5644	24.1809	24.1651	24.0266	24.6122	24.2183	24.4676	24.5718	24.5731	24.6511	25.0627	24.6508	25.0644	23.8178
8.12027	0.784954	A0A0S2Z422;A0A0A0MT83;P26440;A0A0S2Z4K7;H7C4G6;H0YN10;A0A087WVD3;H0YKV0;A0A0S2Z3Z7	A0A0S2Z422;A0A0A0MT83;P26440;A0A0S2Z4K7;H7C4G6	Isovaleryl-CoA dehydrogenase, mitochondrial	IVD	14	25.8336	25.8873	25.775	25.4948	25.5652	25.4268	25.7596	25.7846	25.8251	25.7611	25.6072	25.6117	25.7371	25.8018	25.8197	25.8168	25.8161	25.9248	26.7183	26.7562	26.8037	26.989	26.9423	26.859	26.9027	26.8226	26.8092	26.7429	26.8092	26.7962	26.5819	26.689	26.6885	26.8832	27.0162	26.8837	26.2574	26.2684	26.2074	26.9668	26.7903	26.8597	26.8141
4.61573	0.784809	Q5VSQ6	Q5VSQ6		P4HA1	1	24.0055	23.9862	23.9607	24.4057	24.3804	24.3229	23.8619	23.8579	24.0409	24.1929	24.4303	24.3042	23.9243	23.9454	23.9214	24.4366	24.4089	24.5938	25.5275	25.2069	25.0173	25.0975	24.953	25.1803	25.0648	25.0623	25.0005	24.5438	24.507	24.4856	25.323	25.0598	25.1249	24.9755	24.9832	25.1574	24.1776	24.3458	NaN	25.7371	25.4768	25.4635	24.962
4.97664	0.783525	A0A087X2D5;B4DEF8;Q9BRJ2;A0A0G2JMS5;A0A087WU62;Q3MHC5	A0A087X2D5;B4DEF8;Q9BRJ2;A0A0G2JMS5;A0A087WU62	39S ribosomal protein L45, mitochondrial	MRPL45	4	22.6189	22.2403	22.312	22.0384	NaN	21.9388	22.1381	22.511	22.0323	21.595	21.608	21.6086	22.1618	22.3026	22.1427	22.2528	22.2427	22.7389	22.5857	22.5708	NaN	NaN	NaN	NaN	22.539	22.6573	NaN	NaN	22.3501	22.0198	NaN	NaN	21.9469	22.2912	22.4931	22.0442	23.2593	23.4871	23.3153	NaN	22.8528	NaN	22.6722
3.81073	0.776488	P50402;Q5HY57;F8WEQ1	P50402	Emerin	EMD	11	24.7952	24.9633	24.839	24.2274	24.1975	24.219	24.6952	24.7906	24.7939	24.4636	24.5617	24.6125	25.0309	24.9986	25.0878	24.6946	24.6259	24.69	23.9914	24.3865	23.9396	24.6485	24.7143	24.7394	24.6834	24.5419	24.6325	24.4255	24.367	24.396	24.0863	24.0737	24.1917	24.7813	24.5534	24.786	26.0623	25.9839	25.8472	25.6085	25.4486	25.4602	25.0637
5.27192	0.775972	P33316;H0YNW5;A0A0C4DGL3;H0YKI0;H0YKC5;H0YMM5;H0YMP1;H0YNJ9;W5U993;Q6TW93;A0A0R8IDH7;A0A0R8I539;A0A0F6N1U7;P14597;Q6TVW3;Q2F8G9;A0A0R8IE28	P33316;H0YNW5;A0A0C4DGL3;H0YKI0;H0YKC5;H0YMM5;H0YMP1;H0YNJ9	Deoxyuridine 5-triphosphate nucleotidohydrolase, mitochondrial	DUT	8	24.4141	24.313	24.1822	24.5156	24.4851	24.4153	24.0662	24.2129	23.9142	24.2293	24.3663	24.3296	24.4541	24.2013	24.2787	24.6974	24.5245	24.6642	25.3115	25.2907	25.2927	25.215	25.2255	25.203	25.4764	25.4061	25.52	24.977	24.9344	25.032	25.2202	25.1546	25.2633	24.9649	25.0185	24.9964	24.644	24.4893	24.6377	25.1282	25.1408	25.3738	25.2689
7.9221	0.773936	Q92626;H7C1W1;H7C3W2;H7C300;Q96GF5;C9J4I9	Q92626	Peroxidasin homolog	PXDN	11	22.7807	23.0628	22.6295	22.3969	22.5475	22.5082	22.8206	22.7231	22.8245	22.3376	22.4094	22.3237	22.6526	22.8076	22.6421	22.5849	22.8935	NaN	23.5544	23.6444	23.3239	22.5828	22.6529	23.1982	23.2168	23.3741	23.6806	22.5899	22.8612	22.1295	23.2224	23.142	23.1755	23.243	23.0242	22.8081	23.7309	23.3704	23.642	NaN	NaN	NaN	23.4721
1.53303	0.770282	Q9BW92;U3KQG0;Q5T5E9;U3KQ50;B4DQF3;Q9H045;Q6ST48;F6S7Q7	Q9BW92;U3KQG0	Threonine--tRNA ligase, mitochondrial	TARS2	4	NaN	21.2313	21.179	NaN	NaN	NaN	NaN	21.1591	21.2907	21.4486	NaN	NaN	NaN	NaN	21.4299	NaN	NaN	NaN	NaN	NaN	NaN	NaN	NaN	NaN	21.3943	NaN	NaN	NaN	NaN	NaN	NaN	NaN	NaN	NaN	NaN	NaN	21.881	21.4921	22.7118	NaN	NaN	21.4005	NaN
3.12561	0.768147	P18583;D3DSF7;B3KRA1;Q3SWV4;A0JLP4;Q6ZRV7;J3QSZ5	P18583;D3DSF7;B3KRA1	Protein SON	SON	4	NaN	21.3984	21.1477	NaN	NaN	NaN	NaN	NaN	NaN	NaN	20.9856	NaN	NaN	NaN	NaN	NaN	NaN	NaN	21.8819	22.0217	21.9139	22.4673	22.1398	22.3817	NaN	NaN	NaN	NaN	21.8605	21.8536	NaN	21.4191	NaN	NaN	22.1846	22.3433	NaN	NaN	NaN	NaN	NaN	NaN	NaN
2.57235	0.767706	Q96EL3;B9A051	Q96EL3	39S ribosomal protein L53, mitochondrial	MRPL53	5	23.1073	22.9409	22.3688	23.1396	NaN	23.1465	22.1608	22.4844	21.7842	22.6107	22.812	23.2718	22.2973	23.1682	22.1382	NaN	NaN	NaN	23.0856	22.9946	22.8049	22.7975	22.1367	22.7242	23.5298	23.4581	23.7541	22.7756	23.0695	NaN	23.2446	22.5653	22.7943	22.6502	22.3607	22.3522	22.9574	22.7686	22.9583	22.3782	NaN	21.8937	23.2397
8.15062	0.767683	B4DZB1;B3KX19;Q6IBM8;A8KAP3;Q15029;Q8IXJ3;B3KWY2;K7EP67;K7EJ74	B4DZB1;B3KX19;Q6IBM8;A8KAP3;Q15029;Q8IXJ3;B3KWY2	116 kDa U5 small nuclear ribonucleoprotein component	U5-116KD;EFTUD2;SNRP116	17	25.1765	25.2052	25.1318	24.7507	24.9766	24.9894	25.0332	25.1981	25.1065	25.0103	25.121	25.0059	25.4517	25.3068	25.056	25.1132	25.1657	25.115	25.812	25.6375	25.7983	25.3264	25.2391	25.1065	25.8947	25.8569	25.6072	25.2094	25.3246	25.3728	25.6476	25.6503	25.7335	25.4056	25.4083	25.4584	25.791	25.5883	25.8446	25.3732	25.137	25.5507	26.0758
2.74783	0.766789	P62070;E9PK85;E9PQK5;E9PQC5	P62070;E9PK85	Ras-related protein R-Ras2	RRAS2	2	22.4803	22.5086	22.1867	NaN	NaN	NaN	22.435	22.3709	22.3299	22.0626	22.0933	22.2201	NaN	22.0331	NaN	NaN	NaN	NaN	NaN	NaN	NaN	NaN	NaN	NaN	NaN	NaN	22.4512	NaN	NaN	NaN	NaN	21.6757	NaN	NaN	NaN	NaN	23.565	23.6487	23.6349	NaN	22.2678	NaN	NaN
5.15476	0.765517	P45954;A0A0S2Z3P9;Q5IFK6	P45954;A0A0S2Z3P9	Short/branched chain specific acyl-CoA dehydrogenase, mitochondrial	ACADSB	10	24.2383	24.3789	24.5323	24.2572	24.6267	24.0595	24.2217	24.2277	24.2389	24.2429	24.0357	24.1734	24.4447	24.1241	24.3504	24.2985	24.4889	24.6117	25.4563	25.553	25.246	25.9149	25.6839	25.8668	25.3147	25.5264	25.5091	25.3619	25.2509	25.3363	25.3388	25.3739	25.4185	25.6155	25.4556	25.4806	24.4846	24.5688	25.0898	25.13	25.5338	25.529	25.4072
7.61138	0.761188	B4DMF5;E9KL48;P00367;Q53GW3;B4DMG8;B4E0N9;B3KT18;Q14400;Q59FQ4;Q9UQV0	B4DMF5;E9KL48;P00367;Q53GW3;B4DMG8;B4E0N9;B3KT18	Glutamate dehydrogenase;Glutamate dehydrogenase 1, mitochondrial	GLUD1	53	30.1985	30.1992	30.1732	29.6418	29.6786	29.6443	30.04	30.0716	30.0214	29.7791	29.7708	29.8476	29.9215	29.9513	29.903	29.9946	29.9403	29.921	31.2682	31.225	31.2498	30.9977	30.9971	30.9613	31.1452	31.1528	31.2045	30.605	30.6665	30.6695	31.4081	31.4386	31.4546	31.3412	31.366	31.3607	30.4943	30.505	30.5131	30.9436	30.939	30.9138	30.7469
5.85889	0.757902	A0A140VK76;Q16836;A0A0A0MSE2;A0A0D9SFP2;E9PF18;A0A1W2PQV5;A0A1W2PNM1;A0A1W2PQC2;A0A1W2PRT2;A0A1W2PP40;A0A1W2PQ78;A0A1W2PQ55	A0A140VK76;Q16836;A0A0A0MSE2;A0A0D9SFP2;E9PF18;A0A1W2PQV5;A0A1W2PNM1;A0A1W2PQC2;A0A1W2PRT2	Hydroxyacyl-coenzyme A dehydrogenase, mitochondrial	HADH	15	26.614	26.5088	26.5386	26.1933	26.2485	26.1913	26.1929	26.4508	26.4425	26.3836	26.4305	26.3704	26.1422	25.9982	26.0833	26.1369	26.0286	26.0939	27.1961	27.1778	27.2364	26.9326	26.8156	26.8229	26.7914	26.7546	26.7594	26.8365	26.9027	26.7392	27.121	27.1396	27.0232	26.9627	27.0086	27.0466	26.5826	26.7107	26.7292	26.8276	26.7717	26.8209	27.1056
6.63001	0.757513	P47985;P0C7P4	P47985;P0C7P4	Cytochrome b-c1 complex subunit Rieske, mitochondrial;Cytochrome b-c1 complex subunit 11;Putative cytochrome b-c1 complex subunit Rieske-like protein 1	UQCRFS1;UQCRFS1P1	11	25.7926	25.8789	25.7646	25.5404	25.6059	25.4886	25.8592	25.7737	25.7894	25.7409	25.6784	25.8412	25.8432	25.9366	25.841	25.991	25.9951	26.0177	26.9008	26.9593	26.8413	26.7842	26.7743	26.7882	26.7652	26.794	26.8014	26.5904	26.4487	26.4745	27.0631	26.9737	26.876	26.6796	26.6798	26.7173	26.1138	26.1216	26.1661	26.4883	26.3174	26.4619	26.7892
2.78655	0.756661	Q96JZ5;A0A024QYS2;Q9HD45;Q5TB53;Q8WUB5;B4DN13;Q96K55;Q8NCC4	Q96JZ5;A0A024QYS2;Q9HD45;Q5TB53;Q8WUB5	Transmembrane 9 superfamily member 3	SMBP;TM9SF3	5	NaN	23.5337	23.2693	NaN	22.7928	NaN	23.2918	23.0562	NaN	23.4051	22.8233	23.3856	NaN	NaN	NaN	NaN	NaN	NaN	23.149	22.908	NaN	NaN	NaN	NaN	23.6648	NaN	23.5768	23.0554	22.9829	NaN	NaN	NaN	NaN	NaN	NaN	NaN	24.2785	24.3323	24.3547	23.5922	NaN	24.2445	23.492
3.07333	0.755971	O75367;B4DJC3;Q59FH0;D6RCF2;Q9HA11;A0A024QZP6;Q9P0M6;Q5SQT3	O75367;B4DJC3;Q59FH0	Core histone macro-H2A.1;Histone H2A	H2AFY	15	26.3182	26.2388	26.1509	25.4298	25.6506	25.5299	26.2842	26.2659	26.382	25.7007	25.4977	25.6724	26.1886	26.2916	26.1599	26.044	25.8518	25.8659	25.2628	25.2091	25.2108	25.7772	25.8909	25.8097	26.1176	25.9647	25.9992	26.0142	25.7502	25.783	24.8043	24.8896	24.7282	26.1497	26.0307	26.125	27.4784	27.5552	27.5077	26.6815	26.615	26.7142	26.3132
3.74275	0.754269	B4DH43;A0A024RDW8;P08572	B4DH43;A0A024RDW8;P08572	Collagen alpha-2(IV) chain;Canstatin	COL4A2	3	NaN	22.4057	22.3357	21.824	21.7708	21.3904	22.3509	22.3412	22.2861	21.5682	21.5591	21.9251	22.4101	22.5369	22.3813	21.966	21.8839	21.7823	22.7933	22.8117	22.8102	22.6978	22.6994	22.5112	22.8739	22.4076	22.9864	22.3087	NaN	22.2677	22.8608	22.8607	23.0667	22.6804	22.5515	22.2801	23.1495	23.1638	23.1203	22.8406	NaN	NaN	22.7037
4.85052	0.753612	P18124;A0A024R814;A8MUD9;O95036;C9JIJ5;C9JZ88;REV__U5TT38	P18124;A0A024R814;A8MUD9;O95036	60S ribosomal protein L7	RPL7;WUGSC:H_RG054D04.1	24	27.3594	27.3588	27.4005	27.3879	27.3555	27.3288	27.4472	27.4912	27.4257	27.7892	27.8052	27.809	27.2425	27.2386	27.2493	27.4079	27.1511	27.3269	26.9221	26.8726	26.9193	26.866	26.8553	26.9901	27.6139	27.5471	27.6153	27.4765	27.6963	27.6954	26.7222	26.8388	26.791	27.3694	27.3014	27.4396	28.7182	28.7005	28.6729	27.7758	27.7997	27.7487	27.6761
2.86542	0.753166	A8K5W7;Q9NSE4	A8K5W7;Q9NSE4	Isoleucine--tRNA ligase, mitochondrial	IARS2	29	26.1253	26.1212	25.9674	25.3432	25.3281	25.1986	25.9092	26.0054	25.9216	25.6799	25.6081	25.7626	25.9594	26.1264	26.0825	26.0448	26.0009	25.8486	25.4072	24.7399	25.0565	24.8327	24.7581	24.9509	25.8258	25.6411	25.7667	25.0013	25.3556	25.4634	21.8881	24.0709	23.6763	25.342	25.3323	25.0197	27.3499	27.4019	27.2846	26.3618	26.1647	26.2713	26.0651
1.31282	0.752385	A8K321;B4DZ55;Q6ZXV5	A8K321;B4DZ55;Q6ZXV5	Transmembrane and TPR repeat-containing protein 3	TMTC3	4	NaN	22.3823	NaN	NaN	NaN	NaN	NaN	NaN	22.3066	NaN	NaN	NaN	NaN	NaN	NaN	NaN	NaN	NaN	NaN	NaN	NaN	NaN	NaN	NaN	NaN	NaN	NaN	NaN	NaN	NaN	NaN	NaN	NaN	NaN	NaN	NaN	23.2598	23.3058	23.7383	NaN	NaN	NaN	NaN
3.25148	0.752059	Q99470;Q6IBU4;K7ELI9	Q99470;Q6IBU4	Stromal cell-derived factor 2	SDF2	5	22.4402	22.6619	NaN	23.0387	22.7605	22.8605	22.2989	NaN	23.302	NaN	23.3222	23.0466	22.4757	NaN	NaN	NaN	NaN	NaN	23.7606	23.3651	23.5992	24.091	24.2444	24.2701	NaN	23.8328	23.6096	24.3106	24.2558	24.4041	23.8451	23.6405	23.8185	24.3204	24.2844	24.3444	23.3177	NaN	23.2908	23.7819	23.9042	23.8105	23.4555
8.20816	0.750471	A0A024QZ30;P31040;D6RFM5;Q0QF12;B4DYN5;B3KT34;A0A087X1I3;B3KYA5;H0Y8X1;B4DNB2;B7Z6J5	A0A024QZ30;P31040;D6RFM5;Q0QF12;B4DYN5;B3KT34;A0A087X1I3	Succinate dehydrogenase [ubiquinone] flavoprotein subunit, mitochondrial	SDHA	27	27.0101	26.8265	26.8677	26.4136	26.3103	26.483	26.6227	26.5211	26.6527	26.8231	26.7086	26.8136	26.5724	26.7375	26.666	27.0001	26.9744	26.7974	27.1287	27.0454	27.2482	26.4285	26.3294	26.3594	27.1089	27.1008	27.0687	26.3158	26.3415	26.4016	27.0083	26.9628	27.1096	26.5287	26.6595	26.6112	27.3449	27.3672	27.333	26.99	27.0716	27.0896	27.4809
3.93021	0.750164	Q8NBJ7;A0A0S2Z5Q3;J3KQJ1;A8MXB9;A0A024RDK8;A0A0S2Z548;C9J660;C9JL30;E9PBT8;B4DQ27;B4DLK7;H7C3B2;J3QT17;A0A0S2Z5C4;E9PG02;B4DN71;F8WEX5;F8WES7;F8WEV7	Q8NBJ7;A0A0S2Z5Q3;J3KQJ1;A8MXB9;A0A024RDK8;A0A0S2Z548;C9J660;C9JL30;E9PBT8;B4DQ27;B4DLK7;H7C3B2;J3QT17;A0A0S2Z5C4	Sulfatase-modifying factor 2	SUMF2	7	24.6072	24.2396	24.0356	24.8794	24.2176	24.4364	24.4558	24.2663	24.4773	24.6544	24.449	24.5124	24.6619	24.1548	24.5447	24.6811	24.3566	24.492	25.38	25.3951	25.5115	25.4967	25.5376	25.4708	25.2687	24.9734	25.1528	25.1179	25.1608	25.2509	25.3839	25.2687	25.3413	25.5421	25.4573	25.2705	24.661	24.6799	24.4493	25.5501	25.1308	25.507	25.7439
3.43032	0.745513	Q96CP5;O75439;B3KM34;A8K1E9;G3V0E4;Q9UG64;B3KQ85;B4DM90;F8WAZ6;F8WEA6;F8WBE1	Q96CP5;O75439;B3KM34;A8K1E9;G3V0E4;Q9UG64;B3KQ85;B4DM90;F8WAZ6	Mitochondrial-processing peptidase subunit beta	PMPCB;DKFZp586I1223	10	24.8588	25.0395	25.0007	23.992	23.7569	23.7052	24.8151	24.6422	24.7103	24.1055	24.0636	23.9205	24.9658	24.9397	24.8247	24.6512	24.3324	24.5334	24.9679	24.6632	24.8208	24.2669	24.1638	23.5243	25.1368	24.8601	24.7426	24.2368	24.1608	23.8951	24.3335	24.2157	24.5369	24.4409	24.4506	24.3666	25.5314	25.6136	25.5028	24.9675	24.948	25.0212	25.1999
8.58175	0.740542	Q5CAQ5;V9HWP2;P14625;B4DU71;Q59FC6;B4DHT9;Q96GW1;A0A1W2PRR1;B4DQX3;Q58FF2;H0YIV0;F8W026;F8VPC7	Q5CAQ5;V9HWP2;P14625;B4DU71;Q59FC6;B4DHT9	Endoplasmin	TRA1;HEL-S-125m;HSP90B1	82	31.6734	31.6887	31.6469	31.6563	31.6762	31.7064	31.6755	31.6653	31.6413	31.698	31.6811	31.763	31.7224	31.6719	31.6812	31.7099	31.6735	31.7004	32.8161	32.8261	32.8423	32.7842	32.7798	32.7796	32.7387	32.7218	32.7095	32.443	32.362	32.3896	32.784	32.8027	32.8206	32.8568	32.8543	32.8448	32.1297	32.0852	32.0793	32.7181	32.7211	32.7594	32.5011
7.83017	0.739838	A0A0S2Z4J1;P51659;B2R659;B4DDM5;E7EWE5;E7ER27;G5E9S2;B3KSP2;E7ET17;Q59H27;E7EPL9;A0A0S2Z4Q6;A0A0S2Z460;A0A0S2Z3Y5;Q9UBA4	A0A0S2Z4J1;P51659;B2R659;B4DDM5;E7EWE5;E7ER27;G5E9S2;B3KSP2;E7ET17	Peroxisomal multifunctional enzyme type 2;(3R)-hydroxyacyl-CoA dehydrogenase;Enoyl-CoA hydratase 2	HSD17B4	26	26.2521	26.3693	26.2684	26.026	26.0316	25.9214	26.1616	26.2338	26.1808	26.4181	26.1922	26.2076	26.1295	26.1156	26.3922	26.4484	26.4886	26.4987	26.4701	26.531	26.4778	26.5894	26.7979	26.6435	26.6245	26.7102	26.5948	26.7778	26.73	26.7074	26.2634	26.2705	26.321	26.9564	26.9344	26.9014	27.2589	27.0746	27.1577	26.8539	27.053	26.5368	26.8974
8.08008	0.738687	A8K6V3;Q15393;B3KQH1;B3KM77;H3BMB0;J3QL37;I3L4G7;J3QKV4	A8K6V3;Q15393;B3KQH1;B3KM77	Splicing factor 3B subunit 3	SF3B3	26	25.7995	25.7387	25.7672	25.7722	25.7469	25.7285	25.8135	25.8137	25.7893	25.5843	25.6907	25.7686	26.0292	25.8987	26.0137	25.9653	25.7324	25.7632	26.8545	26.9261	26.8703	26.1887	26.3587	26.2611	26.805	26.9304	26.9469	26.2842	26.215	26.3184	26.8449	26.8367	26.8606	26.3623	26.3091	26.4225	26.2273	26.2803	26.2624	26.2211	26.4837	26.1883	26.7757
3.01824	0.737233	Q53GJ8;Q53FX9;P82912;H0YL99	Q53GJ8;Q53FX9;P82912;H0YL99	28S ribosomal protein S11, mitochondrial	MRPS11	2	21.7516	21.796	21.7118	NaN	NaN	21.5977	21.8427	21.637	NaN	21.8213	21.9268	21.8973	21.8442	21.7919	21.7701	NaN	NaN	NaN	NaN	NaN	22.0929	NaN	NaN	NaN	NaN	NaN	NaN	22.0307	NaN	NaN	21.8405	21.9392	22.0633	22.128	22.1356	NaN	22.1293	23.0674	22.2626	NaN	NaN	NaN	NaN
7.62748	0.736111	P84103;B2R6F3;A0A087X2D0	P84103;B2R6F3;A0A087X2D0	Serine/arginine-rich splicing factor 3	SRSF3;SFRS3	8	27.4675	27.4854	27.4639	27.2905	27.2093	27.2476	27.5024	27.4656	27.5594	27.283	27.2133	27.2483	27.6393	27.5529	27.6331	27.3079	27.3579	27.3348	28.0709	27.9679	28.0179	27.5012	27.4966	27.5887	27.9618	28.0857	28.0022	27.4328	27.4051	27.2689	28.0256	28.0388	27.9008	27.1394	27.2422	27.1939	27.9225	27.8647	27.9244	27.0679	27.0104	27.1685	28.2889
7.87309	0.732109	U3KQC1;A0A0A0MQU0;Q9BV38;K7EIR0;K7EML4;A0A087X237;K7EKX5	U3KQC1;A0A0A0MQU0;Q9BV38;K7EIR0;K7EML4	WD repeat-containing protein 18	WDR18	8	23.7622	23.6764	23.5171	23.3412	23.4691	NaN	23.5532	23.8564	23.7816	23.1807	23.2663	23.3826	23.9205	23.6443	23.6976	23.8034	23.6477	23.5701	24.5159	24.4037	24.6304	24.2099	24.0925	23.9434	24.7218	24.6068	25.091	23.761	24.1141	24.1148	24.4132	24.5403	24.4963	24.1947	24.0195	24.0866	24.0416	24.3019	24.3045	24.2978	24.2441	24.1354	24.5319
4.33228	0.73021	B4DG62;A8K7J7;Q59FD4;P19367;A0A024QZK7;B3KXY9;B3KRA9;B1AR63;B1AR62;B1AR61;B3KT70;A8K4Q9;Q2TB90;B4E0J9;A0A024R7R1;P52790	B4DG62;A8K7J7;Q59FD4;P19367;A0A024QZK7;B3KXY9;B3KRA9	Hexokinase;Hexokinase-1	HK1	41	27.4299	27.4462	27.4782	26.7543	26.828	26.8507	27.4201	27.4299	27.5091	26.9431	26.9338	27.0511	27.5314	27.5948	27.563	27.1338	26.9993	27.1616	27.2526	27.1348	27.118	26.9033	26.8782	26.7821	27.5663	27.6209	27.4436	27.2585	27.0965	27.1754	26.6579	26.7192	26.9117	27.265	27.2571	27.2219	28.5191	28.4303	28.441	27.6992	27.503	27.6306	27.7647
3.15241	0.729409	Q07507	Q07507	Dermatopontin	DPT	8	25.1714	24.8645	25.0538	25.92	25.8698	26.0995	24.9496	24.9538	24.9831	25.7428	25.8019	25.7133	24.8207	24.865	24.9657	26.2474	26.2987	26.3151	25.8341	26.3264	26.1841	26.2584	26.1931	26.227	26.1376	26.3358	26.2233	25.9077	25.7927	25.9827	26.2592	26.1567	26.2584	26.1109	26.195	26.1943	25.64	25.6432	25.5293	26.4338	26.4681	26.3201	26.2603
5.13518	0.728008	D9YZU5;P68871;C8C504;Q0Z944;B3VL86;Q9UK54;Q9BWV6;Q9GZL9;Q14473;Q6V0K9;Q8IZI0;B3VL31;A0A1B4WRL5;Q52MT0;B3VL05;E9NGZ5;Q4TWB7;Q3LR79;Q8IUL9;Q6J1Z7;Q3Y9I8;B5ANL9;A0N071;B3VL17;Q670S4;P02042;Q4JLR8;F8W6P5;Q4TZM4;Q9BWU5;B2M1S6;B2M1S8;D1MGQ0;Q9UP81;Q4F786;A1YZ08;Q14484;E9PFT6;A9YUX2;Q9UBV6;Q14477;D5FZW3;E9PEW8;Q9BXA2;E9M263;Q3L3Q5;Q6VFQ5;Q9H1I6;J7LKS8;B3VL12;B2M1S7;O95408;B2M0Y1;Q14474;D3GKD8;Q9UNL6;E9P…	D9YZU5;P68871;C8C504;Q0Z944;B3VL86;Q9UK54;Q9BWV6;Q9GZL9;Q14473;Q6V0K9;Q8IZI0;B3VL31;A0A1B4WRL5;Q52MT0;B3VL05;E9NGZ5;Q4TWB7;Q3LR79;Q8IUL9;Q6J1Z7;Q3Y9I8;B5ANL9;A0N071;B3VL17;Q670S4;P02042;Q4JLR8;F8W6P5;Q4TZM4;Q9BWU5;B2M1S6	Hemoglobin subunit beta;LVV-hemorphin-7;Spinorphin;Hemoglobin subunit delta	HBB;HBD	7	24.8861	24.8222	25.0436	25.3408	25.3665	25.1866	24.7797	24.8504	24.7044	25.0462	25.0891	25.006	24.9476	25.0236	25.0949	25.2593	25.3947	25.426	26.1639	26.0022	26.0651	25.9539	25.7442	25.5973	25.945	25.9026	26.0564	25.901	25.7439	25.7115	25.6452	25.6987	25.6531	26.0315	25.8921	26.0033	25.4432	25.3684	25.4718	26.4943	26.4651	26.5186	26.1122
2.90761	0.727073	P43155;H0Y4Z7;B7ZBP5;A6PVN3	P43155	Carnitine O-acetyltransferase	CRAT	11	25.1449	25.4237	25.3939	24.4303	24.5447	24.4838	25.4346	25.2111	25.2824	25.1065	25.0765	25.2322	25.397	25.333	25.2273	25.5715	25.4721	25.7674	24.8099	24.8142	25.1213	24.0201	24.7435	24.2457	25.082	25.0853	25.1096	24.8133	24.9487	24.705	24.0042	24.1416	24.0842	24.9593	24.9956	24.7437	26.5388	26.4109	26.4063	26.1153	25.7677	25.3304	25.1826
3.29809	0.726583	Q16740;M0R208;M0QYV5	Q16740;M0R208	ATP-dependent Clp protease proteolytic subunit, mitochondrial;ATP-dependent Clp protease proteolytic subunit	CLPP	5	22.4705	22.0868	22.2432	NaN	21.8166	NaN	22.2945	22.1705	22.0073	21.9146	22.3873	22.2354	22.4062	NaN	NaN	NaN	NaN	NaN	NaN	NaN	NaN	NaN	NaN	NaN	22.3153	NaN	22.5159	22.8299	22.5643	22.6808	22.5875	22.7918	22.7033	22.7894	22.6239	22.7208	22.7844	NaN	NaN	22.7313	NaN	22.6941	NaN
3.73144	0.726164	Q9UEH5;Q6IPW4;Q6IB76;E7EPT4;P19404	Q9UEH5;Q6IPW4;Q6IB76;E7EPT4;P19404	NADH dehydrogenase [ubiquinone] flavoprotein 2, mitochondrial	NDUFV2	10	24.7133	24.7342	24.8791	24.2959	24.0056	24.2288	24.4107	24.7404	24.3584	24.2851	24.0959	24.355	24.4814	24.2343	24.7985	24.5602	24.8782	24.6667	25.4912	25.5438	25.5979	25.4161	25.423	25.1725	25.6467	25.5255	25.6272	24.9827	24.9839	24.9904	25.6785	25.6548	25.7032	25.2769	25.2564	25.5892	24.4933	24.7388	25.0826	25.0292	24.8671	25.1272	25.4787
9.68933	0.724988	P48047;Q53HH2;H7C0C1;H7C086;H7C068	P48047;Q53HH2;H7C0C1	ATP synthase subunit O, mitochondrial	ATP5O	19	27.9525	27.8688	27.7964	27.962	27.9887	27.745	28.0206	27.9945	27.9385	27.9489	27.9864	27.8743	28.0092	27.9353	27.9883	28.1395	28.0319	28.1476	28.9376	28.9469	28.9668	28.822	28.8141	28.7925	28.8425	28.9075	28.9005	28.7467	28.7238	28.8119	29.0254	29.0284	29.0513	29.0835	29.0127	29.0665	28.7904	28.832	28.796	28.6863	28.8148	28.895	28.3734
2.50594	0.723296	Q6IBN4;Q53HG3;Q53GC8;A0A0C4DGA2;A0A024QZU5;O75521;Q9NYD2;B4DLL3;Q59E94;F8WAW4;F1LLU7;C9JB63;F8W6J1	Q6IBN4;Q53HG3;Q53GC8;A0A0C4DGA2;A0A024QZU5;O75521	Enoyl-CoA delta isomerase 2, mitochondrial	PECI;ECI2	15	25.0189	24.9932	24.9369	24.0436	23.7925	23.7588	25.0762	24.9639	24.8229	24.3061	24.1623	24.5086	25.0094	25.3234	24.7786	24.9036	24.9486	24.7859	24.668	24.4825	24.6523	24.3507	24.1313	24.358	25.0184	24.9598	25.1361	24.4524	23.9014	24.4321	24.1292	24.3903	24.1884	24.2318	24.5293	24.2717	25.9072	26.0053	25.6542	24.8668	24.5513	24.7037	24.9798
4.58467	0.718697	A0A024R1U4;P51148;K7ERI8;K7ERQ8;F8VVK3;K7ENY4;F8VVZ0;F8WCY6;F8WD79;F8VPW9;F8VSF8;F8VWZ7;F8VWU4;A0A0K6GG44;K7EIP6	A0A024R1U4;P51148;K7ERI8;K7ERQ8	Ras-related protein Rab-5C	RAB5C	10	24.8155	24.3176	24.8016	24.5628	24.597	24.7803	25.1246	25.6093	24.5849	25.0276	24.7745	24.5501	24.7075	24.6004	24.3717	24.507	24.5505	24.4563	24.9938	25.0552	25.1704	24.9213	24.9176	24.6503	25.2965	24.9556	25.0461	25.2463	25.1197	25.146	25.2321	24.9901	24.9386	25.5332	25.4167	25.4919	25.6364	25.7926	25.4679	25.2913	25.254	25.6878	25.3796
2.87668	0.718612	E5KNY5;P42704;B4DSR0;B8ZZ38;A0A0C4DG06;C9JCA9;H7C3W8	E5KNY5;P42704;B4DSR0	Leucine-rich PPR motif-containing protein, mitochondrial	LRPPRC	38	26.6483	26.7016	26.599	25.4605	25.8622	25.7095	26.5763	26.627	26.5317	26.1721	26.1593	26.0777	26.7116	26.7866	26.6959	26.4833	26.5185	26.5354	25.9842	25.9589	25.9255	25.5671	25.668	25.4237	26.3731	26.3886	26.4187	25.916	25.9277	25.8914	24.8858	24.8025	24.8291	26.1879	26.1275	26.0873	27.6473	27.6492	27.6479	26.9058	26.7667	26.7718	26.8604
1.41748	0.713511	Q6FGR6;B7Z6D1;P19387;B7Z377;H3BRR2	Q6FGR6;B7Z6D1;P19387;B7Z377	DNA-directed RNA polymerase II subunit RPB3	POLR2C	4	NaN	NaN	NaN	NaN	23.3531	23.264	NaN	NaN	NaN	23.1861	23.4255	23.0802	NaN	NaN	NaN	23.3221	NaN	23.392	23.422	24.0482	24.2125	23.8596	23.7831	24.0272	24.1177	23.8523	23.8735	23.5844	23.525	23.5234	24.0916	23.9569	23.9869	NaN	23.8125	23.7137	NaN	NaN	23.7379	NaN	NaN	23.8566	NaN
7.1722	0.713133	B4DSH1;B3KY60;Q99459	B4DSH1;B3KY60;Q99459	Cell division cycle 5-like protein	CDC5L	2	22.9449	22.8375	22.7491	22.6404	23.0222	22.8797	22.8863	22.8275	22.6891	NaN	22.7381	NaN	22.9147	23.1815	NaN	NaN	NaN	23.2332	23.3558	23.3113	23.4934	NaN	23.1343	22.9487	23.345	NaN	NaN	22.7965	22.921	22.8672	23.235	23.0745	23.3527	23.0653	22.9306	22.9489	23.94	23.4677	23.4344	NaN	23.2346	23.1636	23.3317
7.27846	0.711172	A0A024R578;Q13405;H0YDP7;Q59GE9;E9PI78;E9PNF1	A0A024R578;Q13405;H0YDP7;Q59GE9	39S ribosomal protein L49, mitochondrial	MRPL49	3	23.3126	23.2139	23.2677	23.0214	23.1408	23.1123	22.9997	22.9402	22.8777	22.9432	23.0535	22.9633	23.161	23.2127	NaN	23.0055	23.1831	23.0995	24.279	24.3878	24.2577	24.6342	24.5966	24.4182	24.3839	24.3439	24.3245	24.3197	24.3813	24.4427	24.3679	24.407	24.4456	24.5834	24.6279	24.5226	23.4606	23.5763	23.7215	24.1681	24.3164	24.2741	23.8497
3.87774	0.710542	Q86U75;Q9HCN8	Q86U75			5	23.7318	23.2252	23.4697	NaN	22.8002	22.7036	23.6583	22.939	22.9939	22.797	22.919	22.8857	23.3258	22.8179	NaN	NaN	NaN	23.7753	24.0186	24.1982	23.9361	24.5127	24.9285	24.7504	24.193	24.1917	24.3493	24.3956	24.6047	24.2949	24.4039	24.2049	24.3985	24.6161	24.9896	24.9528	23.4366	23.8074	23.5831	24.2661	24.52	24.704	24.1769
2.2517	0.708002	Q8NBK3;E9PF05;B4DHS1;F5GXA0	Q8NBK3;E9PF05;B4DHS1;F5GXA0	Sulfatase-modifying factor 1	SUMF1	3	22.6016	NaN	NaN	22.2554	NaN	NaN	22.9316	NaN	NaN	22.601	22.4425	NaN	23.1675	22.8791	NaN	22.6413	NaN	22.4021	23.3516	23.4368	23.3173	23.5314	23.6568	23.8899	23.5048	23.5878	23.5578	22.6026	22.8222	22.8443	23.5253	23.5146	23.316	23.3017	23.172	22.8211	23.3647	22.8316	22.887	23.4248	23.3809	23.5465	23.4791
8.32699	0.705705	P13667;A0A090N8Y2;C9JMN9	P13667;A0A090N8Y2	Protein disulfide-isomerase A4	PDIA4;ERP70	52	28.254	28.1837	28.2049	28.24	28.327	28.2446	28.1948	28.2487	28.1604	28.3464	28.3422	28.3612	28.1877	28.2385	28.203	28.411	28.3769	28.4267	29.2958	29.3757	29.3114	29.6183	29.6376	29.5849	29.3221	29.1842	29.2745	29.1601	29.1527	29.1287	29.4822	29.5225	29.5148	29.5373	29.4945	29.5293	28.6042	28.6355	28.6113	29.2628	29.2076	29.3562	29.0942
0.839689	0.701802	B3KMV8;O75746;F8W9J0;H0YFB2;B4DGK6	B3KMV8;O75746	Calcium-binding mitochondrial carrier protein Aralar1	SLC25A12	9	NaN	NaN	NaN	NaN	NaN	NaN	22.0555	NaN	NaN	NaN	NaN	NaN	22.8837	NaN	NaN	NaN	NaN	NaN	NaN	NaN	22.8732	NaN	NaN	NaN	22.7064	22.4178	22.8021	NaN	NaN	NaN	NaN	NaN	NaN	22.9247	NaN	NaN	23.7798	23.9882	23.815	NaN	22.5044	NaN	22.6806
1.53481	0.699857	I3L159;I3L1F5;Q6IBP2;Q6FHB5;Q53HF1;B3KSE0;A0A087WT44;P30519	I3L159;I3L1F5;Q6IBP2;Q6FHB5;Q53HF1;B3KSE0;A0A087WT44;P30519	Heme oxygenase 2	HMOX2	1	21.9024	NaN	NaN	NaN	NaN	NaN	NaN	NaN	21.8213	NaN	NaN	NaN	NaN	NaN	NaN	NaN	NaN	NaN	NaN	NaN	NaN	NaN	NaN	NaN	NaN	NaN	NaN	NaN	NaN	NaN	NaN	NaN	NaN	NaN	NaN	NaN	NaN	23.0696	22.9455	NaN	NaN	NaN	22.1592
3.33295	0.699263	F5H157;Q15286	F5H157;Q15286	Ras-related protein Rab-35	RAB35	3	NaN	22.2742	22.3199	NaN	NaN	NaN	NaN	22.2708	22.2927	NaN	NaN	22.4216	NaN	NaN	NaN	NaN	NaN	22.9213	22.4783	22.5104	22.4277	NaN	NaN	22.5368	22.5612	NaN	NaN	22.7049	22.5288	NaN	NaN	NaN	NaN	NaN	NaN	22.3178	23.1015	23.036	23.1262	NaN	NaN	NaN	NaN
9.03321	0.69789	Q9H3D5;Q96TF5;Q6FH22;A0A024R5G1;O95967;E9PRU1;B2RCM5;Q59GI8;E9PRQ8;E9PKA3;H0YET5;H0YCR9;H0YEU0;E9PI47	Q9H3D5;Q96TF5;Q6FH22;A0A024R5G1;O95967;E9PRU1;B2RCM5;Q59GI8	EGF-containing fibulin-like extracellular matrix protein 2	MBP1;EFEMP2	14	25.0829	25.1066	25.095	24.9683	24.9027	25.1232	25.1468	25.3076	25.0411	25.1858	25.2088	25.4174	25.102	25.1059	25.1772	25.2622	25.3344	25.2521	25.5158	25.5955	25.6148	25.1422	25.1742	24.9087	25.7249	25.6165	25.4311	24.6596	24.7075	24.7583	25.7547	25.693	25.6232	24.824	25.0094	24.9625	25.5145	25.6133	25.7414	24.4599	24.729	24.926	25.8344
3.50383	0.697149	Q49AN9;F5H013;P62308;A8MWD9;C9JVQ0	Q49AN9;F5H013;P62308;A8MWD9;C9JVQ0	Small nuclear ribonucleoprotein G;Putative small nuclear ribonucleoprotein G-like protein 15	SNRPG;SNRPGP15	2	NaN	24.9571	24.8216	NaN	24.4792	NaN	24.9606	25.0823	NaN	NaN	NaN	NaN	24.8117	NaN	25.1236	NaN	24.1497	23.7741	25.5696	25.4118	NaN	25.127	25.2857	25.3397	25.0234	25.3713	25.0612	25.3515	25.4079	25.4747	25.5028	25.4285	25.6357	25.3124	25.2572	25.3781	24.9893	25.1566	25.4349	NaN	NaN	24.7144	25.6157
6.43963	0.69643	Q9BXX0;Q8N5L1	Q9BXX0	EMILIN-2	EMILIN2	8	22.6496	22.7263	22.8141	23.0874	23.2384	23.2884	22.6853	22.7463	22.6957	22.8839	23.1007	23.0207	22.9826	22.987	22.9923	23.533	23.4996	23.196	23.0741	22.8921	23.1163	NaN	23.1357	23.0928	23.4422	23.2068	23.4292	22.5646	23.1404	23.0257	23.0109	22.8561	23.2693	22.7289	23.1951	NaN	23.6618	23.5846	23.6681	23.3369	23.1413	NaN	23.6837
2.06083	0.695189	P02792;B1Q3B3;Q6S4P3;B1Q3B4;B1Q387;Q4FCH6	P02792;B1Q3B3;Q6S4P3;B1Q3B4	Ferritin light chain;Ferritin	FTL;FTL variant	8	25.2593	25.1514	25.2534	26.5905	26.451	26.3379	24.9494	24.8888	25.3245	25.9048	25.9918	25.9729	25.125	24.8899	25.1471	26.5042	26.4754	26.4005	26.4686	26.3902	26.3473	27.1449	27.2273	27.0673	26.3678	26.4014	26.4332	27.1285	27.0736	27.0245	26.3644	26.3937	26.3704	26.8577	26.8592	26.7786	25.9992	26.0933	25.9799	26.8982	27.0571	27.057	26.6203
6.05947	0.693883	F5GWI9;F5GXZ7;F5GZ97;Q9Y3C0;F5H0A7;F5GXZ4;F5H2P1;H0YGN0	F5GWI9;F5GXZ7;F5GZ97;Q9Y3C0	WASH complex subunit CCDC53	CCDC53	4	23.385	23.4422	23.5652	23.3983	23.4535	23.2443	23.5011	23.4446	23.2809	23.1448	23.5466	23.4452	23.5736	23.6177	23.5255	23.2577	23.4496	23.4122	24.772	24.0335	24.3289	24.7563	24.5804	24.663	24.1686	24.1804	24.357	24.1739	24.3599	24.5196	24.2543	24.0961	24.1967	24.2776	24.6392	24.6085	23.7845	23.9899	23.7273	24.6039	24.5699	24.484	24.6959
2.46666	0.69277	A0A0S2Z430;Q16822;Q6IB91;B4DW73;H0YML5;A0A0S2Z451;H0YM31;A0A0A0MS74;A0A0S2Z4C0;H0YMU6;H0YNG4;H0YMA5	A0A0S2Z430;Q16822;Q6IB91;B4DW73;H0YML5;A0A0S2Z451;H0YM31;A0A0A0MS74	Phosphoenolpyruvate carboxykinase [GTP], mitochondrial	PCK2	16	25.2895	25.285	25.3854	24.5258	24.0388	24.1548	24.8242	24.969	25.159	24.4626	24.661	24.6764	25.3134	25.4154	25.2497	25.1165	25.0212	25.1834	24.9756	24.8361	24.2633	23.9951	24.341	23.8832	24.66	24.9344	24.7185	23.9544	23.7056	23.7026	24.0809	23.6901	24.1341	24.2882	23.827	NaN	26.2513	26.2888	26.2171	25.402	25.08	25.1417	25.2391
2.96702	0.688379	Q14165;F5H1S8;F5GX14;H0YG07	Q14165;F5H1S8;F5GX14;H0YG07	Malectin	MLEC	6	22.9464	23.05	23.0413	NaN	NaN	NaN	22.6474	22.7242	23.0475	22.4192	22.3666	22.0493	23.0523	22.3619	22.9262	22.9297	22.7876	NaN	22.5948	22.9699	22.5404	22.8088	NaN	NaN	22.9871	22.7856	23.132	22.2132	22.6348	22.5771	22.539	22.4621	22.397	22.9823	23.084	23.0645	24.1534	24.1472	24.0497	23.1828	23.6567	23.3225	23.2603
4.20263	0.688021	P10606;Q6FHM4;Q6FHJ9	P10606;Q6FHM4;Q6FHJ9	Cytochrome c oxidase subunit 5B, mitochondrial	COX5B	9	27.1629	27.1911	26.9707	26.5314	26.5866	26.2817	27.0181	26.9334	27.1109	26.6084	26.7288	26.6642	27.0896	27.037	27.0445	26.8215	26.7052	26.8778	27.9466	27.9444	27.8747	27.4117	27.2395	27.177	27.9209	28.0012	27.9793	27.2197	27.1418	27.1357	27.7389	27.7701	27.7983	27.2336	27.2703	27.232	27.2038	27.2656	27.1433	27.2026	27.2138	27.0693	27.9632
3.95871	0.687992	Q9Y2W1	Q9Y2W1	Thyroid hormone receptor-associated protein 3	THRAP3	9	24.3602	23.372	24.6264	24.5374	24.4605	24.368	24.442	24.4561	24.3058	24.3483	24.34	24.2913	24.3546	24.6571	24.4468	24.2064	24.0863	24.4138	25.1946	24.8488	25.1493	25.0977	24.8894	25.0651	25.0317	25.2992	25.6195	24.6991	24.6506	25.0305	25.3506	25.1478	25.5514	24.7814	24.7252	24.7434	24.7069	24.4305	24.9304	25.0435	24.9745	25.1993	25.225
7.41007	0.68553	O15400;B4DH37	O15400;B4DH37	Syntaxin-7	STX7	8	23.7745	23.6811	23.94	24.0298	23.7635	24.028	23.7447	23.8089	23.6556	23.7874	23.7881	23.8959	23.729	23.6926	23.5761	24.2935	24.1348	24.0786	23.9272	23.8551	23.886	24.0693	23.8266	24.0045	24.2686	24.3776	24.2879	23.9428	24.1308	24.1868	23.6704	23.8358	23.8996	24.1962	24.033	23.9841	24.7679	24.6918	24.6628	24.4566	24.3786	24.2814	24.1379
4.24722	0.684296	P62877	P62877	E3 ubiquitin-protein ligase RBX1;E3 ubiquitin-protein ligase RBX1, N-terminally processed	RBX1	6	23.621	23.7142	23.322	23.7371	23.3596	23.1839	23.4682	23.6403	23.7297	23.8199	23.6263	24.231	23.886	23.6717	23.8891	NaN	23.0777	NaN	24.6275	24.6875	24.4956	23.7807	23.9899	24.0708	24.1516	24.312	24.4814	23.8404	24.1725	24.0315	23.8359	24.32	24.4694	23.9061	23.8311	23.6464	23.7851	23.6693	23.9369	24.0608	23.8496	23.835	24.3909
8.02571	0.683657	D6RAN8;H7C5U8;Q9P0M9	D6RAN8;H7C5U8;Q9P0M9	39S ribosomal protein L27, mitochondrial	MRPL27	2	21.788	NaN	NaN	NaN	NaN	NaN	21.788	NaN	NaN	NaN	NaN	NaN	NaN	21.804	21.7851	21.5573	21.6963	21.6778	22.1516	NaN	22.3236	22.0973	22.4346	22.4321	22.4303	22.1509	22.314	NaN	NaN	NaN	22.277	21.9402	21.9495	NaN	NaN	22.1559	22.4138	22.5116	22.5576	22.618	22.9423	22.6032	22.4928
4.03817	0.679076	Q502X2;A0A0S2Z5U7;Q9NR28;A0A024RBT2;A0A0S2Z5P6;K7X1S0;F5H796;Q53HB7;F5GXT8;F5GYH3;F5GX50;H7BZK7;F5H0Q4;H7BZQ7	Q502X2;A0A0S2Z5U7;Q9NR28;A0A024RBT2;A0A0S2Z5P6;K7X1S0;F5H796;Q53HB7;F5GXT8	Diablo homolog, mitochondrial	DIABLO	10	24.5931	24.498	24.3732	24.4858	24.5021	24.4379	24.4552	24.4803	24.562	24.2664	24.3958	24.3189	24.7738	24.2617	24.8553	24.7074	24.3846	24.5839	25.8034	25.8964	25.9071	26.3313	26.155	26.2008	25.8426	25.7294	25.6617	25.9654	26.0365	25.8409	25.7323	25.8274	25.8022	26.1078	26.0531	26.0994	24.7371	24.6708	24.606	25.5598	25.7491	25.4567	25.7341
1.55915	0.675556	Q92621;U3KPX2;Q6P486;B4DE72	Q92621	Nuclear pore complex protein Nup205	NUP205	5	NaN	NaN	NaN	NaN	NaN	NaN	NaN	22.2579	NaN	NaN	NaN	NaN	22.1551	NaN	22.1337	NaN	NaN	21.8095	NaN	NaN	NaN	NaN	NaN	NaN	NaN	NaN	NaN	NaN	NaN	NaN	NaN	NaN	NaN	NaN	NaN	NaN	23.0896	23.2062	22.7426	NaN	NaN	NaN	NaN
6.25702	0.673845	A0A024R1K8;Q15459;B4E091;H7C1L2	A0A024R1K8;Q15459;B4E091	Splicing factor 3A subunit 1	SF3A1	13	24.6114	24.6908	24.578	24.3609	24.5015	24.0752	24.5118	24.518	24.4068	24.3315	24.515	24.3512	24.6143	24.6503	24.8161	24.378	24.48	24.4477	25.4795	25.3131	25.555	24.9296	25.0866	25.1815	25.3411	25.4867	25.4968	25.1328	25.1034	25.1526	25.1317	25.3366	25.2259	25.1562	24.9712	25.2101	24.8006	25.0212	24.9469	24.3658	24.3279	24.6799	25.2879
7.54395	0.668061	B7Z4V2;V9HW84;P38646;Q8N1C8;B7Z1V7;B7Z4T3;A1XP52;D6RJI2;H0YBG6;Q2F839;D6RA73;H0Y8S0	B7Z4V2;V9HW84;P38646;Q8N1C8;B7Z1V7;B7Z4T3	Stress-70 protein, mitochondrial	HEL-S-124m;HSPA9	38	29.4228	29.4081	29.3669	28.9511	28.9509	28.9037	29.2052	29.231	29.2234	29.1282	29.1157	29.0961	29.2218	29.2691	29.2031	29.1484	29.1717	29.0757	29.1246	29.1571	29.1539	29.1253	29.1187	29.1489	29.2192	29.2706	29.2108	29.1391	29.1061	29.1254	28.9046	28.9113	28.9697	28.8984	28.9054	28.8936	29.819	29.822	29.859	28.976	28.8977	28.9926	29.7186
4.08795	0.666311	O75390;B4DJV2;A0A024RB75;B3KTN4;A0A0C4DGI3;Q0QEL2;B7Z1E1;H0YIC4;F8VPA1;F8VRI6;F8VX68;F8VZK9;F8VRP1;F8W1S4;F8W4S1;H0YH82;F8VX07;F8VPF9;F8W642;F8VTT8;F8VWQ5;F8VR34	O75390;B4DJV2;A0A024RB75;B3KTN4;A0A0C4DGI3;Q0QEL2	Citrate synthase, mitochondrial;Citrate synthase	CS	17	26.7502	26.7839	26.6193	26.0681	26.133	26.1075	26.5715	26.5127	26.4805	26.5919	26.6576	26.6234	26.6283	26.6623	26.6288	26.894	26.9813	26.9507	27.0047	26.874	26.8801	25.9734	26.0039	26.1728	26.9889	26.914	26.9249	26.6162	26.5434	26.575	26.7183	26.6352	26.6716	26.7598	26.8092	26.7684	27.6093	27.6625	27.6132	26.963	26.9729	26.9708	26.7603
7.09144	0.664363	Q8WYJ5;Q9BX68;Q53HJ8	Q8WYJ5;Q9BX68;Q53HJ8	Histidine triad nucleotide-binding protein 2, mitochondrial	HINT2	6	23.8688	23.9528	24.1312	24.147	24.1585	23.8517	24.002	24.0301	24.0372	24.3079	24.1057	23.9051	23.9813	23.9595	23.932	24.1036	24.1986	24.3884	24.8698	24.9773	24.9142	24.9325	24.8095	25.1027	25.1778	24.8183	24.9026	24.585	24.8504	24.5802	24.8035	24.8035	24.7196	25.0161	24.7779	25.031	24.4048	24.3359	24.3069	24.8474	25.0068	24.9203	24.7837
6.25227	0.661516	E7ETU9;B4DHG3;O00469;C9JXZ0;Q96AR9	E7ETU9;B4DHG3;O00469	Procollagen-lysine,2-oxoglutarate 5-dioxygenase 2	PLOD2	10	24.9137	24.6707	24.612	25.1031	25.073	25.0655	24.6467	24.8331	24.6168	24.955	25.0435	25.091	25.1827	25.0364	25.1221	25.1556	25.3131	25.1621	25.8984	25.8557	25.8721	25.9792	25.8839	25.791	26.1443	26.0126	26.0403	25.3256	25.3016	25.2425	25.7144	25.8336	25.8432	26.0877	25.8988	25.9461	25.4337	25.4652	25.267	26.0028	25.9442	25.8863	25.6372
1.159	0.661065	J3QRD1;P51648;Q59H65;Q68D64;I3L1M4;J3QKK9;J3QS00;J3KTG1;C9JGJ2;I3L0X1;K7EN73	J3QRD1;P51648;Q59H65;Q68D64;I3L1M4	Fatty aldehyde dehydrogenase	ALDH3A2;DKFZp686E23276	7	NaN	22.5518	NaN	NaN	NaN	NaN	22.3123	22.2971	22.7263	21.9999	22.7123	21.8288	22.1307	22.0652	22.5857	22.1339	22.1723	NaN	NaN	22.2076	22.3685	NaN	NaN	NaN	22.4145	22.641	22.6336	NaN	NaN	NaN	NaN	NaN	NaN	22.6065	NaN	NaN	24.1956	24.1375	24.1926	NaN	22.4881	NaN	22.6163
8.42924	0.659626	P23141;B7Z795;H3BQV8;A0A140TA63;H3BSU0;Q9UKY3	P23141;B7Z795	Liver carboxylesterase 1;Carboxylic ester hydrolase	CES1	30	27.3792	27.3226	27.3215	27.3571	27.5083	27.3758	27.2771	27.2927	27.3129	27.0846	27.1489	27.1229	27.1785	27.1774	27.1846	27.6269	27.5079	27.4933	28.5936	28.5692	28.5703	28.775	28.8545	28.738	28.6312	28.6041	28.6404	28.1765	28.2208	28.1817	28.9294	29	29.0281	28.5652	28.5656	28.4334	27.7031	27.757	27.7476	27.8507	28.0685	28.0156	27.9842
5.53883	0.659287	V9HW26;P25705;K7EK77;K7ENJ4;B4DGW3;K7ERX7;K7EJP1;K7EQH4;K7ESA0	V9HW26;P25705	ATP synthase subunit alpha;ATP synthase subunit alpha, mitochondrial	HEL-S-123m;ATP5A1	63	31.1934	31.1647	31.1844	30.5164	30.5624	30.4731	31.1196	31.1176	31.1043	30.7446	30.8023	30.8087	31.0586	31.0404	31.0635	31.0335	30.9294	30.9881	32.0261	32.0304	32.0327	31.6605	31.6431	31.6714	31.8295	31.8435	31.8701	31.5811	31.5984	31.5526	31.831	31.7879	31.8641	31.8808	31.909	31.9043	31.7396	31.7189	31.7077	31.6886	31.7052	31.7605	31.4829
3.65575	0.65913	A0A0S2Z4G7;A0A0S2Z491;P06748;A4ZU86;Q9BTI9;A0A140VJQ2;Q9NX34;A0A024R3V9;E5RI98;E5RGW4;V9HVU7;A0A024RAP1	A0A0S2Z4G7;A0A0S2Z491;P06748;A4ZU86;Q9BTI9;A0A140VJQ2;Q9NX34	Nucleophosmin	NPM1	20	29.6897	29.6414	29.6838	30.0712	29.9618	30.0445	29.6805	29.8271	29.7483	30.0505	29.9725	29.9521	29.469	29.5141	29.5898	29.4056	29.0378	29.1471	30.3595	30.3721	30.3649	30.6443	30.6028	30.6897	30.1685	30.1151	30.0992	30.7372	30.6704	30.7576	30.7979	30.8224	30.84	30.4081	30.4162	30.4194	29.7788	29.7687	29.86	30.1499	30.2057	30.1763	30.7044
4.09236	0.647934	P62306;A0A0B4J254;F8W0W6	P62306	Small nuclear ribonucleoprotein F	SNRPF	4	23.7278	23.8551	23.9133	23.6826	23.7547	23.9466	23.9173	23.8362	24.0317	23.7698	24.1029	23.7609	23.5485	23.7623	23.6899	23.41	23.2674	22.7428	24.3437	24.5371	24.3655	24.4083	24.6174	24.5315	23.7843	23.8608	24.0701	24.7872	24.679	24.7662	24.6022	24.6031	24.6588	24.3012	24.2881	24.4631	23.6908	23.9845	24.0603	23.622	23.7499	23.7796	24.6331
4.57911	0.647913	A0A172Q3A0;A0A0D9SEN1;Q12884;B4DLR2;A0A140GPP7;B2RD89;C9J131;H7C4D9;F8WF29	A0A172Q3A0;A0A0D9SEN1;Q12884;B4DLR2;A0A140GPP7;B2RD89	Prolyl endopeptidase FAP;Antiplasmin-cleaving enzyme FAP, soluble form	FAP	14	23.632	24.124	24.1915	24.5059	24.7355	24.9354	24.43	24.5798	24.4639	25.2358	25.3349	25.0178	24.2139	24.6056	24.4488	24.9507	25.1433	24.9472	25.271	25.4065	25.087	25.4665	25.4168	25.6919	25.3283	25.384	25.659	25.8727	25.7961	25.8778	24.9941	25.2947	24.9445	26.0578	26.0368	25.8597	25.0584	24.9014	25.118	25.8465	25.4748	25.7136	25.0239
2.96922	0.64749	G3V203;A0A024QZD1;J3QQ67;Q07020;Q0QEW2;H0YHA7;F8VUA6;F8VYV2;B4DDY5;A0A075B7A0;F8VXR6	G3V203;A0A024QZD1;J3QQ67;Q07020;Q0QEW2;H0YHA7;F8VUA6;F8VYV2;B4DDY5;A0A075B7A0	60S ribosomal protein L18	RPL18	12	26.5808	26.5691	26.4815	26.2204	25.8891	25.8879	26.7732	26.7958	26.5692	26.5161	26.2766	26.3877	26.2937	26.6036	26.4322	25.9424	25.9193	25.8165	25.6985	25.8219	25.5574	25.697	25.6019	25.6479	26.463	26.4093	26.5064	26.2437	26.1994	26.2184	25.2342	25.3538	25.2559	25.9138	25.8596	26.0806	27.7507	27.5409	27.6844	26.8894	26.894	26.9456	26.5254
5.52172	0.640273	Q5U0I6;P62820;E7END7;B7Z8M7;Q96RD8	Q5U0I6;P62820;E7END7;B7Z8M7;Q96RD8	Ras-related protein Rab-1A	RAB1A	13	26.4397	26.4837	26.3824	26.3039	26.5142	26.4597	26.5115	26.2952	26.3364	26.7343	26.6455	26.7174	26.4439	26.4065	26.5176	26.7195	26.7982	26.7375	26.4214	26.4306	26.5042	26.2463	26.4851	26.225	26.6469	26.6614	26.7222	26.6432	26.5966	26.6283	25.9135	26.0995	26.3427	26.7112	26.6907	26.8418	27.493	27.5405	27.4686	26.9671	26.9612	26.9684	26.8498
4.69705	0.637818	A0A024R9D7;Q16698;E5RFV2;E5RJG7;Q7LDK6;E5RJD2;E5RID6;H0YAW3	A0A024R9D7;Q16698;E5RFV2	2,4-dienoyl-CoA reductase, mitochondrial	DECR1	15	26.5504	26.4575	26.4578	25.7488	25.704	25.7629	26.3681	26.3452	26.4214	26.0705	26.0135	25.9003	26.3563	26.4551	26.4617	26.328	26.3027	26.1844	26.7418	26.7546	26.6641	25.9758	26.0306	25.9201	26.554	26.6305	26.6847	26.1548	26.28	26.085	26.2448	26.1673	26.1809	26.3606	26.212	26.491	26.9297	27.0039	27.0756	26.3014	26.4361	26.4109	26.723
1.48535	0.63549	Q92522	Q92522	Histone H1x	H1FX	7	NaN	23.5543	NaN	NaN	NaN	NaN	NaN	NaN	23.7079	NaN	NaN	NaN	23.7733	NaN	NaN	NaN	NaN	NaN	NaN	NaN	NaN	NaN	NaN	NaN	NaN	NaN	NaN	NaN	NaN	NaN	NaN	NaN	NaN	NaN	NaN	NaN	24.3477	24.6475	24.4456	NaN	NaN	NaN	NaN
5.63493	0.634519	J3KTL2;Q07955;Q59FA2;A8K1L8;J3QQV5;J3KSW7;J3KSR8;B7Z570	J3KTL2;Q07955;Q59FA2;A8K1L8	Serine/arginine-rich splicing factor 1	SRSF1	17	26.1031	26.0511	25.9589	25.9477	26.076	26.0617	26.1616	26.2736	26.1965	25.9888	25.8276	25.929	26.3953	26.2197	26.4024	26.0347	26.113	26.1829	26.748	26.8062	26.8792	26.5395	26.5142	26.7309	26.7718	26.7778	26.906	26.5774	26.4371	26.4364	27.0257	26.7953	26.9724	26.4245	26.3642	26.5006	26.3599	26.4802	26.4213	26.0893	26.0057	26.3549	27.0753
3.64218	0.634105	A0A0B4J230;Q9UII2	A0A0B4J230;Q9UII2	ATPase inhibitor, mitochondrial	ATPIF1	2	24.734	24.8952	24.8756	24.153	24.0669	24.2142	24.7445	24.7216	24.8659	24.2495	24.2152	24.0166	25.0481	24.9832	24.9989	24.7299	24.7487	24.5806	25.6068	25.7583	25.6838	25.3081	25.1402	25.0984	25.7187	25.6292	25.6435	24.9061	24.75	24.7764	25.489	25.5392	25.5479	24.6828	24.348	24.5728	25.0651	24.9811	25.0056	25.0367	24.9314	25.0329	25.5954
5.67548	0.629709	A0A024R9H2;P52758;H0YBX3;H0YB34	A0A024R9H2;P52758;H0YBX3;H0YB34	Ribonuclease UK114	HRSP12	8	24.9528	24.8357	24.67	24.5222	24.4792	24.337	24.5334	24.778	24.467	24.5323	24.3369	24.1842	25.0012	25.0499	24.8456	24.6823	24.526	24.6902	25.935	25.8681	25.6954	25.7863	25.9196	26.1197	26.0204	25.6117	26.0455	25.4124	25.4177	25.4597	25.8485	25.9459	25.9765	26.0742	25.7932	25.9671	25.1532	25.1528	25.3293	25.7236	25.5263	25.7164	25.2963
2.8187	0.629607	E7EPM6;B4E0R0;A8K9T3;P33121;Q108N1;D6RER0;B7Z3Z9;Q108N2;H0Y9Z9;H0Y9U7	E7EPM6;B4E0R0;A8K9T3;P33121;Q108N1;D6RER0;B7Z3Z9	Long-chain-fatty-acid--CoA ligase 1	ACSL1	5	22.3911	22.3568	22.3346	21.6229	NaN	NaN	22.6567	22.6409	22.5536	NaN	22.1647	22.1065	22.5327	22.1923	22.6604	22.8653	NaN	NaN	NaN	NaN	NaN	NaN	NaN	NaN	22.6764	22.2464	22.2831	22.3683	22.1315	22.0299	NaN	NaN	NaN	NaN	NaN	NaN	23.5291	23.2787	23.4913	22.3137	NaN	22.771	22.7404
6.95247	0.62575	V9HWJ0;B4DJ30;Q14697;F5H6X6;B4DSM6;A0A024R592;B4DIW2;Q9BS14	V9HWJ0;B4DJ30;Q14697;F5H6X6;B4DSM6;A0A024R592;B4DIW2	Neutral alpha-glucosidase AB	HEL-S-164nA;GANAB	55	30.0338	30.0133	30.038	30.1102	30.0752	30.0898	30.0266	30.088	30.0598	30.2392	30.1784	30.2141	30.0415	30.0784	30.0422	30.0807	30.0166	30.0135	31.0958	31.0812	31.1002	30.9005	30.8944	30.901	31.1012	31.0598	31.0982	30.6721	30.6952	30.6597	31.1243	31.1643	31.1747	31.0767	31.0713	31.1163	30.3379	30.3156	30.3806	30.9521	30.9657	30.9884	30.8164
5.93569	0.625553	A0A140VJX1;P24752;H0YEL7;E9PRQ6;E9PKF3	A0A140VJX1;P24752	Acetyl-CoA acetyltransferase, mitochondrial	ACAT1	24	27.3945	27.294	27.2645	26.7844	26.6009	26.6722	27.1963	27.254	27.1345	26.6795	26.679	26.7203	27.1239	27.1854	27.0116	27.019	26.9864	26.9307	27.2874	27.3621	27.4492	26.798	26.7782	26.8184	27.4213	27.4115	27.4521	26.7457	26.5872	26.5911	27.0747	27.1558	27.2214	26.7903	26.7509	26.6413	27.8136	27.7078	27.6509	27.0044	26.9981	26.9897	27.6155
2.85391	0.625292	A0A024RDJ3;Q9NY12	A0A024RDJ3;Q9NY12	H/ACA ribonucleoprotein complex subunit 1	NOLA1;GAR1	4	23.8322	23.7404	23.8084	23.0639	NaN	NaN	23.8455	23.8335	23.723	23.4699	23.397	23.3987	23.8881	24.1821	24.0665	23.3932	23.3553	NaN	23.6522	23.9945	23.5826	23.6283	23.7963	23.8684	23.8551	23.8296	23.9429	23.7614	23.6801	23.7691	23.7375	23.5962	24.0084	23.6206	23.6751	24.0257	25.0287	25.0097	NaN	24.0958	NaN	23.8846	24.0038
4.97847	0.623406	Q9UL25;A0A024RBA9;Q96GX3	Q9UL25;A0A024RBA9;Q96GX3	Ras-related protein Rab-21	RAB21	7	23.2423	23.4	23.1885	22.8599	22.9437	22.5704	23.0137	23.1747	23.0832	22.8877	23.1736	22.7652	23.3031	23.2552	23.2418	23.3627	23.1356	23.0084	22.9986	22.9225	22.9391	22.656	NaN	22.9587	22.7911	23.0581	23.0387	22.81	23.3126	23.4448	NaN	22.631	22.8188	23.0983	22.9366	22.8017	23.9089	23.9653	24.0904	23.4305	23.6604	23.4504	23.3991
2.85007	0.622468	Q53FR9;Q9P000;B4DQW0;B4DIH0;E9PJ95	Q53FR9;Q9P000;B4DQW0;B4DIH0;E9PJ95	COMM domain-containing protein 9	COMMD9	4	24.1347	24.2418	23.6744	NaN	24.2198	23.9475	23.9163	24.193	23.5492	23.5746	23.8313	23.3332	23.8174	23.7428	24.2447	23.9703	24.1694	24.2122	25.0609	24.9191	25.0631	24.309	24.5467	24.0454	24.8988	24.2834	24.8291	24.0859	NaN	24.0196	24.5787	24.5903	25.0713	NaN	24.1136	24.4445	24.3198	24.5003	24.3611	24.2371	24.1865	24.7033	24.2707
2.10648	0.621837	J3QSV6;A0PJ61;Q32Q62;O76021;A0PJ87;I3L3U9;I3L3C4;I3L234	J3QSV6;A0PJ61;Q32Q62;O76021;A0PJ87;I3L3U9;I3L3C4	Ribosomal L1 domain-containing protein 1	RSL1D1	10	25.2495	25.0378	25.2804	24.6382	24.5563	24.7366	25.4606	25.4744	25.4647	25.1135	25.1499	25.1068	25.4241	25.4363	25.5418	24.7669	24.8985	25.0565	24.3807	NaN	24.0296	25.0646	25.4181	25.1706	24.6053	25.5602	25.4389	25.4737	25.3196	25.3695	23.9021	24.0829	24.0242	25.462	25.7691	25.5909	26.5686	26.5914	26.5586	25.7331	26.1005	25.9561	25.488
1.49654	0.620428	P12236;Q6I9V5;O75961	P12236;Q6I9V5	ADP/ATP translocase 3;ADP/ATP translocase 3, N-terminally processed	SLC25A6	23	26.9438	26.8999	26.9272	25.5008	25.4067	25.6606	27.0719	26.9966	27.0798	26.5291	26.494	26.5828	26.9104	26.9583	26.8765	27.2557	27.1885	27.2548	26.2195	26.2428	26.1264	25.8565	25.7828	25.7346	26.8401	26.7148	26.8274	26.7339	26.7847	26.6919	25.5721	25.8056	25.6359	26.7214	26.7571	26.7152	27.8028	27.919	27.9671	26.8062	26.7183	26.5586	26.5559
6.43231	0.615185	P55769;Q6FHM6;B1AHD1	P55769;Q6FHM6;B1AHD1	NHP2-like protein 1;NHP2-like protein 1, N-terminally processed	NHP2L1	11	26.8142	26.8218	26.7111	26.6976	26.6245	26.7577	26.8529	26.9204	27.0047	26.5642	26.523	26.8065	26.9725	27.0424	27.0388	26.9479	26.885	26.8574	27.7749	27.6367	27.6315	27.1844	27.2095	27.4164	27.6828	27.6409	27.8069	27.1945	27.1968	27.134	27.7026	27.7662	27.775	27.3328	27.1891	27.2843	27.1484	27.1606	27.2139	26.9575	26.7872	27.0001	27.4908
1.46371	0.61167	Q9BQG0;I3L1L3;B4DZZ1;B4DE42;B4DWP5	Q9BQG0;I3L1L3;B4DZZ1	Myb-binding protein 1A	MYBBP1A	9	22.994	22.9463	22.8484	NaN	22.3945	22.4513	22.5634	23.2623	23.0505	22.639	22.3038	22.4804	22.8105	22.6283	22.9405	NaN	22.2289	NaN	NaN	NaN	NaN	NaN	NaN	NaN	NaN	22.4616	22.2777	NaN	NaN	NaN	NaN	NaN	NaN	22.4885	NaN	NaN	24.2035	24.263	23.998	NaN	NaN	NaN	NaN
1.71498	0.607786	B4DG89;A0A024R8R4;Q8TAT6	B4DG89;A0A024R8R4;Q8TAT6	Nuclear protein localization protein 4 homolog	NPLOC4	3	NaN	NaN	NaN	NaN	NaN	NaN	22.422	NaN	22.2941	21.7458	NaN	NaN	NaN	NaN	22.5433	NaN	NaN	21.8262	NaN	22.6985	22.6424	NaN	22.5762	22.5632	NaN	NaN	NaN	NaN	22.6524	NaN	NaN	NaN	NaN	NaN	NaN	NaN	NaN	NaN	NaN	NaN	NaN	NaN	22.9017
5.72238	0.605037	Q5QP19;Q53FP3;B2R5S3;Q9Y697;F2Z2E7;B4DNL7;F8WER8;A2A2M1;H7C0I5;F8WB23;B4DXH0;B4DHP7;H0YGN5;Q8WV90	Q5QP19;Q53FP3;B2R5S3;Q9Y697;F2Z2E7;B4DNL7	Cysteine desulfurase, mitochondrial	NFS1	4	22.5864	22.5521	22.5612	22.2856	22.4285	22.1844	22.0244	21.8735	NaN	22.2515	NaN	22.2959	22.3037	22.5122	22.1648	22.5372	22.3595	22.7379	22.5524	22.6473	22.7957	22.3893	22.4895	22.8184	22.2666	22.546	22.5024	NaN	22.1472	22.5741	22.2332	22.3301	22.6916	NaN	NaN	22.2231	22.9559	23.0666	23.0488	NaN	23.1215	23.0485	23.059
3.74486	0.604417	Q13641	Q13641	Trophoblast glycoprotein	TPBG	4	23.1175	NaN	NaN	NaN	NaN	NaN	NaN	NaN	23.3472	23.3318	NaN	22.9801	23.2772	23.3106	NaN	NaN	NaN	NaN	NaN	23.4538	23.5935	NaN	NaN	23.2601	23.8936	23.6783	23.6616	23.7516	23.5378	23.417	NaN	NaN	NaN	23.3719	NaN	NaN	24.1098	23.9626	23.866	23.6445	NaN	NaN	NaN
3.99066	0.604168	A0A087WYF1;A0A087WX80;P24043;Q59H37;A0A1P8NQC4	A0A087WYF1;A0A087WX80;P24043;Q59H37	Laminin subunit alpha-2	LAMA2	29	24.9904	25.0129	25.191	24.4928	25.339	25.4963	25.2876	25.2263	25.1492	25.421	25.2565	25.405	24.7789	25.1851	25.192	25.6134	25.7329	25.8806	26.0501	25.8147	25.9803	25.2787	25.4899	25.3515	25.8851	25.7395	25.8046	25.2084	25.2349	25.4201	26.2807	25.8882	25.9283	25.3959	25.5659	25.5628	25.7333	25.8633	25.8254	26.0946	25.9463	24.9832	26.0212
1.86087	0.604141	A0A024R473;Q9H9J2	A0A024R473;Q9H9J2	39S ribosomal protein L44, mitochondrial	MRPL44	3	21.9341	NaN	21.6882	NaN	NaN	NaN	22.4847	21.892	21.5854	NaN	21.6023	22.0574	NaN	22.0731	22.1	21.9517	21.9209	NaN	NaN	22.5803	22.4535	22.469	22.4162	NaN	NaN	22.2837	22.426	NaN	21.7591	NaN	NaN	21.8802	22.6028	22.2107	22.8442	22.8092	22.7364	22.553	22.9017	NaN	NaN	NaN	NaN
2.03733	0.602713	A0A0S2Z3Y1;Q08380;B4DVE1;B4DI70;B4DWA8;B3KP88;B4DDG4;K7EP36;K7ESM3;K7EKQ5;K7ERZ6;K7EJD3;K7ES75;K7EN99;K7EJY8	A0A0S2Z3Y1;Q08380;B4DVE1;B4DI70;B4DWA8;B3KP88;B4DDG4	Galectin-3-binding protein	LGALS3BP	9	23.2402	23.083	23.1202	23.9695	23.5121	23.875	22.9917	23.4512	23.004	23.6529	24.2091	23.6413	22.8412	22.8355	22.949	23.689	23.854	24.1085	24.4652	24.8145	24.3527	25.0797	24.8793	25.088	24.0296	24.1391	24.1561	24.4212	24.4439	24.8071	24.5317	24.4349	24.5397	25.26	24.797	25.2858	23.3537	23.3008	23.1213	24.2324	24.1132	24.4234	24.5298
7.80704	0.600744	A0A0S2Z366;Q5T4U5;P11310;B7Z9I1;B4DWX6;Q5HYG7;B4DVB1;B4DJE7;B4DVE0;A0A0S2Z3A5;E9PJM9;H0YDT5;E9PRX4	A0A0S2Z366;Q5T4U5;P11310;B7Z9I1;B4DWX6;Q5HYG7;B4DVB1;B4DJE7;B4DVE0;A0A0S2Z3A5	Medium-chain specific acyl-CoA dehydrogenase, mitochondrial	ACADM;DKFZp686M24262	11	24.2397	24.5637	24.5164	24.3556	24.2903	24.322	24.1463	24.4995	24.4005	24.3386	24.2683	24.075	24.4326	24.3394	24.3562	24.326	24.5869	24.6105	25.0971	25.0769	24.9729	25.0581	25.1872	25.0969	25.3509	25.2243	25.2341	24.933	24.7164	24.7936	25.1022	24.6949	25.0024	25.0769	25.0994	25.0141	24.9263	24.888	24.7979	25.1845	25.2088	25.108	25.1539
6.72884	0.599531	A8K9D2;Q9H0U6	A8K9D2;Q9H0U6	39S ribosomal protein L18, mitochondrial	MRPL18	3	22.3885	22.2101	22.364	NaN	NaN	NaN	22.2119	22.4273	22.2787	21.9212	21.4739	NaN	22.4222	22.3709	22.4852	NaN	NaN	NaN	23.2801	23.1932	23.3287	NaN	NaN	NaN	23.0332	23.2696	23.2666	NaN	NaN	22.8266	23.0477	23.038	23.0256	NaN	NaN	23.2387	23.1002	23.2897	22.7323	NaN	23.1302	22.9521	22.7151
7.29001	0.596968	P31937;A0A024RA75;H7BZL2	P31937;A0A024RA75	3-hydroxyisobutyrate dehydrogenase, mitochondrial;3-hydroxyisobutyrate dehydrogenase	HIBADH	12	26.6566	26.4984	26.5377	26.3608	26.5025	26.5532	26.4651	26.5023	26.5158	26.396	26.4315	26.1755	26.4588	26.6218	26.4654	26.5662	26.6316	26.6074	27.2502	27.1846	27.2341	26.8662	26.7691	26.6632	27.2387	27.3639	27.3027	26.7086	26.6105	26.5795	26.9572	27.0439	27.2668	26.6422	26.6122	26.5945	26.8142	26.76	26.961	26.8416	27.1051	27.1472	27.2306
5.05736	0.596588	Q14112;A0A087WZP6;B4DPX8;H0YJV3	Q14112;A0A087WZP6;B4DPX8;H0YJV3	Nidogen-2	NID2	32	26.0582	26.1392	26.0752	26.5826	26.5463	26.5102	25.9478	26.1431	26.0674	26.2874	26.3018	26.3919	26.2474	26.1947	26.1832	26.6942	26.567	26.6948	27.103	27.0003	27.079	27.1589	27.1598	27.2214	27.0067	27.0235	27.0574	26.9036	26.8382	26.8931	27.1843	27.1948	27.2498	26.9334	26.9749	27.0182	26.4535	26.5416	26.5221	27.0448	26.9786	27.045	27.0469
6.71235	0.595187	P49419;A0A1B0GW77;A0A1B0GTG2;A0A1B0GW82;A0A1B0GUA1;A0A1B0GTY9;A0A1B0GTJ4;A0A1B0GV49;A0A0J9YWF7;A0A1B0GUY0;H0YHM6;F8WDY6;F8VVF2;A0A1B0GVU0;A0A1B0GW65;F8WD33;A0A0J9YWM6	P49419;A0A1B0GW77;A0A1B0GTG2;A0A1B0GW82;A0A1B0GUA1;A0A1B0GTY9;A0A1B0GTJ4;A0A1B0GV49;A0A0J9YWF7;A0A1B0GUY0	Alpha-aminoadipic semialdehyde dehydrogenase	ALDH7A1	22	26.2019	26.2662	26.2641	25.7146	25.8748	25.7582	26.0264	26.012	26.0461	26.1481	26.1285	25.9949	26.1139	26.1237	26.1255	26.1459	26.1428	26.2224	26.4581	26.4393	26.2846	26.1476	25.9816	25.9696	26.2131	26.3771	26.3772	25.8468	25.7239	25.9096	26.142	26.2946	26.3823	26.2509	26.2428	26.1047	26.6148	26.7737	26.6449	26.1685	26.0178	26.1145	26.2794
1.83192	0.594389	J3KSI8;J3QQS1;A0A024R8L0;J3QLS3;Q9Y2R9;J3QKW2	J3KSI8;J3QQS1;A0A024R8L0;J3QLS3;Q9Y2R9;J3QKW2	28S ribosomal protein S7, mitochondrial	MRPS7	2	NaN	21.5122	21.47	NaN	NaN	NaN	21.5776	21.3686	NaN	NaN	NaN	NaN	NaN	NaN	NaN	NaN	NaN	NaN	NaN	NaN	NaN	NaN	NaN	NaN	NaN	NaN	NaN	NaN	NaN	NaN	NaN	NaN	NaN	NaN	NaN	NaN	NaN	21.8662	NaN	NaN	NaN	NaN	NaN
3.24859	0.588577	F5H6E2;O00159;B7Z3E5;B7Z9C0;I3L204;I3L501;I3L4D4;I3L3Y6;I3L3F5;I3L168	F5H6E2;O00159;B7Z3E5;B7Z9C0	Unconventional myosin-Ic	MYO1C	60	27.6642	27.6659	27.5461	27.2508	27.3252	27.244	27.6131	27.7203	27.6207	27.1855	27.2911	27.3052	27.7554	27.6338	27.619	27.4966	27.3266	27.4249	27.0187	27.006	26.8254	26.7273	26.8588	26.9265	27.4845	27.5691	27.5965	27.282	27.2061	27.3556	26.5915	26.5094	26.6269	27.0806	27.1755	26.9749	28.7313	28.7634	28.7227	27.85	27.8488	27.8709	27.8518
4.02618	0.588024	C9JY28;C9JRX8;F5H189;Q9HD34;C9J799;H7C4Q5	C9JY28;C9JRX8;F5H189;Q9HD34;C9J799	LYR motif-containing protein 4	LYRM4	3	21.835	21.9895	21.8899	NaN	NaN	NaN	22.031	22.0375	22.161	22.0934	NaN	NaN	21.8773	21.9236	NaN	21.7758	NaN	NaN	NaN	22.1602	NaN	NaN	22.1306	NaN	22.1051	22.0527	22.0796	22.213	23.44	22.1627	NaN	NaN	22.7974	NaN	22.4373	23.0045	22.5044	22.6078	NaN	NaN	NaN	NaN	NaN
1.90501	0.587124	C9JFR7;G4XXL9;P99999;CON__P62894;Q6LER6	C9JFR7;G4XXL9;P99999	Cytochrome c	CYCS	8	22.788	23.0118	22.9974	23.7042	23.4681	23.9869	22.7583	22.9157	22.9985	22.8395	22.7095	22.6732	24.0857	24.0591	24.0508	23.6867	23.9664	23.6685	24.017	23.929	23.993	23.7865	23.4154	23.5878	24.4116	24.1887	23.8925	24.4485	24.4495	24.5926	23.8126	23.6131	23.7063	23.1972	23.5518	23.2286	24.2356	24.3929	24.0741	23.3704	24.0244	23.6529	24.3556
4.72154	0.586819	Q17RE6;A0A182DWF2;A0A182DWF3;Q9NNW7;D3YTF8;A0A096LPD9;E7EWK1;A4FTY4;B3KUQ5;A0A096LPK7;A0A0U1RQX0;A0A096LPH4;A0A096LPB7;A0A096LP96;A0A096LNY7	Q17RE6;A0A182DWF2;A0A182DWF3;Q9NNW7;D3YTF8;A0A096LPD9;E7EWK1;A4FTY4;B3KUQ5;A0A096LPK7	Thioredoxin reductase 2, mitochondrial	TXNRD2	9	23.2736	23.3333	23.5281	23.3095	23.3301	23.2938	23.3047	23.1929	23.2835	23.6909	23.2684	23.3416	23.4041	23.2321	23.2661	23.5093	23.0038	23.8492	NaN	NaN	23.8337	24.1717	24.2319	24.4056	NaN	23.8925	NaN	23.7028	23.7898	24.053	24.0109	24.1929	24.2802	24.2423	23.8692	23.6288	NaN	NaN	24.0889	NaN	24.0665	23.9016	NaN
4.10431	0.586123	P62917;E9PKZ0;E9PKU4;B4DVG7;G3V1A1;E9PP36	P62917;E9PKZ0;E9PKU4;B4DVG7;G3V1A1	60S ribosomal protein L8	RPL8	24	26.7032	26.6195	26.7385	26.4366	26.7203	26.3606	26.9636	26.8501	26.8946	26.9615	26.7666	26.8303	27.0345	26.9331	27.1716	26.4215	26.7314	26.4443	26.4113	26.1527	26.2253	26.2705	26.15	26.1053	26.6057	26.577	26.582	26.4066	26.5157	26.486	25.8641	26.0011	25.9643	26.01	26.3319	26.4104	27.7518	27.7419	27.6151	26.8234	26.6807	26.9357	27.0105
7.20478	0.581091	Q9Y6C2;A0A0A0MT20	Q9Y6C2	EMILIN-1	EMILIN1	45	28.3011	28.2161	28.2956	28.5468	28.5803	28.5299	28.1928	28.215	28.272	28.2825	28.3264	28.3326	28.4031	28.3935	28.4212	28.7926	28.8252	28.8261	28.4434	28.2768	28.3447	28.1927	28.1487	28.2323	28.634	28.7123	28.6253	28.0475	27.9783	28.0721	28.5314	28.5752	28.5992	27.8724	27.9798	27.8895	28.8333	28.8767	28.8742	28.2922	28.252	28.2835	28.7706
8.62654	0.578145	G3V4W0;B4DY08;B2R5W2;Q5IST8;G3V4C1;B3KX96;G3V251;G3V5X6;G3V3K6;G3V2D6	G3V4W0;B4DY08;B2R5W2;Q5IST8;G3V4C1;B3KX96;G3V251;G3V5X6;G3V3K6		HNRNPC	24	28.3168	28.2472	28.3128	28.2708	28.3926	28.3479	28.4563	28.4844	28.4741	28.489	28.3165	28.4799	28.3738	28.3868	28.4245	28.0547	28.2317	28.2405	29.1355	29.1731	29.0973	28.9158	28.961	28.9374	29.0782	29.0878	29.0427	28.9223	28.8253	28.8554	29.018	28.9195	28.9182	28.8496	28.8961	28.8408	28.7171	28.7328	28.757	28.8928	28.9313	28.8569	29.1264
8.38107	0.574933	Q14764;X5D2M8;B4DDR2;X5D7K9;B4DP93;B4DXN0;X5DNU0;X5D7S8;X5DP24;X5D7R7;X5DP17;H3BQK6;H3BRL2;H3BNF6;H3BUK7;H3BP76;H3BNF2;H3BQE7;H3BUP3;I3L155;H3BPZ2	Q14764;X5D2M8;B4DDR2;X5D7K9;B4DP93;B4DXN0;X5DNU0;X5D7S8	Major vault protein	MVP	78	30.0303	30.0422	30.136	30.21	30.1618	30.2023	30.0534	30.0285	29.9958	29.8951	29.9232	29.9528	30.0858	30.0865	30.1026	30.1892	30.2338	30.1493	30.962	30.9292	30.9254	31.0071	30.9709	30.983	30.8872	30.8596	30.897	30.6413	30.6568	30.6631	31.0798	31.0778	31.0499	30.911	30.9273	30.9048	30.454	30.4539	30.4915	30.8363	30.8211	30.8202	30.8195
5.19725	0.574443	O75323;C9K068;C9J7B1;H7C333	O75323;C9K068	Protein NipSnap homolog 2	GBAS	3	NaN	23.6137	23.6464	NaN	NaN	NaN	NaN	23.7024	NaN	23.5398	23.6449	23.5512	NaN	NaN	23.747	NaN	NaN	NaN	24.0127	24.1087	24.0267	23.7103	23.7148	23.6756	23.879	23.9867	24.0378	23.6909	23.7938	23.7096	23.6472	23.6449	23.9815	23.8392	23.9195	23.9603	24.1899	24.2995	24.1705	24.1254	23.9036	24.0649	24.1642
3.94954	0.570671	P50454;A0A024R5K8;A8K259;B4DN87;E9PPV6;E9PR70;E9PKH2;E9PK86;E9PMI5;Q9NPA9;E9PNX1;E9PRS3;E9PIG2;E9PQ34;E9PJH8;E9PLA6;H0YEP8	P50454;A0A024R5K8;A8K259;B4DN87;E9PPV6;E9PR70;E9PKH2	Serpin H1	SERPINH1	39	30.4398	30.4832	30.5046	31.0737	30.9863	30.959	30.5038	30.5224	30.5248	31.279	31.4314	31.2951	30.4782	30.5546	30.5243	30.973	30.9637	30.9841	31.7438	31.7537	31.7494	31.8459	31.8515	31.8334	31.6673	31.6465	31.7496	31.7132	31.6842	31.6665	31.7637	31.7363	31.7691	32.0626	32.028	32.0564	30.8331	30.7692	30.7758	31.8948	31.8285	31.7783	31.3256
1.2994	0.570463	H0YNA7;Q8TCT8	H0YNA7;Q8TCT8	Signal peptide peptidase-like 2A	SPPL2A	4	22.9989	22.6864	NaN	NaN	NaN	NaN	NaN	NaN	NaN	NaN	22.3728	NaN	NaN	22.441	22.6255	22.5198	NaN	NaN	22.7731	22.7719	23.0957	22.75	22.8238	22.6757	22.9522	23.1846	NaN	22.7533	22.7402	23.0268	22.7888	NaN	23.1691	22.7132	NaN	23.0402	23.9235	23.5029	23.9725	NaN	22.8724	NaN	22.9193
8.35882	0.569701	P30048;Q53HC2;A4UCS5;Q14579	P30048;Q53HC2	Thioredoxin-dependent peroxide reductase, mitochondrial	PRDX3	19	28.6946	28.689	28.7304	28.5265	28.4098	28.4471	28.6715	28.5958	28.5949	28.6092	28.5894	28.6646	28.5464	28.6455	28.5848	28.7203	28.7045	28.7368	29.3598	29.4006	29.3261	29.4204	29.3856	29.3945	29.353	29.3664	29.4061	29.3162	29.3215	29.2972	29.4538	29.4359	29.4901	29.4167	29.4068	29.4192	29.0197	29.0041	28.9335	29.0972	29.0765	29.1203	29.2606
3.73228	0.569528	B7Z6B3;B7Z2A3;Q00765;E2QRG8;B2R6C4	B7Z6B3;B7Z2A3;Q00765;E2QRG8;B2R6C4	Receptor expression-enhancing protein;Receptor expression-enhancing protein 5	REEP5	3	22.5754	22.3204	23.0022	21.8477	21.9962	22.2911	22.5817	22.1385	22.49	22.2891	22.0309	22.1118	22.5219	22.419	22.5282	22.0142	22.0248	NaN	22.1173	22.4776	22.4906	21.9959	NaN	22.7241	22.4718	22.9851	22.4304	22.1248	21.6748	22.3631	22.5607	NaN	22.0831	22.2729	22.3484	22.1602	23.276	23.1934	23.1436	21.95	22.4005	22.479	22.7346
3.90154	0.569431	Q8N5N7	Q8N5N7	39S ribosomal protein L50, mitochondrial	MRPL50	4	23.1119	23.0704	23.477	23.1014	NaN	22.9201	22.8786	NaN	22.7219	22.9425	22.823	22.9427	22.7007	NaN	23.189	23.2557	23.2059	NaN	23.4875	23.7872	23.6903	23.9229	23.7793	24.0995	23.913	24.0137	23.831	23.5513	23.6703	23.5598	23.8793	23.8498	23.7999	23.8093	23.6308	23.7313	NaN	23.4325	NaN	NaN	23.5278	23.5395	23.6018
5.54358	0.568145	B4DUV1	B4DUV1	Fibulin-1		11	28.6345	28.7189	28.6757	28.733	28.6692	28.6692	28.81	28.8734	28.93	28.8127	28.8036	28.7398	28.7497	28.7499	28.7308	28.5549	28.5985	28.7059	28.7995	28.9193	28.8572	28.7173	28.6173	28.6148	28.5555	28.5846	28.626	28.1253	28.211	28.0308	28.8595	28.7966	28.7883	28.5107	28.4224	28.495	28.9902	28.9005	28.9491	28.7115	28.8199	28.8073	29.4164
6.74408	0.566219	P12270;Q58F23;Q504U6;A0PJC9;Q9UE33;Q5SWX9	P12270	Nucleoprotein TPR	TPR	51	26.3173	26.2499	26.4269	26.423	26.3198	26.3652	26.2609	26.2595	26.3457	26.1746	26.1562	26.2601	26.4264	26.4623	26.4692	26.4976	26.2984	26.3901	26.8909	26.8901	26.9307	26.7733	26.5799	26.7189	26.868	26.7171	26.8893	26.5335	26.4152	26.4659	26.7634	26.8579	26.8434	26.6023	26.4667	26.556	26.6777	26.6983	26.5308	26.5261	26.6587	26.697	27.0139
1.32754	0.565468	Q53HG1;Q9UI09;F8VXI1;F8VRD8;H0YID5;Q15706	Q53HG1;Q9UI09	NADH dehydrogenase [ubiquinone] 1 alpha subcomplex subunit 12	NDUFA12	5	22.8871	22.504	22.7106	23.2758	22.5093	NaN	23.0356	23.4193	23.322	23.0576	23.2239	23.0282	22.7628	22.739	22.4527	NaN	23.0506	22.3544	22.5009	NaN	23.035	23.0912	23.2115	NaN	NaN	NaN	23.3996	23.3261	23.4524	23.3153	NaN	23.1764	23.1715	23.6029	23.3301	23.2167	23.448	NaN	23.4317	NaN	NaN	NaN	NaN
2.70854	0.563541	P34897;Q53ET4;V9HW06;A0A024RB99;Q5HYG8;B4DJQ3;Q5BJF5;B4E1G2;B4DWA7;B4DP88;B4DJ63;B4DW25;B4DLV4;H0YIZ0;G3V5L0;G3V2Y4;G3V4W5;G3V540;G3V241;G3V2E4;G3V2W0;G3V4X0;G3V4T0;G3V3Y8;B4DZB5;G3V2D2	P34897;Q53ET4;V9HW06;A0A024RB99;Q5HYG8;B4DJQ3;Q5BJF5;B4E1G2;B4DWA7;B4DP88;B4DJ63;B4DW25;B4DLV4	Serine hydroxymethyltransferase, mitochondrial;Serine hydroxymethyltransferase	SHMT2;HEL-S-51e;DKFZp686P09201	31	27.2912	27.305	27.2767	26.3862	26.5595	26.5371	27.1955	27.3268	27.3292	26.8747	27.0088	26.9604	27.3365	27.2466	27.2473	27.3399	27.3556	27.2822	27.4851	27.3453	27.4321	27.3514	27.3785	27.1655	27.6802	27.7025	27.7904	27.1528	27.0275	27.052	26.9928	27.0988	27.2182	27.3756	27.3215	27.4375	27.971	28.0871	27.9059	27.7057	27.6013	27.6236	27.151
5.10237	0.56328	P61604;Q9UNM1;B8ZZL8;A0A024R3X7;B8ZZ54	P61604;Q9UNM1;B8ZZL8;A0A024R3X7	10 kDa heat shock protein, mitochondrial	HSPE1;EPFP1	20	29.8648	29.9512	29.8708	29.6667	29.6728	29.73	29.8927	29.9385	29.8711	29.711	29.6752	29.6504	29.7328	29.7033	29.6602	29.6213	29.6584	29.5993	30.9002	30.9573	30.9193	31.3155	31.2694	31.3016	30.8945	30.8755	30.9259	31.0361	30.9978	30.9586	31.2714	31.228	31.258	31.0989	31.0646	31.1444	29.9803	29.9603	29.9639	30.9358	30.9021	30.9336	30.6515
2.50097	0.559781	Q5JQ44;P61225;F6U784;Q9Y3L5;P10114	Q5JQ44;P61225;F6U784;Q9Y3L5;P10114	Ras-related protein Rap-2b;Ras-related protein Rap-2c;Ras-related protein Rap-2a	DKFZp547A0616;RAP2B;RAP2A;RAP2C	2	22.282	NaN	22.3236	NaN	NaN	21.7139	NaN	22.4229	NaN	NaN	NaN	NaN	NaN	NaN	22.6602	NaN	NaN	NaN	NaN	NaN	NaN	NaN	NaN	NaN	NaN	NaN	22.7101	22.2707	22.2921	NaN	NaN	NaN	NaN	22.4502	NaN	22.3845	23.117	23.064	23.0346	22.8327	22.8309	22.6109	22.7229
4.37485	0.558775	P13674	P13674	Prolyl 4-hydroxylase subunit alpha-1	P4HA1	41	29.3038	29.2445	29.2675	29.6411	29.7047	29.6469	29.2562	29.3338	29.2919	29.5936	29.718	29.6966	29.3359	29.3668	29.3874	29.7118	29.7474	29.7561	30.433	30.4336	30.3844	30.5011	30.5225	30.5455	30.5203	30.4618	30.5005	30.0115	30.0377	30.0953	30.4746	30.4858	30.4838	30.4463	30.5294	30.4634	29.5872	29.4936	29.5492	30.3302	30.432	30.385	30.1846
1.5473	0.554605	A0A0S2Z5D2;Q53G62;A0A0S2Z563;A0A0S2Z5H0;Q9Y2Q9;H0YAT2;H7C5V3;E5RGC7;E5RK86;E5RFH3;H0YC42;A5Y5A3;U3KQQ8;E5RFT8	A0A0S2Z5D2;Q53G62;A0A0S2Z563;A0A0S2Z5H0;Q9Y2Q9;H0YAT2;H7C5V3;E5RGC7;E5RK86;E5RFH3;H0YC42;A5Y5A3	28S ribosomal protein S28, mitochondrial	MRPS28	4	NaN	NaN	NaN	22.7491	NaN	NaN	22.8893	NaN	NaN	NaN	NaN	22.7547	NaN	NaN	NaN	NaN	NaN	NaN	NaN	NaN	NaN	NaN	NaN	NaN	22.926	NaN	NaN	22.6728	NaN	22.3529	NaN	NaN	NaN	23.3426	23.2541	23.2613	23.1398	23.5105	23.2374	NaN	NaN	NaN	NaN
4.32506	0.552181	C9JDR0;Q15738	C9JDR0;Q15738	Sterol-4-alpha-carboxylate 3-dehydrogenase, decarboxylating	NSDHL	3	22.4123	22.329	22.533	NaN	NaN	NaN	22.185	22.3702	22.2736	NaN	NaN	NaN	22.3617	22.5142	NaN	NaN	NaN	NaN	NaN	22.6137	NaN	NaN	NaN	NaN	NaN	NaN	NaN	NaN	NaN	NaN	NaN	NaN	NaN	NaN	NaN	NaN	23.038	23.2174	23.1698	22.8778	NaN	23.1705	22.4647
5.59233	0.551801	Q8N1H4;B2RDQ3;P62995;Q68DZ9;Q59GA1;H7BXF3;H7C2L4	Q8N1H4;B2RDQ3;P62995;Q68DZ9;Q59GA1;H7BXF3	Transformer-2 protein homolog beta	TRA2B;DKFZp686F18120	17	26.2641	26.325	26.3191	26.3055	26.2765	26.4156	26.324	26.2964	26.3083	26.0761	26.0505	26.133	26.4487	26.4486	26.4284	26.3551	26.3933	26.4453	27.3049	27.2799	27.348	26.9534	27.0859	26.8504	27.1767	27.1704	27.3588	26.6955	26.7227	26.7188	27.2665	27.3002	27.2814	27.0285	27.0404	27.0807	26.6393	26.4303	26.5505	26.8235	26.9334	26.8191	27.024
3.83238	0.551593	Q6IBA0;O43920	Q6IBA0;O43920	NADH dehydrogenase [ubiquinone] iron-sulfur protein 5	NDUFS5	6	23.9725	24.1354	23.979	23.3214	23.47	23.721	24.1403	24.2102	24.0693	23.613	23.7372	23.9017	24.1902	24.1283	24.2616	24.1827	24.22	24.269	25.0895	25.0089	24.9599	24.7081	24.6188	24.8412	24.797	24.9822	25.0522	24.8288	24.6754	24.7624	25.0188	25.3402	25.0618	24.6417	24.5764	24.6123	24.3624	24.3508	24.1856	24.2631	24.1397	24.7879	24.8495
2.41124	0.550477	Q5TZY0;Q7KZA3;Q53FU1;P22830;B4DSA4;K7ELX4;K7EJX5;K7EPN2;K7EKP7	Q5TZY0;Q7KZA3;Q53FU1;P22830;B4DSA4;K7ELX4	Ferrochelatase;Ferrochelatase, mitochondrial	DKFZp686P18130;FECH	9	24.4641	24.3506	24.4029	NaN	NaN	NaN	24.3305	24.507	24.0138	24.4113	23.7955	24.5159	23.9269	24.5305	24.2028	24.2679	24.1039	23.9502	24.1289	NaN	NaN	NaN	NaN	NaN	24.2766	NaN	24.3011	NaN	NaN	NaN	NaN	NaN	NaN	NaN	NaN	NaN	25.3608	25.536	25.2101	NaN	25.15	25.3357	24.8453
1.42845	0.549013	Q53HT6;Q53G72;P51572;C9JSP1;C9JQ75;C9J0M4	Q53HT6;Q53G72;P51572	B-cell receptor-associated protein 31	BCAP31	6	23.4783	23.4243	23.6128	22.8808	23.2869	23.0124	24.0092	24.0498	23.9593	23.8888	23.8794	23.8411	23.6904	23.882	24.14	23.6378	23.5479	23.5805	23.0489	23.1978	23.059	23.1946	22.8709	23.3352	23.3631	23.63	23.4951	23.6609	23.7465	23.6565	22.8458	23.1509	23.0892	23.2999	23.4176	23.3514	24.9585	25.191	25.0016	23.6949	23.4098	23.8899	23.6407
8.58155	0.548166	P29590;Q9BZY1;Q59GQ8;H3BT57;Q59H09;Q15156;H3BT29;H3BUJ5;A4VCI9;Q05835;H3BVD2;B4DV67;B4DTK9	P29590;Q9BZY1;Q59GQ8;H3BT57;Q59H09;Q15156;H3BT29;H3BUJ5	Protein PML	PML;PML-RAR	30	25.8566	25.9299	25.9248	26.0252	26.0619	26.0363	26.0332	26.0976	26.058	26.0881	25.976	26.0189	26.1638	26.1688	26.1804	26.1043	26.1715	26.1435	26.0078	25.9479	25.9344	25.6067	25.4971	25.4751	25.9748	25.8802	26.0976	25.4341	25.3469	25.4364	25.9115	25.871	25.8554	25.2944	25.1061	25.1377	26.3793	26.4534	26.4288	25.3202	24.9378	25.266	26.5789
3.36291	0.545699	A0A0C4DG44;O43464;A8K7G2;B2BKJ3	A0A0C4DG44;O43464;A8K7G2	Serine protease HTRA2, mitochondrial	HTRA2	4	23.8178	23.7784	23.2339	23.472	22.9792	23.4114	23.4733	23.5356	23.6958	23.5939	23.4086	23.2945	23.6687	23.8282	23.5511	23.8752	23.5806	23.9481	24.8843	24.6118	24.8933	25.0639	24.8512	25.0738	24.707	24.7627	24.8001	24.8352	24.6681	24.7469	24.7471	24.8957	24.8613	25.047	24.715	24.8741	23.9277	23.7616	23.454	24.504	24.7189	24.5189	24.0884
2.06213	0.545386	Q6FGG2;Q15836;K7ENK9;K7EKX0;J3QRU4;F8WCA0;L7N2F9;P63027;F5GZV7;A8K0D3;B4DZX9;B4DJY5;P23763	Q6FGG2;Q15836;K7ENK9;K7EKX0;J3QRU4;F8WCA0;L7N2F9;P63027	Vesicle-associated membrane protein 3;Vesicle-associated membrane protein 2	VAMP3;VAMP2	5	23.2125	23.0631	23.2078	22.4526	21.9367	21.9523	22.8146	23.1654	23.1664	22.5991	22.7931	22.731	23.1208	23.2781	23.1298	23.073	23.1563	22.6048	22.8029	22.8772	23.2154	22.3905	22.6847	22.774	23.3444	23.1101	23.1091	21.78	22.7749	NaN	NaN	NaN	23.0543	NaN	NaN	NaN	23.4492	23.7803	23.6714	NaN	22.7776	NaN	NaN
2.81712	0.54156	A0A024R8V7;A0A140VK57;P16035;B4DFW2;K7EIX4	A0A024R8V7;A0A140VK57;P16035;B4DFW2	Metalloproteinase inhibitor 2	TIMP2	8	24.8388	24.5183	24.4693	24.5023	24.6155	24.6895	24.5424	24.549	24.5422	24.5274	24.9977	24.9766	24.7026	24.5612	24.654	24.5751	24.6033	24.8585	25.4717	25.6348	25.5522	25.7619	25.7872	25.7996	25.3771	25.4257	25.3688	25.3008	25.2152	25.2393	25.8179	25.545	25.6383	25.5238	25.7501	25.3673	24.5991	24.5984	24.375	25.5217	25.352	25.5399	25.5998
3.23615	0.539549	O95218	O95218	Zinc finger Ran-binding domain-containing protein 2	ZRANB2	3	22.6029	22.6954	22.6695	22.334	22.499	22.3264	22.5951	22.6431	22.6884	22.3676	22.3365	22.595	NaN	22.9209	NaN	22.5158	22.6142	22.1814	22.9527	22.9001	NaN	22.6713	22.3748	22.5606	23.0149	23.0038	22.584	22.3378	22.4345	22.3415	22.9023	22.8058	22.7649	22.2709	22.5607	22.247	22.6744	NaN	22.9413	21.8931	22.0472	22.1721	22.9652
2.26753	0.538752	Q9BTZ2;D5KJA2;D5KJA1;P0CG22;H0YNP7;F5GWZ1;B7Z6Z5	Q9BTZ2;D5KJA2;D5KJA1;P0CG22	Dehydrogenase/reductase SDR family member 4;Putative dehydrogenase/reductase SDR family member 4-like 1	DHRS4;DHRS4L2;DHRS4L1	3	NaN	22.802	22.9173	NaN	22.7245	NaN	NaN	NaN	22.4145	22.8392	22.4487	22.8167	NaN	NaN	NaN	22.9335	NaN	22.9956	NaN	23.1088	23.2131	NaN	NaN	NaN	NaN	NaN	NaN	NaN	NaN	NaN	NaN	23.3679	NaN	NaN	NaN	22.7835	23.0578	23.0899	23.3149	23.0342	NaN	NaN	NaN
2.31177	0.537541	Q96N67;A0A0U1RRC1;A0A0U1RQJ5;A0A1B0GUE9;A0A0C4DGY6;A0A1B0GVW2	Q96N67;A0A0U1RRC1;A0A0U1RQJ5;A0A1B0GUE9	Dedicator of cytokinesis protein 7	DOCK7	4	NaN	NaN	NaN	NaN	NaN	NaN	NaN	NaN	NaN	NaN	NaN	NaN	NaN	25.9588	25.9139	NaN	NaN	NaN	NaN	26.8459	NaN	NaN	NaN	NaN	NaN	NaN	26.6826	NaN	NaN	NaN	26.5697	26.4002	NaN	NaN	NaN	NaN	NaN	NaN	26.2188	NaN	NaN	NaN	NaN
0.972306	0.536723	Q93034;L0L6C1	Q93034;L0L6C1	Cullin-5	CUL5	3	NaN	NaN	NaN	NaN	NaN	NaN	NaN	NaN	21.2349	NaN	NaN	NaN	NaN	NaN	21.2765	NaN	NaN	NaN	NaN	NaN	NaN	NaN	NaN	NaN	NaN	NaN	NaN	NaN	NaN	NaN	NaN	NaN	NaN	NaN	NaN	NaN	21.9821	NaN	NaN	NaN	NaN	NaN	NaN
4.70777	0.533702	Q9Y4L1;A0A087X054;B3KXH0;B7Z2N4;B7Z766;E9PJ21;Q6IN67;A0A087WWI4;Q05D91;K7EQK2;B7Z602;A0A024R3G0;J3KTF1;J3QL06;B7Z4E6;J3QLE9;J3QQH7;Q9BST8;A0A087X214;A0A087WW13;Q68D25;A0A1W2PS94;B2RU27;D3DSV6;Q9BXT5	Q9Y4L1;A0A087X054;B3KXH0;B7Z2N4;B7Z766;E9PJ21;Q6IN67;A0A087WWI4;Q05D91;K7EQK2;B7Z602	Hypoxia up-regulated protein 1	HYOU1	26	26.1002	26.1813	26.2703	26.5632	26.2648	26.3537	26.3279	26.1503	26.164	26.5159	26.4718	26.3118	26.2532	26.1814	26.2433	26.5711	26.6259	26.8287	27.3654	27.3559	27.1955	27.3199	27.378	27.3144	27.1792	27.1213	27.4988	27.2191	27.229	27.0174	27.4009	27.6569	27.3634	27.5091	27.5636	27.5972	26.4809	26.4107	26.3404	27.3669	27.5008	27.268	27.0178
5.64669	0.531976	B3KSI3;Q53EW7;O15382;M0QXF9;M0QZ10;M0QZP4;M0R2K7	B3KSI3;Q53EW7;O15382;M0QXF9;M0QZ10;M0QZP4	Branched-chain-amino-acid aminotransferase;Branched-chain-amino-acid aminotransferase, mitochondrial	BCAT2	11	26.1298	26.0182	26.0457	25.5458	25.6786	25.5612	25.993	25.9885	25.9845	25.7378	25.8503	25.6364	25.8579	25.8657	25.9444	25.6489	25.5487	25.9457	26.5672	26.515	26.4333	26.4555	26.2102	26.3092	26.2786	26.2638	26.5082	26.349	26.4874	26.2758	26.3019	26.2603	26.3098	26.425	26.3952	26.3109	26.2628	26.243	26.1408	26.1946	26.4165	26.1825	26.3909
4.74294	0.530756	P48449;B2R694;A0A0G2JQD0;C9J315	P48449;B2R694;A0A0G2JQD0	Lanosterol synthase;Terpene cyclase/mutase family member	LSS	15	24.3627	24.6569	24.3173	24.2199	24.2612	24.3464	24.6575	24.4908	24.4849	24.0091	24.0503	24.0217	24.5814	24.5236	24.5539	24.5417	24.2967	24.3843	24.3049	23.9297	24.2187	23.3996	23.9385	24.2605	24.5582	24.3694	24.498	24.0408	23.8861	23.8141	23.773	23.9782	24.0688	23.8768	24.1323	23.6961	25.2294	25.3178	25.2315	24.1745	24.3465	24.3003	24.4111
3.4547	0.529043	Q9UFM8;Q9Y639;Q9Y499;H3BU51;B7Z960;H3BQ94	Q9UFM8;Q9Y639;Q9Y499;H3BU51;B7Z960	Neuroplastin	DKFZp566H1924;NPTN	4	21.9137	22.1097	22.2041	NaN	NaN	NaN	22.0043	22.084	NaN	NaN	NaN	NaN	22.1423	NaN	NaN	22.2588	NaN	NaN	22.477	22.6039	22.4721	NaN	22.3501	NaN	22.4955	NaN	22.5924	22.6251	NaN	22.2066	22.31	22.3915	22.3644	22.6709	22.4625	22.465	NaN	NaN	NaN	22.7343	22.308	22.6898	22.6715
3.03552	0.527484	Q6FGX3;P20340;A0A024R5H8;A0A024R5J5;Q53ET8;Q9NRW1;B7Z5Z9;Q6AZ91;J3KR73;C9JU14;F5GX61;C9JB90;C9J0I2;Q9UL29;Q9UL30;Q53S08;Q9H0N0	Q6FGX3;P20340;A0A024R5H8;A0A024R5J5;Q53ET8;Q9NRW1;B7Z5Z9;Q6AZ91;J3KR73	Ras-related protein Rab-6A;Ras-related protein Rab-6B	RAB6A;RAB6B	11	25.4856	25.4383	25.6288	25.1533	24.8511	25.0732	25.6017	25.6139	25.5072	25.3385	25.4399	25.2407	25.3764	25.3349	25.6638	24.9537	25.3448	25.3991	25.3531	25.2806	25.4052	25.1676	25.5546	25.5461	25.5847	25.5814	25.5458	25.8616	25.5577	25.6647	25.167	25.0924	25.3354	25.8078	25.8059	25.7492	26.3745	26.3086	26.3487	25.6121	25.581	25.6242	25.4897
7.32038	0.523851	P08670;V9HWE1;Q53HU8;B0YJC4;A0A1B0GTT5;A0A0S2Z4T0;B4E192;B4DJW0;K7EMP8;P14136;A0A1X7SBR3;A0A1W2PR46;Q5ISR6;K7ELP4;K7EJU1;K7EKH9;A0A1X7SCE1;U3KPR1;B4DIR1;CON__H-INV:HIT000292931;Q8IWY7	P08670;V9HWE1;Q53HU8;B0YJC4	Vimentin	VIM;HEL113	112	36.8161	36.8088	36.822	36.6164	36.6485	36.6593	36.8571	36.863	36.8809	36.5644	36.5872	36.5862	36.8218	36.7952	36.8251	36.4714	36.4512	36.457	37.5173	37.5098	37.4871	37.4846	37.4739	37.5044	37.3973	37.3567	37.3971	37.0304	37.0293	37.026	37.6717	37.698	37.7251	37.115	37.1283	37.1027	37.0902	37.098	37.0574	37.183	37.205	37.2346	37.3405
2.43573	0.522337	A0A0D9SEM4;Q53F45;A8K644;Q08170;B4DEM8;Q59EF5;A0A0D9SGD2	A0A0D9SEM4;Q53F45;A8K644;Q08170;B4DEM8;Q59EF5	Serine/arginine-rich splicing factor 4	SRSF4;SFRS4	3	NaN	NaN	NaN	NaN	NaN	NaN	NaN	NaN	NaN	22.7181	NaN	23.0489	22.6449	22.6584	22.7823	22.8542	NaN	23.1275	23.1744	NaN	23.1488	23.3932	23.1962	23.5397	23.0451	NaN	NaN	23.2144	22.8233	23.0239	NaN	NaN	23.4223	23.0044	22.7659	23.0249	NaN	NaN	NaN	NaN	NaN	NaN	NaN
3.57603	0.521805	Q6IBA2;Q59G24;P53999;B7Z1Z0;D6RC37;D6R970	Q6IBA2;Q59G24;P53999;B7Z1Z0	Activated RNA polymerase II transcriptional coactivator p15	PC4;SUB1	10	27.3222	27.1657	27.2809	26.7642	26.7009	26.7675	27.3137	27.2752	27.3928	27.2928	27.4182	27.3655	27.3719	27.2643	27.3929	27.1695	26.9316	27.0687	27.7496	27.6411	27.8238	27.8478	27.7824	27.8087	27.946	27.9613	27.9486	27.8788	27.7529	27.8535	27.9401	28.0192	27.8693	27.6027	27.493	27.6108	27.3598	27.4132	27.2799	27.6657	27.5213	27.4765	27.9547
2.29782	0.521788	Q6P2Q9;I3L0J9;Q6JH02;Q6JH03;B4DK16;I3L3Z8	Q6P2Q9;I3L0J9	Pre-mRNA-processing-splicing factor 8	PRPF8	9	22.225	21.8648	NaN	NaN	21.9296	21.8327	22.2818	21.7658	21.7905	NaN	22.3954	NaN	NaN	22.2476	22.0192	NaN	22.1198	NaN	NaN	NaN	NaN	NaN	NaN	NaN	NaN	NaN	21.8506	NaN	NaN	NaN	NaN	NaN	NaN	NaN	NaN	NaN	22.8685	23.2126	22.8695	NaN	22.0331	NaN	22.0152
1.92104	0.518827	O00567;A0PJ92;A8K9K6;H0Y653;H0YDU4;Q5JXT2;Q9BSN3	O00567;A0PJ92;A8K9K6;H0Y653;H0YDU4	Nucleolar protein 56	NOP56	24	25.732	25.8098	25.9271	25.3209	25.2624	25.3983	25.9922	26.0663	25.9563	25.8137	25.786	25.8777	25.8952	25.7924	25.9906	25.5753	25.5338	25.71	25.1716	23.6383	24.8955	26.2095	26.2017	26.19	25.7202	25.7229	25.6093	26.1599	26.1407	26.4163	24.5536	23.3151	24.6971	26.5915	26.4726	26.4822	26.8427	27.1774	27.0276	26.8141	26.934	26.7919	25.8951
3.40446	0.51825	K4RH61;B2R6P3;P50281;F8W1B7	K4RH61;B2R6P3;P50281;F8W1B7	Matrix metalloproteinase-14	MMP14	10	23.8496	23.8539	23.1705	23.9995	23.3945	23.9081	24.0506	24.2803	23.7635	24.0653	24.0247	24.2084	24.0341	23.9064	23.7982	23.7084	24.061	24.0307	24.3551	24.3396	24.1584	24.0994	24.1781	24.2321	24.2504	23.8183	24.1917	24.1815	24.0283	24.1473	24.0381	23.8675	23.8077	24.7314	24.3718	24.3719	24.4345	24.6426	24.3873	24.4113	24.3014	24.1636	24.1497
4.21889	0.516038	Q9H488;B4DZS3;B4DUV4	Q9H488;B4DZS3	GDP-fucose protein O-fucosyltransferase 1	POFUT1	9	24.9386	24.7331	24.6806	24.6641	24.6674	24.8891	24.466	24.6271	24.4855	24.9941	24.926	24.8305	24.71	24.5632	24.8564	24.7049	24.8222	24.5447	25.6178	25.6345	25.4899	25.4527	25.5037	25.6532	25.3984	25.6412	25.5381	25.4881	25.3082	25.5968	25.4585	25.2631	25.2691	25.5569	25.7394	25.7068	25.0636	24.7967	24.6723	25.705	25.4874	25.6755	25.6081
4.25254	0.515103	Q86SX6	Q86SX6	Glutaredoxin-related protein 5, mitochondrial	GLRX5	5	23.3988	23.5792	23.4038	23.307	23.1852	23.5212	23.713	23.4162	23.5206	23.7801	23.3822	23.5281	23.4749	23.5725	23.5657	23.7471	23.7923	23.8502	24.2497	24.0558	23.9592	24.4259	24.5135	24.1046	24.5859	24.2404	24.2711	23.5159	23.6114	23.6816	24.3836	24.87	24.1887	23.4099	23.9268	23.7773	23.679	23.6476	23.4997	24.3701	24.4561	23.753	23.9963
2.02902	0.512692	C9JXB8;C9JNW5;V9HW01;P83731	C9JXB8;C9JNW5;V9HW01;P83731	60S ribosomal protein L24	RPL24;HEL-S-310	12	26.3809	26.2372	26.2575	25.6623	25.7575	25.6016	26.731	26.6373	26.6857	26.4847	26.1997	26.2192	26.4868	26.5125	26.5945	25.8266	25.9821	25.9422	25.6137	25.7395	25.6257	26.0088	26.1992	26.2371	26.2366	26.2729	26.3514	26.5124	26.6824	26.7193	25.3464	25.3315	25.3159	26.3881	26.6508	26.5706	27.3548	27.2742	27.3022	26.8351	26.7674	26.883	26.4737
4.41049	0.509305	Q14696;H0YLI4	Q14696	LDLR chaperone MESD	MESDC2	8	24.883	24.6494	25.15	25.1411	25.4154	25.3348	24.8129	25.1265	25.1633	25.5676	25.426	25.4808	25.0431	25.2559	25.0856	25.1598	25.2	25.3394	26.0713	25.993	26.0886	26.2217	26.3612	26.3661	25.4734	26.1828	26.3973	26.0212	25.931	26.3424	26.2705	26.1349	26.0447	26.1425	26.2171	26.2039	25.4492	25.3818	25.2859	26.0752	26.2151	26.1361	25.9203
1.8569	0.508106	P46087;F5GYR3	P46087	Probable 28S rRNA (cytosine(4447)-C(5))-methyltransferase	NOP2	7	22.7769	22.5263	22.7485	21.8567	22	21.5757	22.9171	22.7842	22.385	22.2781	22.1402	21.8085	22.8211	22.8563	22.5763	22.2549	22.8455	NaN	22.8531	23.191	23.0479	23.276	23.0253	22.9411	22.9352	22.9865	22.9166	23.0591	22.853	22.9535	22.8207	22.2801	22.465	23.6445	23.6021	23.5717	23.1748	23.1353	23.2036	23.4017	23.6171	22.8289	NaN
3.52744	0.508097	A0A024R1W3;Q96AY3;Q658U4;B4DJJ5;Q6ZME7;Q8NAG5;H0Y827;K7ESG6;K7ELI6;C9JPC3;K7EM43	A0A024R1W3;Q96AY3;Q658U4;B4DJJ5;Q6ZME7;Q8NAG5	Peptidyl-prolyl cis-trans isomerase FKBP10	FKBP10;DKFZp666D193	31	27.7715	27.8245	27.7966	27.922	28.0297	28.0275	27.7662	27.7949	27.7928	28.1581	28.2505	28.2028	27.569	27.5302	27.6346	27.9118	27.832	28.0073	28.5703	28.5901	28.6296	29.0112	28.9879	29.0328	28.5945	28.5828	28.5071	28.9711	28.9597	28.9436	28.9799	28.9842	29.0611	29.1372	29.061	29.0146	27.822	27.8258	27.8476	28.6741	28.6379	28.6243	28.4491
1.88956	0.507602	O95168;F2Z3P9;C9JXQ9	O95168;F2Z3P9;C9JXQ9	NADH dehydrogenase [ubiquinone] 1 beta subcomplex subunit 4	NDUFB4	6	23.9186	23.5483	23.8495	NaN	NaN	NaN	24.1263	24.0348	23.9466	23.372	22.7968	23.0964	23.7345	23.9114	23.8514	24.0216	NaN	NaN	23.7408	23.7382	23.8003	23.3676	23.3137	23.279	23.8552	NaN	23.8599	23.5778	NaN	NaN	23.6024	NaN	22.4998	NaN	NaN	NaN	25.0763	25.0176	24.9522	NaN	23.1126	NaN	24.0803
1.33037	0.5048	O75400;B4DPY2;Q05C41;F5H578;H7C2N3;Q4ZG51;H0YG38	O75400;B4DPY2	Pre-mRNA-processing factor 40 homolog A	PRPF40A	5	NaN	NaN	21.6514	22.4369	22.6434	22.6701	NaN	NaN	22.0731	22.3708	22.3686	22.3913	NaN	NaN	NaN	22.4357	21.599	22.793	23.0606	22.5957	NaN	23.2371	NaN	22.8635	NaN	NaN	22.7506	22.3941	22.4264	22.5285	NaN	22.5455	22.4372	22.4854	22.2144	22.6035	22.2987	22.1362	22.483	23.2301	22.9753	22.99	22.8759
7.91724	0.504761	A0A024R972;P11047;Q6NVY8;R4GNC7;Q8N2D6;Q9Y6N6	A0A024R972;P11047	Laminin subunit gamma-1	LAMC1	75	28.8621	28.8504	28.8664	28.6664	28.6172	28.6685	28.7432	28.7791	28.7452	28.6676	28.6336	28.6986	28.8376	28.8843	28.891	28.9002	28.9217	28.861	29.4369	29.5017	29.5039	29.3665	29.3641	29.3557	29.4245	29.3588	29.3919	29.0746	29.1248	29.0624	29.5486	29.5673	29.4958	29.3256	29.3209	29.3292	29.1211	29.1159	29.1313	29.2013	29.2476	29.2101	29.4478
1.87031	0.50447	A0A024R4M0;P46781;A5D904;B5MCT8;C9JM19;B7Z732;F2Z3C0;A8MXK4	A0A024R4M0;P46781;A5D904;B5MCT8;C9JM19;B7Z732	40S ribosomal protein S9	RPS9	22	26.2031	26.5339	26.4714	25.9907	25.9489	26.0545	26.8755	26.8424	26.9385	26.7193	26.4255	26.402	26.5884	26.5032	26.5613	26.0065	25.8098	25.9876	25.8128	25.9757	25.863	26.1757	26.0706	25.9348	26.6353	26.7235	26.6755	26.6512	26.7045	26.6784	25.8111	25.7962	25.7397	26.6822	26.5953	26.6146	27.6555	27.6855	27.5501	26.9389	26.7819	26.9124	26.5479
2.86883	0.504237	A0A024R7V6;P61019;E9PKL7;H7C125;E9PE37;O75546;H0YD31;Q9UL31;H0YDL5	A0A024R7V6;P61019;E9PKL7	Ras-related protein Rab-2A	RAB2;RAB2A	13	25.3762	25.4672	25.4358	24.9379	24.7055	24.9117	25.2879	25.334	25.1044	25.0655	25.1466	25.1615	25.5961	25.5819	25.36	25.2462	25.2713	25.2417	25.4096	25.3469	25.2597	25.0392	24.9101	24.8254	25.7213	25.6872	25.4769	25.418	25.2492	25.3521	25.1864	25.0127	24.9977	25.4594	25.5022	25.3525	26.1903	26.1897	26.2272	26.0906	25.8417	25.7594	25.552
2.87885	0.503443	H0YDD4;B4DJX1;Q86YI5;A0A024R3D8;P10515;B4DS43;E9PEJ4;B4DLQ2;Q01991;Q16791	H0YDD4;B4DJX1;Q86YI5;A0A024R3D8;P10515;B4DS43;E9PEJ4;B4DLQ2	Acetyltransferase component of pyruvate dehydrogenase complex;Dihydrolipoyllysine-residue acetyltransferase component of pyruvate dehydrogenase complex, mitochondrial	DLAT	14	25.5662	25.7574	25.6181	25.1745	25.0837	24.8171	25.4259	25.3792	25.563	25.2156	25.2419	25.3115	25.431	25.4521	25.4354	25.7203	25.7823	25.6343	25.2381	25.2394	25.2304	25.0263	24.8866	24.946	25.135	25.0471	25.196	25.2574	25.2329	25.2206	25.0231	24.7369	24.9628	25.4965	25.5224	25.3838	26.383	26.1953	26.3458	25.5762	25.392	25.3742	25.7101
2.35071	0.502213	Q6YN16;B2R923;A0A024R159;B4E136;B4DWC7	Q6YN16;B2R923;A0A024R159;B4E136	Hydroxysteroid dehydrogenase-like protein 2	HSDL2	9	26.0381	26.0341	25.8955	25.1554	24.8384	25.2355	25.7692	25.9971	25.9657	25.5664	25.5353	25.6309	25.8898	25.9269	26.0178	25.88	25.8862	25.9937	25.7627	25.7641	25.7442	25.6741	25.7584	25.6395	26.0356	25.9191	25.7807	25.4701	25.5445	25.2505	25.3947	25.4059	25.4779	25.6422	25.6825	25.6232	26.4931	26.4779	26.5303	26.1943	26.0575	26.0145	25.8657
1.58114	0.500786	Q9BXW7;B3KVW8;A8MYZ9	Q9BXW7	Cat eye syndrome critical region protein 5	CECR5	5	23.1483	23.2973	22.9022	22.9909	23.0687	NaN	NaN	22.563	23.2505	22.8242	23.0673	23.1276	22.7015	23.0379	23.1422	NaN	23.1956	23.1395	22.8597	NaN	22.2367	22.2599	NaN	22.3249	22.3743	22.5133	22.4162	22.2785	22.1891	22.1284	22.3638	22.0011	22.323	22.1935	NaN	22.2136	24.0914	23.6158	24.2144	NaN	23.0204	22.555	23.1023
1.65181	0.499707	E9PH64;Q9Y6M9;B7Z7N1;E7EWZ0;E9PF49;Q5JVG7;Q9UQS5	E9PH64;Q9Y6M9;B7Z7N1;E7EWZ0;E9PF49;Q5JVG7	NADH dehydrogenase [ubiquinone] 1 beta subcomplex subunit 9	NDUFB9;DKFZp566O173	6	24.9118	25.3892	25.36	24.3017	24.0426	23.941	25.0416	25.1051	25.2434	24.5357	24.3115	24.1186	25.1465	25.1839	25.1733	25.0678	24.8227	24.6633	25.5855	25.558	25.3931	25.2372	25.4302	25.1214	25.4688	25.5212	25.5155	25.1297	25.2348	25.1695	25.2053	24.9223	24.8233	25.3354	25.4547	25.3749	25.7418	26.0901	25.7152	26.0533	25.8803	25.805	25.3116
4.23174	0.499181	O43402;Q53Y03;M0R1B0	O43402;Q53Y03;M0R1B0	ER membrane protein complex subunit 8	EMC8;COX4NB	3	22.3313	22.4071	22.2592	NaN	NaN	22.2051	22.3834	NaN	22.587	NaN	NaN	22.2616	NaN	NaN	22.504	NaN	NaN	NaN	NaN	23.0817	23.062	23.0825	23.0659	23.3802	23.0351	NaN	23.0377	NaN	22.642	22.8551	23.0569	22.9308	NaN	22.8419	22.8586	22.7886	NaN	22.6854	22.8716	22.7862	23.2182	23.2371	22.9395
3.52794	0.499057	B2RCE6;A8K9D8;O95980;Q6P9E2	B2RCE6;A8K9D8;O95980	Reversion-inducing cysteine-rich protein with Kazal motifs	RECK	9	23.3471	23.1878	23.1144	23.5373	23.4112	23.3962	23.4085	23.4052	23.059	23.3639	23.4975	23.4435	22.8429	23.1807	23.2413	23.6941	23.9154	23.7131	23.7183	23.3928	23.5484	23.5733	23.4512	23.9196	23.9466	23.7487	23.6766	23.9598	23.8363	23.7821	23.4591	23.3384	23.5526	24.3057	23.7079	24.028	23.8299	23.715	24.3281	NaN	23.7854	23.5993	24.008
1.71686	0.496698	Q5JS74;B7ZKY2;O14936	Q5JS74;B7ZKY2;O14936	Peripheral plasma membrane protein CASK	CASK	2	NaN	NaN	NaN	21.2285	NaN	NaN	NaN	20.952	20.8654	NaN	20.8551	NaN	21.1627	NaN	NaN	21.0265	21.2336	21.0388	NaN	NaN	NaN	NaN	NaN	NaN	21.5929	21.4605	NaN	21.386	NaN	NaN	NaN	NaN	NaN	21.1489	NaN	NaN	21.5091	NaN	21.5886	21.3719	NaN	NaN	NaN
5.46028	0.494246	P36551;H0YA22;D6RER6	P36551	Oxygen-dependent coproporphyrinogen-III oxidase, mitochondrial	CPOX	16	25.0504	25.2762	24.974	24.4726	24.6472	24.7763	24.9861	24.9939	24.9075	24.7129	24.7288	24.5407	24.842	24.9113	25.016	24.8792	24.879	24.7896	25.3407	25.4139	25.2232	25.1079	24.8887	25.1908	25.2957	25.3138	25.1813	24.9752	25.2177	24.8501	25.0634	25.0046	25.2039	25.2028	25.2338	25.1578	25.4469	25.5758	25.3602	25.3057	25.4194	25.5198	25.4946
3.90177	0.494012	A8K3W7;Q9Y2G5;A0A0C4DGX7;H7C2T5	A8K3W7;Q9Y2G5;A0A0C4DGX7;H7C2T5	GDP-fucose protein O-fucosyltransferase 2	POFUT2	2	NaN	NaN	NaN	22.2092	NaN	NaN	NaN	22.2849	22.3553	NaN	NaN	22.2091	NaN	NaN	22.3108	NaN	NaN	22.2829	NaN	22.7428	23.0381	NaN	22.9944	NaN	23.2107	22.6076	NaN	22.771	22.6029	NaN	23.5938	NaN	22.7579	24.0475	23.2467	23.3458	NaN	22.8524	NaN	NaN	NaN	NaN	NaN
2.03777	0.492475	Q9H936;E9PJH7;A0A024RCA6;A0A0D9SFE1;A0A0D9SEI9;K4DIB6;A0A024R0W0;E9PS95;K4DIA8;K4DIB8;K4DIB3;Q9H1K4;E9PQ36;E9PI74;A0A0D9SG84;K4DIA2;K4DIB0;A0A0D9SFA8;E9PJY0;A0A0A6YYN8;K4DIB4	Q9H936;E9PJH7;A0A024RCA6;A0A0D9SFE1;A0A0D9SEI9;K4DIB6;A0A024R0W0;E9PS95;K4DIA8;K4DIB8;K4DIB3;Q9H1K4	Mitochondrial glutamate carrier 1;Mitochondrial glutamate carrier 2	SLC25A22;SLC25A18	6	23.5873	23.4629	23.3156	22.8009	22.2836	22.6391	23.416	23.4227	23.5921	23.3944	23.1996	23.212	23.6647	23.5212	23.3729	23.4031	23.4079	23.5932	22.4174	22.7741	23.0628	22.7413	22.5294	23.1268	23.2967	22.9452	23.0554	NaN	NaN	23.7201	23.054	22.7505	NaN	23.3221	NaN	NaN	23.9955	24.2483	24.036	22.635	23.3332	23.2408	23.3761
4.85418	0.491687	Q53FX5;Q9NUP9;G3V1D4;H0YI92;H0YIA8;O14910	Q53FX5;Q9NUP9;G3V1D4	Protein lin-7 homolog C	LIN7C	4	23.746	23.8801	23.7535	23.438	23.564	23.5657	23.6389	23.6806	23.564	23.3184	23.294	23.1689	23.7742	23.7551	23.7617	23.9313	23.7985	24.0061	24.4268	24.3045	24.3272	24.2961	24.4937	24.3566	24.1344	24.4103	24.2641	24.196	24.1789	24.233	24.2631	24.1716	24.3446	24.1427	24.191	24.1253	23.8048	23.8221	23.9245	23.808	NaN	24.1808	24.3126
2.22851	0.490895	Q7Z503;B7ZAF6;B4DRV2;E5KS60;E5KS55;Q6N0B1;Q9P2R7;Q5T9Q5;B4DY87;B7Z9S6;A0A0S2Z511;Q9Y4T0;A0A0U1RQF8;A0A0U1RQL1;Q5T9Q8;A0A0U1RRI1	Q7Z503;B7ZAF6;B4DRV2;E5KS60;E5KS55;Q6N0B1;Q9P2R7;Q5T9Q5;B4DY87;B7Z9S6;A0A0S2Z511;Q9Y4T0	Succinyl-CoA ligase subunit beta;Succinyl-CoA ligase [ADP-forming] subunit beta, mitochondrial	SUCLA2;DKFZp686D0880;DKFZp564P2062	10	24.6816	24.803	24.7969	23.8326	24.1432	24.2321	24.5627	24.5601	24.623	24.6567	24.458	24.4406	24.8828	24.875	24.9072	24.8305	24.7626	24.7654	23.8595	24.2158	23.694	23.1863	23.5922	23.196	24.669	24.3196	24.3604	23.7516	23.682	23.7318	23.3012	23.541	23.2904	23.8884	23.6	23.778	25.6714	25.452	25.4696	24.6631	24.3243	24.6104	24.7206
1.06406	0.488014	Q96JB6	Q96JB6	Lysyl oxidase homolog 4	LOXL4	7	NaN	22.6922	NaN	23.3213	23.1352	23.177	NaN	NaN	22.8231	NaN	23.2538	23.6221	22.6008	NaN	NaN	23.2083	23.7206	23.0681	23.4892	NaN	23.6704	23.2109	NaN	NaN	NaN	23.3012	23.3782	22.7976	NaN	NaN	23.0964	NaN	23.1002	NaN	NaN	23.1793	NaN	NaN	NaN	NaN	NaN	NaN	23.6493
1.35603	0.485012	Q53TX0;A8K132;O94925;H7BZD1	Q53TX0;A8K132;O94925;H7BZD1	Glutaminase kidney isoform, mitochondrial	GLS	4	NaN	NaN	NaN	NaN	NaN	NaN	NaN	NaN	23.4131	NaN	NaN	NaN	NaN	NaN	23.212	NaN	NaN	NaN	NaN	NaN	NaN	NaN	NaN	NaN	NaN	NaN	NaN	NaN	NaN	NaN	NaN	NaN	NaN	NaN	NaN	NaN	23.7663	23.8289	NaN	NaN	NaN	NaN	NaN
1.48804	0.484789	P41208;A0A140VJG3;Q12798	P41208;A0A140VJG3;Q12798	Centrin-2;Centrin-1	CETN2;CETN1	2	NaN	NaN	NaN	NaN	NaN	NaN	NaN	NaN	21.7999	21.8768	NaN	21.7696	21.7086	NaN	21.8312	NaN	NaN	21.9429	22.6324	22.7639	22.4067	22.9804	22.964	NaN	22.6173	NaN	22.4687	22.3946	NaN	22.3632	22.1784	22.1587	22.1603	22.3963	22.3342	22.5115	NaN	22.0611	22.1176	22.6669	NaN	22.5449	22.8657
7.26082	0.482018	B3KS71;Q8NB01;B3KME2;O75718;C9JP16;B3KX16;B3KQR7;B3KUP0;B4DPA3	B3KS71;Q8NB01;B3KME2;O75718;C9JP16;B3KX16;B3KQR7;B3KUP0	Cartilage-associated protein	CRTAP	13	24.8515	24.7766	24.8303	24.8289	24.8975	24.928	24.8426	24.902	24.9326	24.8774	25.1618	25.0322	24.858	24.9295	24.97	25.1603	25.1067	25.0323	25.8463	25.7168	25.8778	25.9017	25.9886	26.0051	25.7583	25.8999	25.8025	25.8511	25.7824	25.8916	25.6033	25.5892	25.5697	26.3241	26.4407	26.3705	25.2439	25.2741	25.2149	25.9425	26.1168	25.9484	25.3562
3.21073	0.480717	B2R6K1;A0A024RD82;P22033;A0A0S2Z4X4;T1WHH0;A0A0G3IFT0;Q59HB4	B2R6K1;A0A024RD82;P22033;A0A0S2Z4X4;T1WHH0	Methylmalonyl-CoA mutase, mitochondrial	MUT	7	23.1014	23.3412	23.173	22.7865	23.1569	22.944	23.402	23.242	23.0425	23.1038	23.1464	23.0072	23.6101	23.5051	23.094	23.3363	23.5417	23.3733	23.3629	23.6563	23.5103	23.2737	23.2137	23.302	23.7206	24.0279	23.7467	23.3159	23.2438	23.1042	23.5452	23.2364	23.3054	23.5591	23.5243	23.3667	23.9638	24.1497	23.9252	23.6442	NaN	23.6111	23.5547
2.84903	0.478079	P12883;A5YM51;Q59EV3;Q5GJ54;P13533;A6N933;A6N931;Q1ED46;Q9H6N6;Q9Y2K3	P12883;A5YM51;Q59EV3;Q5GJ54;P13533	Myosin-7;Myosin-6	MYH7;MYH6	9	NaN	22.5558	22.9389	23.1153	NaN	NaN	NaN	22.342	22.5372	22.6783	22.7229	NaN	22.6436	NaN	NaN	22.9112	22.7904	NaN	23.7214	23.4212	23.2588	23.1509	23.324	23.4727	23.17	23.2905	23.1405	23.3898	23.2532	23.1158	23.273	23.2128	23.0457	23.2282	23.3296	NaN	22.905	22.981	23.0928	23.8185	24.1394	24.1843	23.3612
3.40807	0.477935	A0A140VJL0;Q6NVY1;B8ZZZ0;B9A058;H7C126;H7C400;H7BYI7;H7C1A5;F8W8A6	A0A140VJL0;Q6NVY1;B8ZZZ0	3-hydroxyisobutyryl-CoA hydrolase, mitochondrial	HIBCH	9	24.4771	24.598	24.4757	24.0884	23.8998	24.013	24.5274	24.4379	24.3537	24.57	24.2288	24.3795	24.385	24.2781	24.2596	24.4648	24.4146	24.5419	24.496	24.5617	24.784	24.0909	23.9488	24.1398	24.6598	24.554	24.5293	23.903	24.1069	23.7229	24.2488	23.977	24.201	24.3702	24.5672	24.2909	25.1211	25.0816	25.0228	24.3837	24.3753	24.579	24.3996
3.94329	0.476445	A0A024R0R9;P54920;M0R0Y2;M0R2M1;A0A024R0V6;M0R058;M0R0I4;M0R027;M0R213;B4DGP9;B4DIV0;A0A087WZQ7;Q9H115;M0QZM9;M0QZN5;M0R031	A0A024R0R9;P54920;M0R0Y2;M0R2M1	Alpha-soluble NSF attachment protein	NAPA	18	26.6125	26.655	26.4354	26.7516	26.6308	26.4824	26.5295	26.753	26.7568	26.6126	26.5162	26.6865	26.7733	26.6724	26.4971	26.9088	26.6227	26.8923	27.4745	27.5587	27.463	27.171	27.0803	27.1827	27.4384	27.575	27.4898	27.2424	27.2208	27.0451	27.3912	27.468	27.5105	27.2992	27.2208	27.4895	26.8592	26.6568	26.6661	27.0291	27.132	27.0781	27.3771
3.87813	0.475642	A0A024R084;Q9BRK5;A0A024R0A9;H0Y3T6;G3V1E2	A0A024R084;Q9BRK5;A0A024R0A9;H0Y3T6;G3V1E2	45 kDa calcium-binding protein	SDF4	10	24.5148	24.6276	24.3807	24.5884	24.7375	24.628	24.6917	24.6335	24.4611	24.84	24.7079	24.9886	24.4005	24.4201	24.575	24.8052	24.8736	24.5372	25.4276	25.3378	25.3224	25.9739	25.8601	26.006	25.4359	25.548	25.5252	25.0656	25.3349	25.2313	25.5849	25.5353	25.6059	25.7326	25.5966	25.546	24.9252	24.4966	24.5394	25.5632	25.1516	25.426	25.3695
1.75266	0.473896	B4DZZ0;B3KQB4;A0A024R371;O75915;F8WF90;C9JQU6;F8WF33;B4DWQ6	B4DZZ0;B3KQB4;A0A024R371;O75915;F8WF90;C9JQU6;F8WF33;B4DWQ6	PRA1 family protein 3	ARL6IP5	6	24.6208	24.7783	24.5465	24.2854	24.7567	24.6989	24.5475	24.4527	24.2116	24.6197	24.5851	24.4409	24.5434	NaN	24.4071	24.3194	24.5129	NaN	NaN	23.7556	24.3373	23.9841	NaN	NaN	24.8122	24.2785	24.6666	24.6159	NaN	24.5768	24.2916	24.0142	24.1999	23.8769	24.5364	24.5381	25.7265	25.7668	25.7235	25.0559	24.3353	24.7191	24.3674
5.46823	0.473204	A0A024R884;Q4LE33;Q6MZI1	A0A024R884;Q4LE33		TNC;TNC variant protein	136	32.4826	32.4856	32.4827	32.3218	32.3175	32.3744	32.4463	32.475	32.4601	32.2674	32.2662	32.3224	32.492	32.5093	32.4833	32.4691	32.4153	32.4138	33.2586	33.2449	33.2565	33.2565	33.2239	33.245	33.2085	33.1723	33.2396	33.197	33.1966	33.1759	33.4248	33.4195	33.4764	33.1297	33.1193	33.1108	32.5933	32.5959	32.5949	32.9266	32.9143	32.9294	33.1136
2.64835	0.471113	Q96J80;A4D1W8;Q9UM22;D6RIH7	Q96J80;A4D1W8;Q9UM22	Mammalian ependymin-related protein 1	MERP1;UCC1;EPDR1	6	24.0463	24.1688	23.7291	24.2019	24.4217	24.6351	24.2599	24.4559	24.1372	24.5581	24.1624	24.3736	23.9255	23.8957	23.9577	23.8575	23.8185	23.7341	24.2775	24.4373	24.7116	24.5557	24.8117	24.6616	24.5015	24.3838	24.5904	24.7971	24.8976	24.9634	24.6635	24.5062	24.229	24.6094	24.6649	24.5517	24.4239	24.3473	24.1972	NaN	NaN	23.8062	NaN
2.09785	0.470468	A0A024R5C5;P11498;E9PRE7;E9PS68	A0A024R5C5;P11498;E9PRE7	Pyruvate carboxylase;Pyruvate carboxylase, mitochondrial	PC	9	22.9204	23.2237	22.8614	NaN	NaN	NaN	22.7446	23.062	22.6421	NaN	NaN	NaN	22.7912	NaN	22.8288	22.9192	NaN	NaN	NaN	NaN	NaN	NaN	NaN	NaN	NaN	NaN	NaN	NaN	NaN	NaN	NaN	NaN	NaN	NaN	NaN	NaN	23.035	23.5763	23.6745	NaN	NaN	NaN	NaN
1.53714	0.4699	B4E320;Q7Z304;A0A0G2JQ91;B4E1Y9	B4E320;Q7Z304;A0A0G2JQ91;B4E1Y9	MAM domain-containing protein 2	MAMDC2	8	23.3306	23.7458	NaN	24.4158	24.479	24.6401	23.3022	23.6194	23.5495	23.9522	24.0296	23.9653	23.2539	23.2689	NaN	24.1469	24.1333	24.2215	24.5728	24.2479	24.2954	24.7724	24.7847	25.1092	24.6642	24.6296	24.2372	24.3993	24.45	24.2525	25.1027	24.9863	25.1413	24.4556	24.9364	24.7298	24.1898	23.9384	23.8605	24.589	24.6909	24.5378	24.5942
5.4891	0.468242	H0YGR4;Q9Y3B8;H0YG54;F5GYG5;F5H7P1;Q9BTR4;F5H6P8;H0YG37;F5H784	H0YGR4;Q9Y3B8;H0YG54;F5GYG5	Oligoribonuclease, mitochondrial	REXO2	10	25.395	25.5109	25.5863	25.557	25.5855	25.544	25.3707	25.5346	25.6168	25.6461	25.6219	25.6957	25.6061	25.5395	25.2948	26.0551	25.9545	25.93	26.0183	26.2834	26.3169	26.4869	26.5368	26.4456	26.4043	26.3532	26.5618	26.2402	26.4096	26.2659	26.0795	26.0022	26.0052	26.2941	26.1601	26.435	25.7405	26.0083	25.6376	26.2917	26.23	26.3098	26.0563
2.99732	0.466733	Q8WUW1	Q8WUW1	Protein BRICK1	BRK1	7	22.977	23.3923	23.3476	23.182	23.2876	23.8493	23.5755	23.2148	23.6035	23.4594	22.996	23.0585	23.5981	23.7281	23.7337	23.549	23.6068	23.5223	24.2558	23.9779	23.8949	23.971	24.078	23.8839	24.0439	23.9133	23.9461	23.7272	23.25	23.689	23.8615	23.8894	23.9835	23.5229	23.7387	23.7627	23.3877	23.7278	23.7206	23.6344	23.794	NaN	24.2361
2.63288	0.466239	Q9H2M9;B3KNG8	Q9H2M9	Rab3 GTPase-activating protein non-catalytic subunit	RAB3GAP2	7	23.2859	23.3327	23.2324	23.5238	23.4219	23.2721	22.8829	23.3873	23.2974	23.3244	23.2653	23.0682	23.2943	23.6278	22.689	23.618	NaN	23.6471	NaN	NaN	23.0977	NaN	NaN	NaN	NaN	23.4122	NaN	NaN	NaN	NaN	NaN	NaN	NaN	22.6801	NaN	22.4513	23.7963	23.6584	23.773	NaN	23.0813	23.0229	NaN
2.84915	0.463042	Q8IZ83;B4DVV1;F5H4B6;B4DQ15	Q8IZ83;B4DVV1;F5H4B6;B4DQ15	Aldehyde dehydrogenase family 16 member A1	ALDH16A1	7	NaN	22.9643	23.088	22.7997	23.0679	NaN	NaN	23.1224	22.7945	22.7411	23.2355	23.3594	23.2225	23.2327	23.1808	23.026	23.5226	22.915	24.273	23.7831	23.7204	23.7544	23.7937	24.0871	24.0781	24.2836	23.9198	24.1736	23.9084	23.7953	23.4273	24.2135	24.0233	24.0566	23.8489	24.1595	23.5891	23.2621	23.2441	23.748	23.4057	23.5699	NaN
3.03046	0.462791	A0A140VJG8;P21964;B8XPJ7;B8XPJ8;E7EMS6;E7EUU8;A0A286SD53;F8WBW9;F2WW55;F2WW53;A0A1S6YJG6;H7BZ45	A0A140VJG8;P21964;B8XPJ7;B8XPJ8;E7EMS6	Catechol O-methyltransferase	COMT	9	25.6868	25.7118	25.4946	25.0733	25.2183	24.9474	25.4884	25.4324	25.2835	25.4304	25.3978	25.5559	25.6022	25.5214	25.5835	25.4352	25.3334	25.1881	25.0969	24.8114	25.1141	24.9099	24.7915	24.8055	25.2096	25.0958	25.0969	25.2417	24.9613	24.8134	24.6858	24.5446	24.5195	24.8994	24.8679	24.8714	26.3158	26.1966	26.2727	25.8125	25.7848	25.7792	25.8302
5.90041	0.459732	A0A024R201;Q9UNM6;B4DJ66;B2RBM7;Q9Y6E3;A0A087WUL9;J3KNQ3;Q53GN6;E9PL38;H0YD73;Q9UNM7;E9PPD2;E9PQG3	A0A024R201;Q9UNM6;B4DJ66;B2RBM7;Q9Y6E3;A0A087WUL9;J3KNQ3;Q53GN6;E9PL38;H0YD73	26S proteasome non-ATPase regulatory subunit 13	PSMD13	14	25.2614	25.337	25.295	25.1526	25.2635	25.4878	25.2406	25.2898	25.3383	25.5574	25.3759	25.6049	25.4077	24.9743	25.3235	25.4279	25.4624	25.4214	25.3952	25.3429	25.5098	24.9675	25.1594	25.0036	25.4538	25.5083	25.3568	25.1247	25.2623	25.254	25.0447	25.3637	25.1206	25.2462	25.1261	25.3573	25.5759	25.5892	25.571	25.4812	25.183	25.1944	26.0722
4.87713	0.459235	P78539;V9HW11	P78539;V9HW11	Sushi repeat-containing protein SRPX	SRPX;HEL-S-83p	22	26.1571	26.0509	26.0014	25.7484	25.8657	25.8301	26.1355	26.0148	26.0559	25.9224	25.9747	26.0119	26.2359	26.2942	26.0198	25.566	25.6903	25.5964	25.6716	25.5617	25.7816	26.4512	26.4329	26.361	25.966	26.0332	26.0574	26.3234	26.4079	26.3512	25.5651	25.5498	25.5344	26.39	26.3849	26.5073	26.706	26.6587	26.8282	25.9104	26.2679	26.3353	26.3159
4.32302	0.452868	B3KY12;Q12874;A8K7V1;A8K566;B4DW90;Q53HM6	B3KY12;Q12874;A8K7V1;A8K566;B4DW90;Q53HM6	Splicing factor 3A subunit 3	SF3A3	12	24.8322	24.8866	24.8264	24.7333	24.845	24.839	24.7946	25.0699	25.074	24.5714	24.6352	24.7834	24.8295	25.0467	25.0449	24.8345	25.0205	24.8901	25.4607	25.4403	25.3837	24.9091	24.745	24.7702	25.482	25.2543	25.2237	24.7021	24.9731	24.9167	25.6473	25.5937	25.4321	25.0137	25.3924	25.3219	25.1249	24.9038	25.1335	24.8303	24.4826	24.4541	25.5797
6.69055	0.449449	O95816;B3KN59;B3KM36	O95816;B3KN59;B3KM36	BAG family molecular chaperone regulator 2	BAG2	14	26.598	26.6769	26.549	26.4717	26.4903	26.4963	26.5156	26.3913	26.4175	26.4167	26.3321	26.3548	26.604	26.6716	26.5064	26.516	26.4743	26.5786	27.4636	27.4403	27.4954	27.4513	27.5037	27.4056	27.3693	27.3217	27.3367	26.9847	27.0304	26.9936	27.6481	27.785	27.6891	27.2873	27.1726	27.3221	26.7525	26.9033	26.7548	27.0554	26.8767	27.0762	27.1288
1.61336	0.448068	Q9BYD6;A0PJ79;H0Y8N7	Q9BYD6;A0PJ79;H0Y8N7	39S ribosomal protein L1, mitochondrial	MRPL1	3	NaN	NaN	NaN	NaN	NaN	21.8301	NaN	NaN	22.2328	NaN	21.9698	NaN	NaN	21.4437	21.6685	NaN	NaN	21.4517	22.1772	21.9552	21.9126	NaN	NaN	NaN	22.3568	22.342	22.4227	NaN	21.9294	NaN	22.1795	22.3216	22.1294	22.43	22.1846	22.3321	22.4231	22.4098	22.3349	NaN	NaN	NaN	22.3177
0.947029	0.447901	A0A1U9X7J2;N0E4C7;Q5SRQ6;P67870;N0E638;N0E466;Q5SRQ3;N0E472;A0A0G2JM12;N0E650;N0E6J1;B4DUJ4;N0E644;A0A0G2JM58	A0A1U9X7J2;N0E4C7;Q5SRQ6;P67870;N0E638;N0E466;Q5SRQ3;N0E472;A0A0G2JM12	Casein kinase II subunit beta	CSNK2B;CSNK2B-LY6G5B-1181;CSNK2B-LY6G5B--991	3	NaN	NaN	24.3828	25.0212	24.8677	24.5305	NaN	NaN	NaN	NaN	NaN	24.5833	NaN	NaN	NaN	NaN	NaN	NaN	25.3998	NaN	NaN	25.1448	25.685	NaN	25.5082	25.4476	25.4104	25.1203	25.7808	25.3958	25.4012	24.9823	25.4692	25.9482	25.8707	25.9127	NaN	NaN	NaN	NaN	25.2244	25.7881	NaN
3.81157	0.446258	B4E0E1;B2R5W3;A0A024R3T8;P09874;Q05D33;Q6PJL0;Q5VX84;Q5VX85	B4E0E1;B2R5W3;A0A024R3T8;P09874	Poly [ADP-ribose] polymerase 1	PARP1	15	24.6025	24.7776	24.6257	24.6096	24.6557	24.5434	24.5468	24.571	24.6779	24.8591	24.8169	24.4908	24.5853	24.5488	24.3883	24.925	24.952	24.7529	24.2996	24.1788	24.4451	24.9142	24.8724	24.9058	24.632	24.7242	24.3621	24.8146	24.6631	24.695	23.8699	24.4448	24.0869	24.9592	25.2266	25.0502	25.5502	25.3726	25.3304	25.3412	25.5185	25.4381	24.8194
4.87613	0.440119	P23142;B1AHM7;B1AHM9;H7C1M6;B1AHN3;B1AHM8;B1AHM6;A0A0U1RRA4	P23142	Fibulin-1	FBLN1	47	31.1333	31.1026	31.0849	31.2045	31.2572	31.2425	31.1451	31.1391	31.1027	31.374	31.3065	31.3635	31.0534	31.0364	31.0554	31.2527	31.2008	31.2268	31.0535	31.1017	31.0198	30.644	30.6258	30.7016	30.6682	30.6674	30.6777	30.0193	30.0651	30.0108	31.1746	31.161	31.1856	30.3077	30.2485	30.2615	31.2442	31.2377	31.2604	30.4114	30.5199	30.5114	31.696
3.99059	0.43924	M0R0F0;A0A024R4Q8;P46782;M0R0R2;Q53G25;M0QZN2;Q5ISS5;Q59EK8	M0R0F0;A0A024R4Q8;P46782;M0R0R2;Q53G25;M0QZN2;Q5ISS5	40S ribosomal protein S5;40S ribosomal protein S5, N-terminally processed	RPS5	15	27.5471	27.3897	27.4948	27.1811	27.3312	27.3738	27.3332	27.3359	27.4084	27.6615	27.6228	27.6676	27.3451	27.2557	27.3159	27.5051	27.5292	27.5128	27.066	27.1871	27.2706	27.1107	27.0785	27.1575	27.6256	27.4775	27.7795	27.5709	27.6197	27.5577	26.9083	26.9822	26.9966	27.5304	27.5283	27.4569	28.1923	28.1091	28.2021	27.6595	27.6462	27.7451	27.4013
2.33116	0.437674	A0A0S2Z527;Q53HP5;Q53H87;Q59G10;O75891;A0A077H423;Q9UFA9;A0A0S2Z586;C9IZ36;C9JY00;B4DGC8;C9JYZ6	A0A0S2Z527;Q53HP5;Q53H87;Q59G10;O75891;A0A077H423;Q9UFA9;A0A0S2Z586;C9IZ36	Cytosolic 10-formyltetrahydrofolate dehydrogenase	ALDH1L1;DKFZp434O2417	2	23.1559	23.1648	23.0853	NaN	22.723	22.5045	23.1795	23.377	23.0839	NaN	NaN	NaN	23.3523	23.221	23.5789	23.4284	23.8206	23.6878	22.225	22.639	22.2938	22.0764	NaN	NaN	NaN	NaN	NaN	22.369	22.9822	22.7718	21.4541	NaN	21.7149	NaN	22.3269	NaN	23.8316	23.6645	24.0134	23.4294	23.6034	23.5362	23.1378
2.1851	0.436157	B4DNL1;B4DJV5;Q9BV37;Q53FW9;A0A024RBH5;Q13610	B4DNL1;B4DJV5;Q9BV37;Q53FW9;A0A024RBH5;Q13610	Periodic tryptophan protein 1 homolog	PWP1	4	24.0908	24.1968	24.0037	23.4466	23.2398	23.2214	23.8314	24.0182	23.8269	23.4047	23.0555	23.4037	23.7241	23.8447	23.6629	23.7858	24.0047	23.837	24.4541	24.5925	24.6763	24.3683	24.1394	24.4353	24.1424	24.0568	24.1173	24.0083	23.7921	24.0052	NaN	24.0349	24.1189	23.5253	23.8035	23.4131	23.9177	23.6564	23.8979	24.5357	23.9293	24.1176	24.3749
3.57589	0.436063	Q13435;E9PPJ0;Q7Z3K9;E9PJ04;H0YCG1;E9PJT3;H0YEX5;E9PIL8	Q13435;E9PPJ0;Q7Z3K9;E9PJ04;H0YCG1	Splicing factor 3B subunit 2	SF3B2;DKFZp781L0540	15	24.9078	24.8917	24.8823	24.8928	24.851	24.9891	24.904	25.0028	24.6968	24.7154	24.5501	24.7438	24.8005	25.1101	24.7696	24.6505	24.815	24.538	25.2749	25.361	25.3439	24.9286	24.9034	25.1138	25.2961	25.3194	25.4418	24.9038	24.8536	24.7194	25.651	25.578	25.5133	24.8215	24.6955	24.82	24.8226	25.12	24.9617	24.638	24.7061	24.7045	25.5288
0.797104	0.43534	Q9Y3C1;D6RIC3;A0A0C4DGU5;Q9P0T8;A0A087X2G6	Q9Y3C1;D6RIC3;A0A0C4DGU5;Q9P0T8;A0A087X2G6	Nucleolar protein 16	NOP16	3	23.0604	NaN	NaN	NaN	NaN	NaN	NaN	23.65	23.5361	NaN	NaN	NaN	NaN	NaN	NaN	23.5989	NaN	NaN	NaN	NaN	NaN	NaN	NaN	NaN	NaN	NaN	NaN	NaN	NaN	NaN	NaN	NaN	23.8477	NaN	NaN	NaN	23.8755	23.8262	NaN	NaN	NaN	NaN	NaN
2.8409	0.430501	B2R4W8;P62244;I3L3P7;A8K7H3;I3L246;H3BVC7;H3BV27;H3BT37;I3L303	B2R4W8;P62244;I3L3P7;A8K7H3;I3L246	40S ribosomal protein S15a	hCG_1994130;RPS15A	12	25.7743	25.5274	25.6683	25.9487	25.9805	25.9881	25.7918	25.9133	25.6823	26.3125	26.3339	26.1704	25.8556	25.8469	25.8851	25.4557	25.7608	25.6874	25.5617	25.5738	25.5873	25.5733	25.5444	25.3892	25.7132	25.4799	25.7254	26.3135	26.4597	26.4269	25.1095	25.4148	25.3951	25.9802	26.2089	25.996	26.6517	26.6587	26.7409	26.2606	26.3456	26.4184	25.7622
3.57514	0.429756	D6RBD7;C9J1V9;O43324;D6RCQ0;H0YAL7	D6RBD7;C9J1V9;O43324;D6RCQ0;H0YAL7	Eukaryotic translation elongation factor 1 epsilon-1	EEF1E1;EEF1E1-BLOC1S5	3	23.629	23.4458	23.4167	22.96	22.8114	22.9911	23.4624	23.3013	23.3617	23.253	23.3158	23.2313	23.7198	23.5773	23.2501	23.4078	23.3465	23.3407	24.142	23.8703	24.0597	23.5181	23.711	23.6859	23.6782	23.771	23.781	23.8201	23.8661	23.6371	23.9247	23.8768	23.8816	23.96	23.7782	23.8654	23.72	23.7911	23.719	23.8378	23.7525	23.809	23.7364
3.47244	0.424116	Q5HYL6;Q9NYL9;H0YKU1;H0YNJ8;H0YNU8	Q5HYL6;Q9NYL9;H0YKU1;H0YNJ8	Tropomodulin-3	DKFZp686E1899;TMOD3	10	24.9717	25.148	25.1649	25.4092	25.3809	25.3066	25.1874	25.2741	25.1996	25.1957	25.1956	25.1814	25.2152	25.3889	25.3271	25.4355	25.3352	25.3229	25.9077	25.861	25.8802	25.6414	25.6164	25.5518	25.923	25.9443	26.0227	25.219	25.3423	25.3465	25.7247	25.5759	25.6262	25.3741	25.5155	25.5398	25.273	25.3167	25.3178	25.6267	25.5181	25.5551	25.9627
2.05384	0.423642	E9PGT6;B2R8N1;A0A024R4D1;Q99627;H7C3S9;B4DFF9	E9PGT6;B2R8N1;A0A024R4D1;Q99627;H7C3S9	COP9 signalosome complex subunit 8	COPS8	4	23.4871	23.6722	23.8435	24.2765	24.2227	24.0874	23.4232	23.5905	23.3461	23.8991	24.1244	23.5161	23.6327	23.5845	23.8243	23.9278	23.8832	23.9769	24.2215	24.6477	24.4893	24.5685	24.7036	24.863	24.117	24.2735	24.237	24.8625	24.8043	25.0175	24.435	24.3253	24.4054	25.1236	25.0372	24.951	23.362	24.1859	24.05	24.159	24.0933	24.1178	24.5865
2.07989	0.423487	B3KM81;Q59E88;Q53G26;Q96EY1;I3L1T6	B3KM81;Q59E88;Q53G26;Q96EY1	DnaJ homolog subfamily A member 3, mitochondrial	DNAJA3	7	22.6833	22.7564	22.7129	22.5626	22.6696	22.9167	22.7133	22.9233	23.2339	22.155	22.3635	22.7169	NaN	NaN	NaN	22.5271	NaN	22.9164	23.7803	23.6551	23.6281	23.2994	23.3468	23.1705	23.5788	23.5551	23.5087	23.3127	23.5681	23.2812	23.3257	23.9054	23.9776	23.9411	23.5085	23.4397	NaN	23.3236	23.6599	23.7059	23.3305	23.7214	22.5997
3.75115	0.423314	P62330;Q5U025;Q6FH17	P62330;Q5U025;Q6FH17	ADP-ribosylation factor 6	ARF6	4	22.8291	22.9073	22.8476	22.6978	NaN	22.8863	22.913	22.8095	22.7485	22.9175	22.8873	NaN	NaN	22.88	22.6866	NaN	22.7548	NaN	NaN	NaN	NaN	NaN	NaN	NaN	NaN	22.7985	NaN	22.853	22.9508	NaN	NaN	NaN	NaN	22.9771	NaN	NaN	23.5197	23.5609	23.6383	NaN	NaN	NaN	22.911
3.37416	0.421512	A0A0A6YYA0;Q9Y3B3;Q3B7W7;B4E2C1;G3V2Y2	A0A0A6YYA0;Q9Y3B3;Q3B7W7;B4E2C1	Transmembrane emp24 domain-containing protein 7	TMED7-TICAM2;TMED7	5	23.7021	23.7345	23.7603	23.3772	23.6459	23.4015	23.826	23.8662	24.0833	24.1361	24.2016	24.1803	23.7509	23.9131	23.8202	24.1689	24.3732	24.0542	23.7965	23.8656	24.0013	24.0623	24.052	24.0673	23.8295	24.2744	24.1353	23.9797	23.9453	24.0497	24.2946	24.3727	24.3611	24.5881	24.4428	24.4263	24.3223	24.6906	24.2763	23.848	24.2492	24.0164	24.1199
2.49167	0.420526	Q9UBV8	Q9UBV8	Peflin	PEF1	5	23.4953	NaN	NaN	24.0574	24.0609	23.4736	23.2578	23.4944	23.5036	24.0002	24.4876	24.2389	23.456	23.9006	23.8883	23.1012	23.938	NaN	24.3272	24.2854	24.3019	24.2493	24.4073	24.1999	24.234	24.1819	24.3028	24.226	24.684	24.4645	24.1285	24.3137	24.3149	24.3647	24.2816	24.2883	NaN	23.9144	23.665	24.3677	24.3441	NaN	24.1284
4.04517	0.419658	E7EU96;Q5U5J2;P68400;Q2I0Y7;B5BUH5;B2R6D7;Q8NEV1;A0A087WY74;V9GYA2;V9GY80	E7EU96;Q5U5J2;P68400;Q2I0Y7;B5BUH5;B2R6D7;Q8NEV1	Casein kinase II subunit alpha;Casein kinase II subunit alpha 3	CSNK2A1;CSNK2A3	8	24.8717	25.1263	24.7891	24.8149	24.8287	24.7745	24.9387	24.9804	24.9769	24.8784	24.7587	24.8395	25.3063	25.0464	25.079	24.8549	24.8672	24.7295	25.5138	25.7178	25.6897	25.665	25.7164	25.5479	25.5868	25.7142	25.9121	25.6164	25.764	25.6308	25.3959	25.4091	25.5236	25.8066	25.8441	25.7566	25.0553	25.2152	25.131	25.6398	25.8136	25.8461	25.2335
1.29809	0.41748	Q53T76;A0A140VJK2;P43304;A8K1Z2;B7Z601;Q8WUQ0;F5GYK7;A0A0S2Z3S0	Q53T76;A0A140VJK2;P43304;A8K1Z2;B7Z601	Glycerol-3-phosphate dehydrogenase;Glycerol-3-phosphate dehydrogenase, mitochondrial	GPD2	20	25.6334	25.6075	25.6282	24.7632	24.8292	24.7929	25.4653	25.5388	25.1928	25.0357	25.1603	25.1454	25.7315	25.8426	25.7327	25.7383	25.3679	25.5859	24.6706	24.9339	24.7789	24.5823	24.5157	24.4746	25.2147	25.2318	25.0566	24.6228	24.7368	24.915	24.3649	24.1728	24.3056	24.8802	25.0539	25.3022	26.5385	26.4544	26.5039	26.099	25.6866	25.7257	25.5485
5.24152	0.415919	B4DQF8;Q96PQ9;D0PNI2;P28300;B7ZAJ4;B4DN04;B0AZT2	B4DQF8;Q96PQ9;D0PNI2;P28300;B7ZAJ4;B4DN04;B0AZT2	Protein-lysine 6-oxidase	LOX	6	24.3498	24.2912	24.2101	24.3651	24.4783	24.1323	24.1707	24.2052	24.2235	24.1069	24.1118	24.3061	24.0953	24.3063	24.2237	24.4643	24.5478	24.3374	24.6698	24.6283	24.7346	24.7608	24.7898	24.6798	24.7556	24.7014	24.8326	24.0513	23.9902	23.956	24.6567	24.8129	24.5168	24.5111	24.1768	24.4904	24.5061	24.422	24.393	24.31	24.35	24.3522	24.8227
3.98196	0.413625	Q969G5;E9PIE3	Q969G5;E9PIE3	Protein kinase C delta-binding protein	PRKCDBP	16	27.2574	27.254	27.2544	27.3306	27.3479	27.3993	27.49	27.4799	27.5073	27.0083	27.0859	27.0851	27.5035	27.537	27.5399	27.4452	27.5109	27.4597	28.4516	28.4418	28.4536	28.128	28.116	28.157	28.3854	28.3125	28.4772	28.2084	28.1643	28.2298	28.4917	28.5972	28.5885	28.417	28.4339	28.4399	27.9156	27.9499	27.8935	27.9796	27.9754	27.9659	27.53
1.33317	0.412367	Q3SY69;B4DTU7;H0YHN9	Q3SY69;B4DTU7	Mitochondrial 10-formyltetrahydrofolate dehydrogenase;10-formyltetrahydrofolate dehydrogenase	ALDH1L2	35	27.1752	27.3179	27.2871	26.5076	26.4092	26.4412	27.066	27.1406	27.181	26.8601	26.7489	26.7903	27.381	27.308	27.3171	27.3341	27.2752	27.1976	26.0894	26.1104	26.2866	25.9035	25.8709	25.6911	26.6614	26.8521	26.7856	26.0651	26.0389	26.0662	25.3494	25.3279	25.3726	26.1816	26.1503	26.0993	28.151	28.0732	28.0891	27.1627	27.1277	27.1131	26.915
6.57471	0.412248	Q7Z4Y4;Q9UIJ7;Q7Z531;B3KWD9	Q7Z4Y4;Q9UIJ7;Q7Z531;B3KWD9	GTP:AMP phosphotransferase AK3, mitochondrial	AK3	19	27.5423	27.4855	27.5472	27.5481	27.4679	27.4853	27.675	27.6345	27.7384	27.5717	27.5518	27.5483	27.2892	27.3775	27.4371	27.6488	27.6849	27.6594	28.3495	28.3879	28.3373	28.3613	28.3857	28.471	28.1516	28.2409	28.2917	28.7133	28.7081	28.6481	28.6144	28.5567	28.6294	28.835	28.8765	28.905	27.8351	28.0227	27.7424	28.137	28.2086	28.2172	27.8024
2.9676	0.411202	Q8NB88;H0YB62;H0YB09;Q6IA66;B3KVU6;Q4LE40;Q7Z3D6;Q53HP9;A0A0C4DGD4;H0YB11	Q8NB88;H0YB62;H0YB09;Q6IA66;B3KVU6;Q4LE40;Q7Z3D6;Q53HP9;A0A0C4DGD4	UPF0317 protein C14orf159, mitochondrial	C14orf159;C14orf159 variant protein	3	21.9822	NaN	22.2934	22.0499	22.247	21.9124	22.1819	22.4114	22.1805	NaN	22.0479	NaN	NaN	NaN	22.4752	22.4603	22.4298	22.3796	NaN	NaN	NaN	NaN	NaN	NaN	NaN	NaN	NaN	NaN	22.3984	NaN	NaN	NaN	NaN	NaN	NaN	NaN	22.6484	22.3041	22.8377	NaN	NaN	NaN	22.6496
3.23668	0.410149	A0A024R319;P55268;Q15483;F5H520;Q8N9Q8	A0A024R319;P55268;Q15483	Laminin subunit beta-2	LAMB2	27	24.7112	24.8172	24.7372	25.0047	25.109	24.799	24.5384	24.6937	24.8643	24.9432	25.0162	25.0552	24.7579	25.1828	24.7722	25.3499	25.0782	25.3164	25.6146	25.5953	25.6742	25.5585	25.5824	25.6232	25.3234	25.6141	25.5727	24.976	25.175	25.187	25.4423	25.5524	25.4281	25.5157	25.6557	25.6195	25.0752	24.7803	24.9376	25.7565	25.7084	25.6038	25.5169
1.88087	0.409274	B4E336;B4DTS6;P48960;B3KUI0;B4DQ88;M0QY55;B4DWB8;Q53GP0;A8K6W1;A0JNV7;M0R0K5;Q9UHX3	B4E336;B4DTS6;P48960;B3KUI0	CD97 antigen;CD97 antigen subunit alpha;CD97 antigen subunit beta	CD97	7	23.2369	23.5937	23.8965	23.7593	23.7029	23.5135	NaN	23.2521	23.5519	23.1821	23.5737	22.9085	23.5248	23.0138	23.5262	23.7724	24.0388	23.4801	24.424	24.687	24.6781	25.0283	24.7582	25.1084	24.479	24.8225	24.6061	24.8711	24.8722	24.6261	24.8131	24.5825	25.1103	24.6779	25.388	25.3728	23.4697	23.3236	23.4271	24.5005	23.9288	24.6241	24.1504
5.29048	0.407537	Q9UMS4;F5GY56;H0YGF3;F5H2I0;H0YGZ5	Q9UMS4;F5GY56	Pre-mRNA-processing factor 19	PRPF19	14	25.7786	25.6432	25.8181	25.6694	25.5756	25.4947	25.7365	25.9285	25.8907	25.7351	25.9152	25.8122	25.9129	25.8127	25.7652	25.5707	25.8919	25.6775	26.0034	26.0188	25.8445	25.0133	25.4699	25.1558	25.6095	25.7414	25.5523	25.3267	25.4618	25.1009	25.8929	25.5862	25.6226	25.075	25.426	25.2389	25.9124	26.0238	26.0295	25.2257	25.2681	25.2155	26.0573
2.4297	0.4075	Q6IB54;P18859;Q6NZ59;A8MUH2	Q6IB54;P18859;Q6NZ59;A8MUH2	ATP synthase-coupling factor 6, mitochondrial	ATP5J	8	26.2914	26.2327	26.4289	26.4559	26.2494	26.202	26.5518	26.2911	26.3423	26.4331	26.5223	26.4824	25.8622	25.8374	25.9585	26.1808	26.4164	26.4489	26.5793	26.7174	26.7766	26.9134	26.5853	26.6667	26.8647	26.798	26.8081	26.7457	26.7826	26.6002	27.2338	27.3249	27.2493	26.4712	26.7308	26.598	26.1651	26.237	26.1743	26.2739	26.2619	26.2202	26.8471
2.27666	0.405923	A8YXX4;P15104;B4DWM6;A1L199;Q2TU80;Q9NSP3	A8YXX4;P15104	Glutamine synthetase	PIG59;GLUL	19	26.0228	26.0657	26.0078	25.7992	25.7947	25.3947	25.9396	26.1156	26.0234	24.9072	25.0568	25.1777	25.9163	25.9814	25.8556	25.5299	25.4735	25.4886	26.3862	26.3003	26.4076	26.0571	25.9267	25.9525	26.3121	26.2031	26.1417	26.12	26.1595	26.021	26.7365	26.7981	26.9136	25.9447	25.852	25.8886	26.4354	26.4253	26.3179	25.1859	24.9732	24.7618	26.5955
1.81094	0.405503	P08559;A0A024RBX9;Q53GE3;A5YPB6;A5PHJ9;Q5JPU0;Q5JPU1;Q5JPT9;Q5JPU3;Q9UNV7;P78557;Q6LCA3;Q99724;Q99725;P29803;Q5JPU2;Q36750	P08559;A0A024RBX9;Q53GE3;A5YPB6;A5PHJ9	Pyruvate dehydrogenase E1 component subunit alpha, somatic form, mitochondrial;Pyruvate dehydrogenase E1 component subunit alpha	PDHA1;PDHA1/LOC79064	20	26.0844	25.9453	25.9312	25.2591	25.2556	24.9638	25.7081	25.652	26.0038	25.7563	25.8643	25.6795	25.9906	25.8947	25.9974	25.9251	25.8786	25.5577	24.7199	24.9398	25.2974	24.9629	24.5924	25.0731	25.2182	25.2974	25.116	25.0922	24.8162	25.0256	24.7534	23.8884	24.5717	24.5954	24.9839	24.8878	26.4554	26.5344	26.5466	25.1234	25.4364	25.3769	25.9214
2.63049	0.405483	Q15008;B3KT66;C9J0E9;C9J7B7;H7C531	Q15008;B3KT66	26S proteasome non-ATPase regulatory subunit 6	PSMD6	19	25.9148	25.8718	25.828	26.0297	25.6007	25.7505	25.5704	25.6479	25.5486	25.9591	25.9935	26.3902	25.4584	25.5323	25.6475	25.5971	25.8446	25.9785	26.4843	26.311	26.2805	26.7155	26.6964	26.6516	26.5552	26.4505	26.5726	26.7566	26.435	26.699	26.7837	26.761	26.7188	26.6613	26.6671	26.7797	25.7243	25.7984	25.527	26.261	26.4122	26.4031	26.3207
2.32293	0.402731	O95881	O95881	Thioredoxin domain-containing protein 12	TXNDC12	9	25.5791	25.3803	25.2099	25.252	25.5631	25.4663	25.0816	25.3856	25.326	25.1655	24.9331	25.1801	25.3513	25.016	25.297	25.7074	25.7696	25.2799	26.0666	25.9389	25.8436	26.3606	26.2051	25.9694	25.7503	25.846	25.9418	26.1561	25.9958	26.1451	26.2227	26.2773	26.2768	26.164	26.1836	26.3539	25.318	25.3347	25.2003	25.5696	26.0291	26.1697	26.3858
3.06607	0.401852	Q6DCA8;A0A1W2PQ43;E9PK09;E9PQN2;E9PKI6;E9PK91;Q9NYF8;E9PJA7;H0YF00	Q6DCA8;A0A1W2PQ43;E9PK09;E9PQN2;E9PKI6;E9PK91;Q9NYF8;E9PJA7	Bcl-2-associated transcription factor 1	BCLAF1	8	22.7939	23.1448	22.712	22.8386	22.7028	22.9183	22.8615	22.985	22.748	22.7745	22.7964	23.0302	22.9287	22.7684	23.0607	22.7327	23.1078	22.517	23.6122	23.5221	23.7089	NaN	NaN	23.2871	23.8983	23.5727	23.2438	23.8244	23.212	23.7189	23.952	23.4914	23.0362	23.3981	23.4359	23.3483	22.8019	23.3819	22.9755	NaN	NaN	NaN	23.1736
11.5664	0.401456	Q8N163;B3KTJ9;H0YB24;G3V119;E5RHJ4;E2PSM9;E5RGU7;E5RFJ3;H0YC69;H0YC58;A0A087X2B6;E5RHH8	Q8N163;B3KTJ9;H0YB24;G3V119	Cell cycle and apoptosis regulator protein 2	CCAR2	16	24.5424	24.5638	24.5241	24.5221	24.5368	24.4773	24.5913	24.5427	24.5485	24.4442	24.4962	24.4725	24.6521	24.602	24.6742	24.5237	24.7603	24.4983	24.7741	24.7711	24.6543	24.3627	24.4357	24.3275	24.6374	24.6191	24.6545	24.2233	24.3314	24.3043	24.6435	24.5732	24.7566	24.4539	24.3128	24.5915	24.932	24.966	24.8844	24.6063	24.5632	24.6733	25.039
1.47753	0.399406	P16403	P16403	Histone H1.2	HIST1H1C	3	25.1157	25.2018	25.0527	24.9577	24.9916	25.0356	25.2135	25.2491	25.3128	24.9066	24.881	24.7666	25.0256	24.9308	25.0338	24.5059	24.6879	24.6985	22.9889	23.106	23.6147	24.7899	24.9368	24.9602	24.7235	24.625	24.562	25.32	25.271	25.3853	23.9636	23.8314	23.9743	24.7027	24.8272	24.916	26.2194	26.2541	26.0906	24.3756	24.9802	24.0816	24.9898
2.02744	0.398096	P04062;B7Z6S9;A0A068F658;B7Z7G9;D3DV87;A0A223PQI4;A0A0G2JLB3;A0A0G2JNZ5;B2R6A7;B7Z6E6;B7Z731;A0A068F753;A0A0G2JNZ0;A0A068F579;A0A068FB60;A0A068F4C8;B4DHT6;B4DMV8;A0A068F661;B3KQW3	P04062;B7Z6S9;A0A068F658;B7Z7G9;D3DV87;A0A223PQI4;A0A0G2JLB3;A0A0G2JNZ5;B2R6A7;B7Z6E6;B7Z731;A0A068F753;A0A0G2JNZ0;A0A068F579;A0A068FB60	Glucosylceramidase	GBA	15	26.4889	26.3955	26.3937	26.0857	26.4706	26.334	26.6843	26.5085	26.6429	26.6886	26.7045	26.7829	26.4549	26.4719	26.6084	26.6127	26.7209	26.768	27.5603	27.4647	27.4045	27.1448	27.2123	27.2529	27.2877	27.1764	27.2658	27.346	27.5234	27.4249	27.2007	27.2226	27.3185	27.5896	27.6256	27.6403	26.5735	26.2213	26.2239	26.8625	26.3614	26.6501	26.864
2.12641	0.397803	Q71UI9;P0C0S5;C9J0D1;C9J386	Q71UI9;P0C0S5;C9J0D1	Histone H2A.V;Histone H2A.Z;Histone H2A	H2AFV;H2AFZ	5	24.8893	24.9159	24.7529	24.9979	25.0192	24.937	25.1242	25.3317	25.1173	24.8039	24.82	24.9534	25.1705	25.2089	25.1524	24.8497	25.02	25.2736	25.4817	25.5684	25.5269	25.9769	25.8935	26.0464	25.5486	25.7584	25.6743	25.9993	26.1255	26.0395	25.8937	26.0547	26.0982	25.8931	26.0534	25.9584	25.9886	25.7539	25.8761	26.1941	26.2605	26.0437	24.8374
2.45214	0.395157	P84090;A0A024R6D4;G3V279	P84090;A0A024R6D4;G3V279	Enhancer of rudimentary homolog	ERH	6	26.1858	26.1066	26.0449	25.787	25.7926	25.8937	26.1605	26.1187	26.0754	26.0238	26.0732	26.1322	26.2545	26.2241	26.2005	26.0002	26.1025	25.9423	26.7252	26.7166	26.7628	26.2015	26.1855	26.3293	26.6477	26.5899	26.485	26.1867	26.2013	26.1451	26.7256	26.81	26.8291	26.1405	25.9473	25.9341	26.0269	26.0043	25.9894	25.5787	25.5678	25.6029	26.868
1.60594	0.389702	P62304;A6NHK2	P62304;A6NHK2	Small nuclear ribonucleoprotein E	SNRPE	3	23.7793	23.9554	23.9128	24.4534	24.3003	24.2879	24.3237	24.3417	24.3138	24.6642	24.8686	24.6749	23.6968	23.8763	23.6587	22.5769	22.7377	22.7533	24.1521	24.1057	24.1122	24.2034	24.2182	24.2576	24.1265	24.1384	23.9926	25.1956	25.1051	24.9765	24.7227	24.6002	24.5971	24.6459	24.4639	24.5019	24.4862	24.7204	24.5241	NaN	23.6212	23.6382	24.0099
1.03786	0.388051	E9PKV2;Q9NRX2	E9PKV2;Q9NRX2	39S ribosomal protein L17, mitochondrial	MRPL17	6	NaN	NaN	22.7883	NaN	21.9804	NaN	22.3273	22.6135	22.531	NaN	22.3731	22.2204	22.4913	NaN	22.7269	NaN	NaN	NaN	22.7559	22.7853	NaN	22.127	NaN	NaN	22.5092	22.5351	22.0967	NaN	22.6005	22.6348	21.9043	NaN	22.4271	23.012	NaN	22.8642	23.0609	22.6461	23.3748	22.2344	NaN	22.3618	NaN
1.51289	0.387651	Q13219;A0A024R842;B4DTA8;Q5QFB7;B4DTA7	Q13219;A0A024R842;B4DTA8	Pappalysin-1	PAPPA	9	NaN	NaN	NaN	22.601	22.4005	22.4216	NaN	22.0872	NaN	22.3777	22.208	22.1872	NaN	NaN	NaN	22.9863	22.5533	22.1695	22.8265	22.771	22.7457	22.6862	NaN	22.7392	NaN	22.8392	NaN	22.8689	22.4835	22.7601	NaN	NaN	22.4768	22.9887	22.8268	NaN	NaN	NaN	22.7721	NaN	NaN	NaN	22.825
3.09185	0.386793	A0A024QZY0;Q86WA6	A0A024QZY0;Q86WA6	Valacyclovir hydrolase	BPHL	3	22.2363	NaN	22.4381	NaN	22.0412	22.3901	NaN	22.5611	22.4578	22.4377	NaN	22.0585	NaN	NaN	22.2983	22.5269	22.5366	NaN	NaN	22.8238	22.838	22.4321	22.5047	NaN	22.6837	22.7804	NaN	NaN	NaN	22.0754	22.0457	22.4072	22.322	22.3683	22.2559	22.7535	22.8229	NaN	22.7136	NaN	NaN	NaN	22.7157
1.71993	0.38462	B4DDI9;Q6GSK2;P22570;A0A0A0MTN9;A0A0C4DFN8;A0A0A0MSZ4;A0A0A0MT64;J3QQX3;A0A0A0MTR6;A0A0C4DGN7;B3KSQ6;J3QKZ8;J3QQW7	B4DDI9;Q6GSK2;P22570;A0A0A0MTN9;A0A0C4DFN8;A0A0A0MSZ4;A0A0A0MT64;J3QQX3;A0A0A0MTR6;A0A0C4DGN7;B3KSQ6	NADPH:adrenodoxin oxidoreductase, mitochondrial	FDXR	15	24.8374	25.2677	25.1923	24.5284	24.5559	24.6861	25.1373	25.2018	25.0555	24.674	24.6727	24.4852	25.0943	25.2217	25.2133	25.0506	25.2847	24.985	24.155	24.4094	24.4296	24.268	24.0304	24.5786	24.5645	24.4855	24.0972	24.5349	24.1216	24.3984	23.7996	23.6638	23.6196	24.3331	24.3061	24.4719	25.8677	25.8506	25.8722	24.1056	25.2311	24.9554	24.8131
1.57482	0.384027	P15880;Q3KQT6;Q8N5L9;Q8J014;Q6IPX5;H0YEN5;E9PQD7;E9PMM9;Q9BSW5;I3L404;E9PM36;Q8NI62;O60249;Q8NI61;E9PPT0;A4D0Y7;D3DU83;H0YE27;Q6ZNN8;H3BNG3	P15880;Q3KQT6;Q8N5L9;Q8J014;Q6IPX5;H0YEN5;E9PQD7;E9PMM9;Q9BSW5;I3L404;E9PM36	40S ribosomal protein S2	RPS2;rps2	18	26.8648	26.8717	26.7848	26.444	26.2876	26.2004	27.0228	27.03	27.0226	26.8569	26.7622	26.8937	27.0696	27.071	26.9802	26.4329	26.6165	26.4675	26.0768	25.9899	25.9749	26.5483	26.5218	26.5048	26.962	26.6411	26.6106	26.8358	26.8743	26.6877	25.7927	25.8611	25.7948	26.4961	26.6543	26.5943	27.7138	27.7079	27.7779	27.0593	27.1002	26.9996	26.8272
1.44181	0.383673	Q96HT3;O15160;D6RDJ3;E7EQB9	Q96HT3;O15160;D6RDJ3;E7EQB9	DNA-directed RNA polymerases I and III subunit RPAC1	POLR1C	3	NaN	NaN	NaN	NaN	NaN	21.749	NaN	NaN	NaN	NaN	NaN	NaN	21.6873	NaN	NaN	NaN	NaN	NaN	NaN	NaN	21.9682	NaN	22.3087	22.0582	NaN	NaN	NaN	NaN	21.9286	21.806	NaN	NaN	NaN	22.0598	NaN	21.7806	NaN	NaN	NaN	NaN	NaN	NaN	NaN
1.76995	0.379984	P51888;Q6FHG6;Q7Z4B2	P51888;Q6FHG6;Q7Z4B2	Prolargin	PRELP;MST161	14	25.9954	25.9873	26.0585	26.6237	26.6551	26.6216	25.8407	25.9001	25.783	26.2593	26.2476	26.1123	25.6366	25.5853	25.5407	26.6702	26.7619	26.8	26.6963	26.7577	26.7434	26.2212	26.2003	26.2577	26.7849	26.6819	26.6235	25.8721	25.8214	25.8501	26.9252	26.9886	26.9429	26.3778	26.4882	26.2111	26.4748	26.4742	26.5139	25.9885	26.1352	26.0949	26.4265
5.04071	0.37895	P62316;K7EJB5;K7ERG4	P62316;K7EJB5	Small nuclear ribonucleoprotein Sm D2	SNRPD2	8	25.1069	25.0787	25.0988	24.7912	24.9725	24.8987	25.13	25.3301	25.1757	25.1318	25.1823	25.0669	25.1524	25.2418	25.2748	25.1978	25.2335	24.8235	25.4087	25.5194	25.6078	25.4679	25.315	25.387	25.5317	25.5296	25.6001	25.5439	25.6608	25.5199	25.5398	25.6721	25.6054	25.3655	25.2012	25.1974	25.4717	25.2915	25.3537	24.7022	24.7747	25.0956	25.5212
3.23509	0.376766	P55084;B4DY96;F5GZQ3;B4DDC9;B5MD38;D6W539;C9JEY0;C9JE81;C9K0M0;Q92799	P55084;B4DY96;F5GZQ3;B4DDC9;B5MD38;D6W539	Trifunctional enzyme subunit beta, mitochondrial;3-ketoacyl-CoA thiolase	HADHB	37	29.5402	29.5452	29.5208	29.4345	29.4874	29.4198	29.496	29.5452	29.5216	29.6713	29.6997	29.614	29.1393	29.2068	29.145	29.4759	29.4824	29.6002	29.6128	29.6176	29.6147	29.5529	29.5046	29.4979	29.4607	29.4756	29.538	29.7655	29.7992	29.8393	29.8199	29.8005	29.8266	29.8226	29.7883	29.7942	29.8833	29.8433	29.8914	29.5828	29.6159	29.5885	29.4789
1.34576	0.37674	Q5VTU8;P56381	Q5VTU8;P56381	ATP synthase subunit epsilon-like protein, mitochondrial;ATP synthase subunit epsilon, mitochondrial	ATP5EP2;ATP5E	3	24.6911	24.7124	24.7151	24.3439	24.2837	24.401	24.8992	24.8521	24.9374	24.6296	24.5138	24.6657	25.0222	24.2896	24.9829	24.6835	NaN	24.6545	25.4525	25.4131	25.447	25.3521	25.2403	25.3273	25.3046	25.4645	24.763	25.3249	25.21	25.3224	25.6379	25.6267	25.5595	25.4638	25.4701	25.5273	25.4404	25.498	25.5039	25.1473	25.1264	25.269	24.91
2.08175	0.376542	Q547S8;Q16134;B4DEQ0;A7UNU5;D6RAD5	Q547S8;Q16134;B4DEQ0;A7UNU5	Electron transfer flavoprotein-ubiquinone oxidoreductase, mitochondrial	ETFDH	10	22.9865	23.2099	22.7182	22.6355	22.53	23.2641	22.6512	22.9662	22.4916	23.2185	22.9722	22.8946	23.0919	22.6111	22.7501	23.0529	23.4366	23.4247	22.9419	23.0965	23.2479	22.7388	22.7636	22.5568	23.2139	23.1198	23.1747	22.5134	22.5024	22.528	23.3737	23.068	23.2552	23.0552	23.0141	23.3785	22.9189	23.1879	22.865	23.0881	22.925	23.3696	23.3063
4.35406	0.375294	R4GMR5;V9HW09;P48556;Q5U0B3;K7EJR3;B4E2Y4;K7EJC1;K7ENY6;K7ERW6	R4GMR5;V9HW09;P48556;Q5U0B3;K7EJR3;B4E2Y4	26S proteasome non-ATPase regulatory subunit 8	PSMD8;HEL-S-91n	12	25.0348	24.9271	24.9593	25.2304	25.2064	25.1385	25.0522	24.9358	24.8987	25.0822	25.3518	25.1857	25.1405	24.8957	25.1434	25.2815	25.1987	25.2558	25.7041	25.7435	25.6563	25.5824	25.655	25.6045	25.6828	25.6652	25.6885	25.4661	25.5582	25.5259	25.8304	25.6842	25.7438	25.6015	25.5945	25.6444	25.274	25.2424	25.1324	25.2302	25.2916	25.2952	25.6948
3.99627	0.373029	O60832;C9IYT0;U5UA77;H7C0M1;U5U7S7;H7C2Q9;H7C2Q2;H7BZF2;U5U768	O60832;C9IYT0;U5UA77;H7C0M1	H/ACA ribonucleoprotein complex subunit 4	DKC1	16	25.1043	25.0408	24.7106	25.0418	25.0103	25.2793	24.9706	25.0195	25.0781	25.1899	25.1503	25.1487	25.0227	25.1274	25.1712	25.1361	24.7303	24.7885	24.9447	24.8557	24.8015	24.9924	24.7858	24.8725	25.2671	25.2076	25.5214	24.7185	24.9912	24.8135	25.2249	25.1565	25.1346	24.8159	24.9362	24.9188	25.6641	25.4648	25.6464	25.1585	24.9955	25.2698	25.0409
3.39011	0.371666	A8K3Z5;Q8NFH5;C9IYQ7;F8WCF5;F8WEL4;A8K0N6	A8K3Z5;Q8NFH5	Nucleoporin NUP53	NUP35	3	22.4129	22.2758	22.4871	22.6787	22.6003	22.2435	22.162	22.4376	22.3745	22.3942	22.2987	22.4354	22.5992	21.9741	22.4875	22.4925	22.6064	22.4399	23.1353	23.2929	22.9002	22.3789	22.3621	22.6357	23.1294	23.2368	23.1652	22.5663	22.539	22.5373	23.3388	23.2112	23.3109	22.6131	22.5324	22.4459	22.9078	22.5821	22.3488	NaN	22.1926	22.4366	22.8321
6.63546	0.371203	A0A024R4H0;Q02809;B2R5M9;B4DGN8;B4DHT1;Q5JXB7;Q5JXB8	A0A024R4H0;Q02809;B2R5M9;B4DGN8	Procollagen-lysine,2-oxoglutarate 5-dioxygenase 1	PLOD1	36	27.6198	27.6723	27.726	27.7639	27.7129	27.7217	27.7205	27.6121	27.7077	27.8392	27.8126	27.7667	27.7954	27.7918	27.7596	27.8907	27.8741	27.8419	28.5684	28.5829	28.5768	28.5401	28.544	28.5506	28.6326	28.6345	28.6364	28.1833	28.304	28.1978	28.5692	28.5908	28.5552	28.7168	28.787	28.7278	27.9443	27.9223	27.9887	28.5797	28.6018	28.6127	28.0465
1.35064	0.369327	E9PFN5;Q6FII1;Q9Y2Q3;Q2NLC8;C9JNT3;B3KTA6	E9PFN5;Q6FII1;Q9Y2Q3;Q2NLC8	Glutathione S-transferase kappa 1	GSTK1;LOC51064	8	23.9481	24.0125	23.9768	23.7594	23.3385	23.601	23.9029	23.9385	23.5966	24.1654	24.3705	24.1309	23.7767	23.8423	23.8426	23.7976	23.8428	23.6251	23.5987	23.5483	23.4902	23.5071	NaN	23.3188	23.2542	22.9828	23.1924	24.1488	24.113	24.4042	23.4389	23.2264	23.2258	24.2706	24.2006	24.52	24.8182	24.6981	24.7976	24.0404	24.1089	24.0899	23.8677
1.67738	0.369065	K7ES31;K7ERF1;Q9UBQ5;B4DVD7;K7EQM4;U3LUI4;A0A087WVB9	K7ES31;K7ERF1;Q9UBQ5;B4DVD7	Eukaryotic translation initiation factor 3 subunit K	EIF3K	4	25.1006	25.0346	25.2257	NaN	24.4264	NaN	24.9846	24.9983	24.8778	24.8523	24.937	25.158	25.1957	25.5191	25.2109	25.1315	25.2954	25.1359	25.5508	25.6826	26.1639	25.0642	23.5829	24.8798	25.4355	25.5285	25.6624	25.3453	25.2229	25.0402	25.2125	25.5513	25.4996	NaN	25.2956	23.3922	25.2759	25.1965	25.0455	NaN	NaN	25.0472	25.5762
3.21457	0.364861	Q53FD7;Q53H29;Q7Z3B4;B4DRV5;Q9NSY5	Q53FD7;Q53H29;Q7Z3B4;B4DRV5	Nucleoporin p54	NUP54	7	22.595	22.8803	22.4	22.8125	22.8307	NaN	22.6036	NaN	22.7791	NaN	NaN	22.7466	22.8175	NaN	22.8269	NaN	NaN	22.8558	23.3005	23.3749	23.6636	22.923	NaN	23.3233	23.7366	23.7189	23.5915	23.3945	23.1385	23.5163	23.6165	23.2523	23.3876	23.3083	22.9122	NaN	22.9973	NaN	NaN	NaN	22.3877	NaN	23.2456
4.05502	0.363945	Q8TER0;B5MEF5;H7C1R9;H7BYY9	Q8TER0	Sushi, nidogen and EGF-like domain-containing protein 1	SNED1	19	24.6178	24.9074	24.9316	24.9471	25.2709	24.7327	24.6167	24.6716	24.7515	25.0382	25.2321	24.8792	24.5752	24.7654	24.8892	25.1642	24.9559	24.7779	24.4594	24.1799	24.2874	24.1112	23.9914	23.9336	24.8269	24.7348	24.4389	23.6235	23.6633	23.4113	24.1406	24.0471	24.0435	23.5153	NaN	23.5815	25.1618	25.1832	25.2966	24.4911	24.3885	24.3989	25.1719
2.08152	0.363854	A0A172Q381;A0A120HV04;Q9HCU0	A0A172Q381;A0A120HV04;Q9HCU0	Endosialin	CD248	9	23.85	23.9066	23.8133	24.3074	24.243	24.4063	23.5793	23.831	23.7126	25.0212	24.8078	24.8086	23.8015	24.088	24.0005	24.9246	25.1349	25.0353	24.691	24.5247	24.4927	24.721	24.7786	24.5897	24.7952	24.9362	24.5766	24.2621	24.1534	24.2082	23.9663	24.0201	24.0021	24.6698	24.7378	24.5782	24.104	24.0647	23.7679	24.4833	24.3093	24.3093	24.61
1.20367	0.360977	Q6UXH1;A6PWM2	Q6UXH1;A6PWM2	Cysteine-rich with EGF-like domain protein 2	CRELD2	5	23.1701	23.3325	22.9139	23.2457	23.1	22.8864	23.0412	22.7326	22.8348	22.8016	22.7714	22.7296	22.7315	22.6994	22.729	22.9053	22.8089	22.9346	24.1754	23.6361	23.9743	24.68	24.7835	24.7664	23.9366	23.3116	23.7844	23.7306	23.5128	23.544	24.615	24.4384	24.4517	24.3586	24.4096	24.6522	22.611	22.5281	22.6689	24.1899	23.9498	24.1392	23.7673
2.84985	0.360361	Q04721;D2WEZ3;Q6IQ50	Q04721;D2WEZ3;Q6IQ50	Neurogenic locus notch homolog protein 2;Notch 2 extracellular truncation;Notch 2 intracellular domain	NOTCH2	2	NaN	21.1883	NaN	NaN	NaN	NaN	21.4178	21.4266	NaN	NaN	21.137	NaN	21.2922	21.3391	21.4216	21.451	21.3724	NaN	21.7374	21.9812	22.6733	21.9307	22.6875	22.5825	NaN	NaN	NaN	21.7794	21.6237	21.8183	21.9276	NaN	21.9785	22.2215	22.0312	22.0547	NaN	NaN	21.5381	22.0495	NaN	21.8799	21.8802
3.561	0.359626	P52948;A0A024RCC4;H7C3P6;A8KA17;H0YDF4;B4DWF8	P52948;A0A024RCC4;H7C3P6;A8KA17	Nuclear pore complex protein Nup98-Nup96;Nuclear pore complex protein Nup98;Nuclear pore complex protein Nup96	NUP98	6	22.4919	22.6529	22.6259	22.532	22.6486	NaN	22.5528	NaN	22.7051	22.5787	22.5811	22.6157	22.9564	22.5859	22.7627	22.6714	NaN	NaN	NaN	23.0259	22.733	22.7187	23.015	22.7104	23.1396	23.224	22.9653	22.7102	22.4199	22.5452	23.121	22.9138	22.8157	22.6685	NaN	22.5351	23.024	22.8368	22.6876	22.8468	22.7968	NaN	23.0912
1.88027	0.359538	D6RGG3;Q99715;A0A087X0A8;B9EJB8;H0Y5N9;H0Y991;H0Y4P7	D6RGG3;Q99715;A0A087X0A8;B9EJB8	Collagen alpha-1(XII) chain	COL12A1	20	24.4598	24.6882	24.6013	24.7612	24.8968	24.6658	24.5747	24.3911	24.3477	24.52	24.6127	24.4765	24.4707	24.1053	24.5118	24.658	25.1498	24.7987	25.2532	24.895	25.0001	25.1222	25.1662	25.0604	25.1033	24.9993	24.8361	25.1714	25.1882	24.9628	25.0444	25.0122	25.0995	25.7122	25.6252	25.5106	25.4052	25.3545	25.3715	25.5719	25.6497	25.6746	24.3473
3.30501	0.35822	O95831;Q5RZA0;Q5RZ99;E9PMA0;A0A140VK04	O95831;Q5RZA0	Apoptosis-inducing factor 1, mitochondrial	AIFM1	21	26.0568	26.1151	26.1963	25.7466	25.6237	25.6782	26.1211	25.976	26.0809	25.7317	25.8519	25.9806	26.0642	26.0792	26.0677	26.0458	26.0597	26.1723	26.2681	26.3712	26.4002	26.2305	26.5554	26.3463	26.5193	26.5888	26.5795	26.3796	26.4312	26.3648	26.4547	26.5481	26.4616	26.4428	26.4464	26.4068	26.5729	26.5869	26.5323	26.171	25.9638	26.1997	26.1637
2.456	0.356203	P32322;A0A024R8U9;A0A1B2JLU7;E7D7X9;E7D7Y0;E2QRB3;J3QL24;J3KQ22;J3QKT4;B7Z8T1;J3QL32;J3QL23;J3QLK9;Q2TU78;Q8TBX0;J3QRZ0;J3KTA8;J3QR88;J3KSA9;J3QKT3;D6QXZ5	P32322;A0A024R8U9;A0A1B2JLU7;E7D7X9;E7D7Y0;E2QRB3;J3QL24;J3KQ22;J3QKT4;B7Z8T1;J3QL32;J3QL23;J3QLK9	Pyrroline-5-carboxylate reductase 1, mitochondrial;Pyrroline-5-carboxylate reductase	PYCR1	6	24.0248	23.5659	24.0604	23.2608	23.6652	23.6861	23.9692	24.0863	23.6782	24.1419	23.1664	23.9882	24.2156	23.9547	23.7558	23.8569	24.026	24.0357	24.5017	24.3972	24.2104	NaN	24.1221	24.221	23.9287	24.3019	24.2991	23.6347	23.724	NaN	23.9996	24.3834	24.6136	24.5465	24.2591	23.8634	24.1435	24.2899	24.0651	23.8304	24.0229	24.0429	23.9082
1.96588	0.355494	Q70UQ0;Q3B7K3	Q70UQ0;Q3B7K3	Inhibitor of nuclear factor kappa-B kinase-interacting protein	IKBIP;IKIP	15	25.3892	25.4159	25.4081	25.1936	24.8219	25.0924	25.4675	25.5584	25.5481	25.132	25.277	25.3373	25.2731	25.4104	25.508	25.3422	25.1859	25.1975	25.1522	25.1412	25.1131	25.014	24.8559	24.7395	25.3388	25.3876	25.1629	24.8428	25.01	24.9999	24.7956	24.8194	25.0095	25.1343	25.235	25.3222	26.2139	26.1128	26.1009	25.6171	25.604	25.5959	25.2731
1.54049	0.351184	J3KS22;Q7Z4W1;J3KRZ4;J3QS36;J3QS45;J3KSZ5;J3QL34	J3KS22;Q7Z4W1;J3KRZ4;J3QS36;J3QS45;J3KSZ5;J3QL34	L-xylulose reductase	DCXR	6	22.4709	22.2835	22.3114	22.0956	22.3756	22.407	22.3725	22.0499	22.5284	22.4836	NaN	22.2486	22.2675	22.0249	22.0716	22.3468	22.5131	22.4484	21.7531	22.7228	22.9403	NaN	NaN	NaN	NaN	NaN	22.5131	22.7887	23.0697	NaN	22.263	22.3407	22.3478	23.1586	NaN	23.1251	NaN	NaN	NaN	NaN	NaN	NaN	NaN
3.86635	0.350861	Q5U0F4;Q13347;Q53HU7;Q9P1D9;Q5TFK1	Q5U0F4;Q13347;Q53HU7	Eukaryotic translation initiation factor 3 subunit I	EIF3I	17	26.1595	26.1424	26.1016	26.3466	26.3486	26.3357	26.1692	26.1427	26.023	26.1682	26.1646	26.0298	26.2952	26.3051	26.3737	26.3515	26.3209	26.3341	26.7538	26.7593	26.752	26.6468	26.5707	26.5382	26.8044	26.7899	26.7488	26.3683	26.4092	26.4551	26.5447	26.5437	26.5902	26.5833	26.5633	26.5203	26.4238	26.3009	26.1986	26.4627	26.4898	26.5448	26.77
1.88066	0.349162	A0A024R0H7;Q9BQA1;H0Y711;B4DJP0	A0A024R0H7;Q9BQA1;H0Y711	Methylosome protein 50	WDR77	5	23.7964	23.5937	23.7619	23.3122	23.3643	23.7442	23.6194	23.5326	23.4463	23.2014	22.9286	23.422	24.0115	23.6843	23.5403	23.9388	23.7976	23.5858	23.9514	24.0362	23.8707	23.2309	22.8743	22.8753	23.708	23.7549	24.3168	23.5932	22.9998	NaN	23.795	23.557	23.3923	23.0297	23.4085	22.9924	23.4539	23.5579	23.4732	NaN	23.2784	23.2098	24.4107
1.17671	0.348432	A0A024R326;Q6IPI1;P47914	A0A024R326;Q6IPI1;P47914	60S ribosomal protein L29	RPL29	5	25.0617	25.0261	24.5935	24.3354	25.0201	24.4232	24.9915	25.2766	25.1127	24.8836	24.7016	24.529	24.7943	25.1039	25.3729	24.6436	24.8358	24.9258	23.9993	24.0029	24.1751	23.7946	23.7229	23.9613	24.2243	24.2753	24.4279	24.1524	24.1138	23.8825	23.8658	23.8363	24.0536	23.8268	23.8619	23.8169	25.7573	25.7588	25.7105	23.9771	22.6291	24.0503	24.3943
2.50663	0.347778	B7Z9B8;P98095;C9JQS6;D9ZGF4;H7C1A3;H7BXL0	B7Z9B8;P98095	Fibulin-2	FBLN2	47	29.8896	29.8625	29.8476	30.4292	30.3431	30.3245	29.9237	29.9505	29.9546	30.3066	30.3074	30.371	29.8292	29.8826	29.8236	30.1203	30.1518	30.1383	30.2593	30.2643	30.2094	30.0918	30.0737	30.0808	30.1011	30.1047	30.1197	29.5235	29.5504	29.5019	30.3487	30.355	30.3859	29.7558	29.7594	29.7517	30.0313	30.0157	30.0333	29.9814	29.913	29.879	30.4919
1.43597	0.345324	O15031;E2PU09;A0PK02;A6QRH1	O15031;E2PU09;A0PK02	Plexin-B2	PLXNB2	6	23.3321	23.2822	NaN	23.3766	22.9089	23.2792	22.8261	22.6806	23.0868	22.6644	22.4545	22.7961	22.8676	23.1385	22.9538	23.1624	23.0951	23.4491	23.5558	23.6901	23.6154	23.2985	23.4574	23.5221	23.9638	23.6209	23.5552	23.1717	23.151	23.3148	23.6767	23.6279	23.6491	23.6388	24.0154	23.457	22.835	23.5135	23.1346	NaN	22.9654	NaN	24.1697
3.4805	0.341895	Q9Y680;F8WE12;B4DRE2;D3DPF8;H7BZJ4;F8WCU2;F8WBF2	Q9Y680	Peptidyl-prolyl cis-trans isomerase FKBP7	FKBP7	11	25.2392	25.4489	25.2934	25.4638	25.7632	25.5536	25.3122	25.3378	25.2694	25.5055	25.5854	25.5083	25.4202	25.4009	25.4072	25.6708	25.4905	25.4843	26.3274	26.3191	26.4012	26.5568	26.5872	26.5381	26.279	26.3983	26.3885	26.2687	26.1861	26.1736	26.3456	26.4247	26.3685	26.5962	26.6763	26.5986	25.558	25.4284	25.463	26.1777	26.1373	26.2379	25.7565
4.14271	0.341204	Q13308;C9JQR6;B3KP36;Q59FV9;Q9NSQ6;H0Y8F1;B7Z471;Q86X91;F8WDG7;H7C5L0;C9J9E8	Q13308;C9JQR6;B3KP36	Inactive tyrosine-protein kinase 7	PTK7	17	25.2096	25.144	25.2171	24.9181	25.1106	25.0694	25.0562	25.0478	24.9951	25.5395	25.3581	25.1439	25.4021	25.2836	25.2808	25.6168	25.6202	25.7263	25.2013	25.0618	25.0824	24.8442	24.793	24.9306	25.3201	25.3154	25.3035	24.8291	25.0648	24.8563	24.8582	24.8729	24.8792	24.9735	24.9386	24.9331	25.7565	25.637	25.6763	25.3391	25.4821	25.4005	25.2311
2.99471	0.339699	J3KQ96;E7ETY2;Q13428;B4DLB1;B4DRA2;H0YA99;Q9UFD4;Q59FZ2	J3KQ96;E7ETY2;Q13428;B4DLB1;B4DRA2	Treacle protein	TCOF1	8	22.8541	22.8117	22.9546	23.2123	22.8195	22.5518	23.0833	23.214	22.9985	23.0472	22.4758	22.8374	22.9832	23.0444	23.2165	NaN	22.9798	22.9975	23.0329	23.3522	23.3414	NaN	22.5381	23.2571	23.6853	23.294	23.5425	22.8381	22.7697	23.0993	23.15	22.8876	23.0862	23.0502	23.1466	22.9784	23.3688	23.5869	23.4928	NaN	NaN	23.2309	22.9571
4.41703	0.334041	Q86V81;E9PB61	Q86V81;E9PB61	THO complex subunit 4	ALYREF	7	25.0629	24.6665	24.862	24.7707	24.3172	24.542	24.7703	24.6512	24.6633	24.718	24.5527	24.5566	24.6421	24.7297	24.6818	24.6158	24.909	24.8244	24.3737	23.9158	24.3213	23.7875	23.8515	23.7217	24.5691	24.3894	24.525	24.1791	24.0568	24.0125	24.3449	24.3836	24.5517	23.9433	23.645	23.2684	25.0416	25.0247	25.0749	NaN	NaN	NaN	25.0545
1.08041	0.333793	A0A024R2K4;Q9Y608;C9JSU1;A0A1S5UZ17;H7C3N9	A0A024R2K4;Q9Y608;C9JSU1;A0A1S5UZ17	Leucine-rich repeat flightless-interacting protein 2	LRRFIP2	4	21.0427	20.9897	NaN	NaN	NaN	NaN	20.7521	NaN	20.8679	NaN	NaN	NaN	21.1014	21.0171	NaN	NaN	NaN	NaN	NaN	NaN	NaN	NaN	NaN	NaN	NaN	NaN	NaN	NaN	NaN	NaN	NaN	21.2344	21.1233	NaN	NaN	NaN	NaN	NaN	NaN	NaN	NaN	NaN	NaN
3.01557	0.332983	P17096;A0A024RCT9;B4DWA0	P17096;A0A024RCT9;B4DWA0	High mobility group protein HMG-I/HMG-Y	HMGA1	2	26.5377	26.4316	26.5955	26.3428	26.3947	26.26	26.6745	26.5846	26.5499	26.2708	26.2535	26.2376	26.3734	26.3391	26.3937	26.2012	26.3051	26.3227	26.3732	26.5244	26.5708	25.7738	25.6205	25.7597	26.51	26.6375	26.5892	25.9589	25.9953	26.0226	26.7618	26.7188	26.6334	25.2754	25.2378	25.2066	26.6081	26.5158	26.552	24.983	24.9642	24.96	27.0912
4.71055	0.331148	Q15907;H3BMH2;H3BSC1;A0A024R5Z8;P62491;B4DMN1;B4DQU5;M0R2D0;M0R377;H3BN38;P57735	Q15907;H3BMH2;H3BSC1;A0A024R5Z8;P62491;B4DMN1	Ras-related protein Rab-11B;Ras-related protein Rab-11A	RAB11B;RAB11A	11	25.5138	25.5547	25.6082	25.2544	25.3994	25.3655	25.6202	25.6827	25.6368	25.5684	25.4463	25.6162	25.732	25.7289	25.7158	25.6161	25.5983	25.6268	25.8319	25.8627	25.8915	25.9978	26.105	26.0206	25.9199	26.0172	25.9937	26.0022	25.8309	25.8073	25.5999	25.6286	25.5437	26.364	26.2772	26.3652	25.9244	25.9889	25.9265	26.3455	26.4207	26.4198	25.8062
4.30332	0.331036	P62081;B5MCP9;Q59FS3	P62081;B5MCP9	40S ribosomal protein S7	RPS7	21	29.0218	28.8667	28.8679	28.8646	28.6625	28.6606	29.0785	29.0288	29.0709	28.6979	28.6686	28.656	29.2059	29.0747	29.0585	28.919	28.8913	28.8149	29.7607	29.7525	29.7303	28.7041	28.614	28.6724	29.4226	29.4751	29.5592	29.0087	28.9355	29.0073	29.353	29.389	29.32	29.211	29.2057	29.2413	29.3684	29.2974	29.2335	28.9807	28.8436	28.9867	29.1353
5.83108	0.32893	G3XAI2;P07942;Q8TAS6;E7EPA6;E9PCS6;C9J296	G3XAI2;P07942;Q8TAS6	Laminin subunit beta-1	LAMB1	74	28.9675	28.9736	28.9444	28.9169	28.832	28.8614	28.8374	28.8654	28.8525	28.8453	28.8539	28.8385	28.9445	28.9402	28.9361	29.0373	29.0433	29.0859	29.5037	29.5023	29.4707	29.5164	29.4856	29.5007	29.3388	29.3202	29.3187	29.2853	29.3032	29.3313	29.715	29.7544	29.7531	29.4715	29.4546	29.4438	29.0923	29.0779	29.055	29.2778	29.2125	29.2169	29.4073
5.31612	0.327809	P20700;E9PBF6;Q6DC98;A0A0D9SFE5;B4DZT3;A0A0D9SFY5	P20700;E9PBF6;Q6DC98;A0A0D9SFE5	Lamin-B1	LMNB1	48	27.8371	27.9158	27.8092	27.9002	27.7987	27.7931	27.9212	27.939	27.9475	27.7653	27.7336	27.775	28.0157	27.9387	28.0007	27.9437	27.8806	27.8884	28.672	28.5633	28.7049	28.6644	28.5357	28.6031	28.5228	28.5774	28.5848	28.402	28.3196	28.4103	28.7193	28.6642	28.6507	28.5734	28.491	28.5501	28.0701	28.0042	28.0158	28.418	28.4483	28.3979	28.2833
3.58399	0.327665	A8KAQ5;A0A024QZD5;P08621;M0QYR1;B3KPV0;M0QX04;Q9UFS1	A8KAQ5;A0A024QZD5;P08621	U1 small nuclear ribonucleoprotein 70 kDa	SNRP70;SNRNP70	10	24.2066	24.2138	24.2968	23.8708	24.1964	24.1447	24.2015	24.1746	24.5403	24.2249	24.2269	24.1515	24.2972	24.2966	24.4365	23.9194	23.4143	24.0952	24.4704	24.5029	24.5103	24.2275	24.3498	24.0545	24.5511	24.5163	23.9934	24.0595	24.0378	23.8343	24.6163	24.6303	24.5115	23.9955	24.0975	23.8234	24.4712	24.4568	24.4415	23.5297	NaN	23.6588	24.7238
3.45009	0.3262	Q9Y230;B3KNL2;M0R0Y3;B4DW30;X6R2L4;M0R0Z0;M0QXZ7;M0QXI6;A0A1W2PS48	Q9Y230;B3KNL2;M0R0Y3	RuvB-like 2	RUVBL2	30	26.8838	27.0003	26.9093	26.9552	26.9022	26.8937	26.9345	26.8225	26.8875	26.768	26.8964	26.7375	26.9643	26.9017	26.9327	26.942	26.901	26.8399	27.4138	27.4159	27.4106	27.2194	27.2122	27.2461	27.3003	27.3488	27.3894	26.9517	27.1302	27.0815	27.427	27.4323	27.5327	27.2558	27.2345	27.2399	26.9255	26.9309	26.8539	27.0792	27.0291	27.1323	27.4277
4.07682	0.323373	Q6IAL5;B2R8A1;A8K4W7;P53597;B7Z438;H7C233	Q6IAL5;B2R8A1;A8K4W7;P53597;B7Z438	Succinyl-CoA ligase [ADP/GDP-forming] subunit alpha, mitochondrial	SUCLG1	9	25.978	25.9894	26.0235	25.614	25.5403	25.5254	25.9013	25.9344	25.8996	25.7874	25.6919	25.7211	25.884	26.0037	25.8491	26.0948	26.061	25.9765	25.8224	25.7894	25.7505	25.6122	25.4409	25.4727	25.9578	25.8127	25.9797	25.3969	25.4379	25.2889	25.5928	25.4295	25.5661	25.3244	25.3742	25.4374	26.2255	26.2851	26.2044	25.5029	25.5308	25.4349	26.0116
2.18447	0.321882	Q5RKT7;P62979;B2RDW1;A0A248RGE3;L8B196;F5GXK7;J3QKN0;Q5PY61;Q5U5U6;Q9UFQ0;Q96C32;Q96MH4;P62987;L8B4I8;Q96H31;A8K674;L8B4R0;L8B4J3;L8B4Z6;L8B4M0;Q66K58;F5H747;Q59EM9;F5GYU3;P0CG47;P0CG48;J3QS39;B4DV12;Q5UGI3;F5H265;J3QTR3;F5H2Z3;F5H388;Q3MIH3;F5H6Q2;Q8WYN9;M0R1V7;Q49A90;F5GZ39;M0R1M6;M0R2S1;J3QSA3	Q5RKT7;P62979;B2RDW1;A0A248RGE3;L8B196;F5GXK7;J3QKN0;Q5PY61;Q5U5U6;Q9UFQ0;Q96C32;Q96MH4;P62987;L8B4I8;Q96H31;A8K674;L8B4R0;L8B4J3;L8B4Z6;L8B4M0;Q66K58;F5H747;Q59EM9;F5GYU3;P0CG47;P0CG48;J3QS39;B4DV12;Q5UGI3;F5H265;J3QTR3;F5H2Z3;F5H388;Q3MIH3;F5H6Q2;Q8WYN9;M0R1V7;Q49A90	Ubiquitin-40S ribosomal protein S27a;Ubiquitin;40S ribosomal protein S27a;Ubiquitin-60S ribosomal protein L40;Ubiquitin;60S ribosomal protein L40;Polyubiquitin-B;Ubiquitin;Polyubiquitin-C;Ubiquitin	RPS27A;HEL112;UbC;UBC;UBB;DKFZp434K0435;UBA52	13	27.2473	27.1524	27.243	26.7095	26.6074	26.6679	27.3154	27.2954	27.404	26.9939	26.8701	26.8634	27.3371	27.3658	27.3659	27.0706	27.0249	26.9847	27.1584	27.2185	27.0973	26.8269	26.7464	26.6538	27.2023	27.3734	27.3198	26.6667	26.6588	26.6875	26.924	27.0222	27.1465	26.5482	26.6024	26.6403	27.4217	27.5042	27.5085	26.7223	26.6023	26.5918	27.2853
1.62269	0.321032	Q5VZR0;D3DRP5;Q9H4G4;A0A087WUM5;B4DQC5	Q5VZR0;D3DRP5;Q9H4G4;A0A087WUM5	Golgi-associated plant pathogenesis-related protein 1	GLIPR2;C9orf19	3	22.7094	22.8913	NaN	22.6372	NaN	NaN	22.9919	22.5597	23.171	NaN	23.3546	22.8725	22.6723	22.7381	22.6179	NaN	NaN	23.3351	22.6484	22.8651	NaN	22.0099	NaN	NaN	23.1905	23.103	23.2344	22.8789	22.5723	23.2158	NaN	NaN	NaN	23.0371	NaN	23.4138	23.4238	23.4885	23.4768	22.5895	22.7399	22.5666	22.6591
1.3434	0.32023	Q9BV61;Q59EK6;Q53G55;A0A140VJY2;Q12931;Q8N9Z3;Q53FS6;K0A7K7;Q5CAQ4;I3L0K7;I3L239;I3L2D5;I3L253	Q9BV61;Q59EK6;Q53G55;A0A140VJY2;Q12931;Q8N9Z3;Q53FS6;K0A7K7;Q5CAQ4;I3L0K7	Heat shock protein 75 kDa, mitochondrial	TRAP1	22	25.833	25.7609	25.8267	24.9104	25.0059	24.858	25.7408	25.7627	25.6955	25.416	25.6096	25.4151	25.8903	25.7955	25.7614	25.7534	25.5984	25.8087	25.8712	25.8777	25.8584	25.3542	25.3346	25.4474	25.7646	25.8449	25.903	25.6227	25.6403	25.5918	25.6747	25.5686	25.6078	25.9443	26.0411	26.0308	26.0954	26.2112	26.1489	25.832	25.9402	26.0191	25.6542
2.57307	0.318379	Q5JRI1;Q53GD7;A0A0S2Z504;O75494;Q6IQ42;Q8WXF0;R4GMP8	Q5JRI1;Q53GD7;A0A0S2Z504;O75494;Q6IQ42	Serine/arginine-rich splicing factor 10	SRSF10;FUSIP1	6	24.3694	24.5963	24.6062	24.9464	25.0754	24.9027	24.9215	24.714	24.5626	24.7395	24.4452	24.859	25.2441	25.0906	24.6585	24.9159	24.8378	24.8041	25.3786	25.0115	25.2204	24.7721	25.2002	25.0447	25.2426	25.1164	25.2246	24.6941	24.7219	24.7126	25.1064	25.1922	24.7948	24.7972	24.5513	24.8655	24.9307	25.0384	25.2031	24.5265	24.3944	24.9724	25.0813
2.06701	0.316632	V9GZ56;Q9Y4Z0;M0QXB0;U3KQK1;U3KQS7	V9GZ56;Q9Y4Z0;M0QXB0;U3KQK1	U6 snRNA-associated Sm-like protein LSm4	LSM4	3	22.4174	22.4451	22.746	22.824	22.741	22.6466	22.4811	22.5885	22.7529	22.7334	22.5408	22.9353	22.7243	22.8271	22.7462	22.7063	23.0046	22.8021	21.7043	22.4089	NaN	NaN	NaN	NaN	NaN	NaN	NaN	23.028	23.2182	22.6457	23.4092	NaN	23.4145	22.8959	23.0979	23.4798	NaN	NaN	22.7628	NaN	NaN	NaN	NaN
1.8976	0.311255	Q59G16;A0A024RB22;F8VXC8;Q8TAQ2;B4DF22;B4DYQ1;Q58EY4;Q92922;B4DYF9;Q05CR1;Q658P9;F8VZW6;Q05BW5	Q59G16;A0A024RB22;F8VXC8;Q8TAQ2;B4DF22	SWI/SNF complex subunit SMARCC2	SMARCC2	7	22.2704	22.7784	22.7317	22.3091	22.7019	22.9367	22.8997	22.8804	22.5996	22.6292	22.4375	22.3258	23.1249	22.7982	22.5105	22.5363	NaN	22.4249	22.9283	23.1919	23.3679	23.0128	NaN	NaN	23.0363	NaN	NaN	22.5737	22.5064	22.6357	23.0683	23.153	22.7886	22.8906	22.8749	22.4537	22.919	22.7802	22.9575	23.1388	23.2047	NaN	NaN
1.06979	0.310315	Q549U1;Q13595	Q549U1;Q13595	Transformer-2 protein homolog alpha	HSU53209;TRA2A	5	NaN	NaN	23.4794	NaN	NaN	NaN	23.0457	23.3568	22.7289	NaN	NaN	23.3264	NaN	23.3592	23.3048	NaN	NaN	NaN	24.0571	23.8943	23.9382	23.4807	23.6601	23.4641	23.9671	NaN	24.2061	23.3314	NaN	NaN	23.8995	23.9183	23.7871	23.9013	NaN	NaN	23.102	23.3344	23.3772	NaN	NaN	NaN	NaN
1.80555	0.307395	A0A173ADK6;M4R8V8;A0A1W6C2M7;A0A1W1B5Q9;W0HE66;A0A1D8MAR2;A9QVM4;Q9GIP0;A0PBY5;Q8SNC6;M4R8T6;N1LK74;U6ER51;A0A090JY51;M4RMN4;J7SA67;W8Y4A2;Q6IV48;Q95J07;D8MIW0;A0A1D3KYM1;A0A1B1LKE5;A0A1W1B5P4;A0A2H4WPZ2;A0A0U5PXQ4;Q6IVJ5;E3UN97;Q6IVJ6;A0A0S4XQY3;Q0GC70;A7L858;D5H3W2;G8FV57;A5I8L2;A0A167RN11;I1U8N1;M9TIT3;A0A060VCY7;R9UR01;F6IR32;Q6IUZ4;A4URF2;W5ZPB5;A0A0N9HRK5;B2MVI0;A0A286R107;U5YMJ8;A0A286LDB0…	A0A173ADK6;M4R8V8;A0A1W6C2M7;A0A1W1B5Q9;W0HE66;A0A1D8MAR2;A9QVM4;Q9GIP0;A0PBY5;Q8SNC6;M4R8T6;N1LK74;U6ER51;A0A090JY51;M4RMN4;J7SA67;W8Y4A2;Q6IV48;Q95J07;D8MIW0;A0A1D3KYM1;A0A1B1LKE5;A0A1W1B5P4;A0A2H4WPZ2;A0A0U5PXQ4;Q6IVJ5;E3UN97;Q6IVJ6;A0A0S4XQY3;Q0GC70;A7L858;D5H3W2;G8FV57;A5I8L2;A0A167RN11;I1U8N1;M9TIT3;A0A060VCY7;R9UR01;F6IR32;Q6IUZ4;A4URF2;W5ZPB5;A0A0N9HRK5;B2MVI0;A0A286R107;U5YMJ8;A0A286LDB0…	HLA class I histocompatibility antigen, A-30 alpha chain;HLA class I histocompatibility antigen, A-34 alpha chain;HLA class I histocompatibility antigen, A-32 alpha chain;HLA class I histocompatibility antigen, A-74 alpha chain;HLA class I histocompatibility antigen, Cw-16 alpha chain;HLA class I histocompatibility antigen, Cw-15 alpha chain;HLA class I histocompatibility antigen, Cw-12 alpha cha…	HLA-A;HLA;HLA-C;HLA-Cw;HLA-A*31;HLA-DQB1;Cw;HLA-A*02;HLA-A*33;HLA-A*0226;MHC class I HLA-A;HLA-B;HLA-H	8	24.2302	23.9237	24.1359	23.7295	23.91	23.742	24.0589	23.8788	24.0474	24.173	24.1067	24.2426	23.9603	23.9467	23.8999	24.1092	24.1482	24.0691	23.8708	23.7715	24.0825	24.2044	24.2755	24.3053	24.1073	24.0914	24.2062	24.4113	24.3491	24.5574	24.1235	23.9749	24.1359	24.5483	24.4303	24.3709	24.749	24.8199	24.4694	24.4685	24.2418	24.2712	24.1115
1.20577	0.306928	P08240;Q6IAX9;A0A024R3M0	P08240;Q6IAX9;A0A024R3M0	Signal recognition particle receptor subunit alpha	SRPR	6	NaN	23.557	23.6546	NaN	NaN	NaN	NaN	23.4152	23.2345	NaN	NaN	23.4571	NaN	23.3435	NaN	NaN	NaN	NaN	NaN	NaN	NaN	NaN	NaN	NaN	NaN	NaN	NaN	NaN	NaN	NaN	NaN	NaN	NaN	NaN	NaN	NaN	23.6941	NaN	23.8016	NaN	NaN	NaN	NaN
3.74052	0.306752	P11177;C9J634;F8WF02;Q59G68	P11177;C9J634	Pyruvate dehydrogenase E1 component subunit beta, mitochondrial	PDHB	14	26.077	26.1188	26.1502	25.8417	25.8313	25.8983	26.1585	26.0746	26.0404	26.1246	26.0767	26.1108	25.9129	25.8342	25.7598	25.9631	25.9521	25.8502	25.4573	25.5227	25.2189	25.3221	25.2371	25.3958	25.4402	25.5717	25.549	25.4422	25.6996	25.536	25.1086	25.25	25.3227	25.2787	25.4465	25.4499	26.4899	26.3562	26.398	25.4401	25.3779	25.5038	26.0081
3.74576	0.302103	Q9Y265;B5BUB1;E7ETR0;B3KRS7;H7C4G5;J3QLR1;H7C4I3	Q9Y265;B5BUB1;E7ETR0;B3KRS7	RuvB-like 1	RUVBL1	24	26.8624	26.8602	26.8421	26.6632	26.807	26.7708	26.8803	26.8622	26.9044	26.5583	26.6113	26.6291	26.922	26.9647	26.9604	26.8419	26.8238	26.8294	27.4683	27.4081	27.4759	27.0457	27.0678	27.0054	27.3869	27.3567	27.3789	26.9046	26.8297	26.8762	27.4084	27.4594	27.4781	27.0788	27.0255	27.1293	26.9354	26.9379	26.8693	27.0393	26.9384	26.9419	27.3938
1.49265	0.301291	M0R181;Q6IAX2;P46778;G3V1B3;Q59GK9;M0R3I5	M0R181;Q6IAX2;P46778;G3V1B3;Q59GK9	60S ribosomal protein L21	RPL21	8	26.375	26.3726	26.4535	26.037	26.1031	26.0085	26.4969	26.4984	26.4292	26.318	26.3473	26.3009	26.355	26.2813	26.2599	25.7746	25.926	25.7587	25.3194	25.4537	25.4173	25.3286	25.4519	25.3476	25.2452	25.5401	25.7003	25.8389	25.8639	25.8392	25.0872	25.1101	25.3687	25.7672	25.5284	25.4433	26.8362	26.7867	26.8734	25.8799	25.8412	25.6988	26.061
2.74489	0.300827	P62873;B2R6K4;A0A024R056;F6UT28;F6X3N5;B1AKQ8;Q71UM6;B3KVK2;Q71UM7;F5H8J8;F5H100;F5H0S8;Q59G26;E9PCP0;F1T0G5;F1T0G4;P16520	P62873;B2R6K4;A0A024R056;F6UT28;F6X3N5;B1AKQ8	Guanine nucleotide-binding protein G(I)/G(S)/G(T) subunit beta-1	GNB1	20	28.6603	28.7013	28.6729	28.3238	28.2909	28.3246	28.7362	28.709	28.7319	28.2808	28.33	28.3769	28.782	28.8875	28.8433	28.5304	28.4998	28.5013	28.9215	28.9118	28.8416	28.2286	28.1688	28.1812	28.9281	28.9037	28.9674	28.1759	28.2359	28.1675	28.7819	28.809	28.9153	28.2515	28.1747	28.2594	28.7631	28.6746	28.7957	28.4502	28.39	28.3196	28.9926
2.78482	0.29952	P26885;Q53XJ5;F5H0N4	P26885;Q53XJ5	Peptidyl-prolyl cis-trans isomerase FKBP2;Peptidyl-prolyl cis-trans isomerase	FKBP2	6	25.3002	25.3825	25.2457	25.3488	25.3738	25.3762	25.2987	25.3154	25.3806	25.225	25.2879	25.3389	25.3444	25.3882	25.2715	25.3147	25.3971	25.4487	26.1544	26.0624	26.1695	26.3477	26.2667	26.2231	26.3	26.2878	26.2467	25.9158	25.9913	25.9523	26.1082	26.1729	26.141	26.2205	26.2643	26.2644	25.3431	25.2314	25.2637	25.8209	25.9109	25.8679	25.8822
1.59935	0.298285	Q9HAV0;A8K3F6;B4DLV5;H7C5J5;C9JD14	Q9HAV0;A8K3F6	Guanine nucleotide-binding protein subunit beta-4	GNB4	7	25.3112	25.3803	25.4951	24.9426	24.9526	24.6092	25.2614	25.1754	25.2107	25.3342	25.3545	25.409	24.9565	24.9273	25.5512	25.6269	25.7233	25.514	25.6	25.734	25.6578	NaN	24.5368	25.0456	25.4737	25.3325	25.2433	25.3114	24.8753	25.3929	25.6576	25.6502	25.4866	25.2513	NaN	NaN	25.5171	25.3956	24.9558	24.6735	24.3353	25.0332	25.667
3.08867	0.292341	A0A024RAB6;P98160;A0A0U1RQT3;Q2VPA1;H0Y5A9;H7BYA5	A0A024RAB6;P98160	Basement membrane-specific heparan sulfate proteoglycan core protein;Endorepellin;LG3 peptide	HSPG2	178	30.5148	30.5241	30.5208	30.9301	30.9107	30.8839	30.4917	30.515	30.5035	30.9191	30.9305	30.9409	30.5389	30.5487	30.5393	30.941	30.9626	30.9681	30.5236	30.5191	30.4994	30.4475	30.4395	30.4022	30.5839	30.5721	30.6252	30.3048	30.2539	30.3019	30.848	30.8368	30.8329	30.2109	30.2459	30.2138	30.7175	30.6822	30.7502	30.4024	30.4119	30.3692	31.0241
1.57244	0.290142	Q13131;Q96E92;B2RA25;A0MZF5;A0A087WXX9;P54646	Q13131	5-AMP-activated protein kinase catalytic subunit alpha-1	PRKAA1	7	NaN	22.6342	22.3573	22.5589	NaN	22.6657	NaN	NaN	NaN	22.2114	NaN	NaN	NaN	NaN	NaN	22.6087	NaN	22.6946	NaN	NaN	NaN	NaN	NaN	NaN	22.2558	NaN	NaN	NaN	NaN	22.3086	NaN	NaN	NaN	NaN	NaN	NaN	22.7496	23.0079	22.9168	NaN	NaN	NaN	NaN
2.58874	0.289384	A0A0B4J1Z1;B4DEK2;C9JAB2;Q16629;Q8NB80;F8WEA1	A0A0B4J1Z1;B4DEK2;C9JAB2;Q16629;Q8NB80	Serine/arginine-rich splicing factor 7	SRSF7	6	26.0497	26.0959	26.1849	26.049	25.9952	26.0086	26.1441	26.1461	26.1392	25.7951	25.8964	25.7513	26.1754	26.3208	26.3597	25.9853	25.9749	25.9596	26.5262	26.663	26.6188	26.2828	26.2979	26.2407	26.566	26.5836	26.6051	26.1808	26.126	26.1456	26.5356	26.6071	26.6165	26.1575	26.106	26.2039	26.2121	25.9772	26.1821	26.1469	26.135	26.098	26.4947
4.50831	0.287644	E5KRK5;P28331;A0A291FIZ5;B4DJ81;C9JPQ5;F8WDL5	E5KRK5;P28331;A0A291FIZ5;B4DJ81	NADH-ubiquinone oxidoreductase 75 kDa subunit, mitochondrial	NDUFS1	29	26.4851	26.5634	26.3969	26.1843	26.2016	26.088	26.4085	26.3741	26.3638	26.4006	26.3442	26.2678	26.3424	26.457	26.3298	26.7354	26.658	26.6371	26.7471	26.7534	26.7244	25.9049	25.8815	25.9337	26.8409	26.7269	26.758	25.6779	25.8197	25.8089	26.8208	26.7283	26.8277	26.4103	26.1703	26.1227	26.6439	26.6604	26.64	26.0121	26.245	25.9192	26.7483
2.57586	0.28675	Q08257;A6NP24;C9JH92	Q08257;A6NP24;C9JH92	Quinone oxidoreductase	CRYZ	15	26.0118	25.8949	25.9173	25.8399	25.8203	25.7889	25.91	25.8246	25.8314	25.7525	25.6688	25.831	25.8625	26.0814	25.8123	26.018	26.132	26.0513	26.3984	26.5715	26.5843	26.3422	26.4135	26.2724	26.2916	26.2923	26.3595	26.0046	25.9795	26.1976	26.6298	26.6427	26.7838	26.479	26.4691	26.3883	25.8585	25.7652	25.8678	26.3625	26.13	26.0216	26.3066
1.58132	0.282423	A0A024RAE4;P60953;B4E1U9;B7ZAY4;B4DMH5;Q5JYX0;Q9UJM1;A0A024RAE6;Q9UJM0;A0A024R9T1;A0A024R692;Q59G91;Q7Z513;F8WET9;B1AH79;G3V476;G3V4H1;Q59FQ0;Q9H4E5	A0A024RAE4;P60953;B4E1U9;B7ZAY4;B4DMH5;Q5JYX0;Q9UJM1;A0A024RAE6	Cell division control protein 42 homolog	CDC42	5	24.9668	25.1433	24.8714	24.9033	24.8853	24.6931	24.7642	24.7541	24.8514	25.0852	25.1984	25.1967	24.8964	24.8739	24.8104	24.9323	24.9096	24.9936	24.5647	24.6726	24.5591	24.3484	24.7256	24.4711	24.8933	25.1959	25.2227	24.9274	24.9233	24.9021	24.4786	24.2755	24.3794	24.6774	24.4857	24.803	25.7714	25.5255	25.4846	25.0217	25.1328	25.0618	24.7382
1.89098	0.282273	Q5J8M4;E9PQ57;P78406;E9PPG9;B0QZ37;B0QZ36	Q5J8M4;E9PQ57;P78406;E9PPG9	mRNA export factor	RAE1	5	23.7754	23.5798	23.8164	23.1633	23.3651	23.1371	23.7668	23.6127	23.6169	23.2828	23.2741	23.2506	23.9233	23.7042	23.7646	23.6178	23.5982	23.4968	24.1448	24.0067	23.9467	23.1571	23.1855	24.0786	23.8482	23.9659	24.2227	23.1753	23.3977	23.2901	23.8769	24.0048	23.5074	23.133	23.0655	23.0248	23.6778	23.6506	23.834	NaN	NaN	NaN	24.0888
3.21075	0.281455	V9HW95;Q15293;Q5J7V8;E9PP27	V9HW95;Q15293	Reticulocalbin-1	HEL-S-84;RCN1	20	28.7399	28.8563	28.7831	29.0595	29.0254	28.9688	28.8087	28.7872	28.8311	28.8336	28.7614	28.8688	28.8113	28.7026	28.7639	28.8062	28.8431	28.8658	29.6972	29.5759	29.6432	30.0688	30.0689	30.0603	29.6443	29.6283	29.7146	29.5978	29.6692	29.6253	30.0491	30.1279	30.1694	29.8543	29.8653	29.8635	28.8649	28.8785	28.8587	29.5172	29.5344	29.5057	29.3121
2.83761	0.278657	Q08211;Q58F26;Q6PJK6;B3KU66	Q08211;Q58F26;Q6PJK6	ATP-dependent RNA helicase A	DHX9	49	28.0259	28.2128	28.0216	28.2273	28.2989	28.2548	28.0956	28.2017	28.3082	28.2124	28.1838	28.1637	28.2056	28.2206	28.1823	28.1234	28.1547	28.2483	27.7969	27.4953	27.5356	27.4555	27.5428	27.5223	27.8598	27.8166	27.9415	27.7082	27.7853	27.8999	27.2145	27.417	27.3928	27.9037	27.834	28.0284	28.7714	28.7438	28.6449	28.1371	28.3275	28.1571	28.2199
1.69777	0.276626	O14579;Q53HJ6;M0QXB4;Q7Z4Z1;M0R061	O14579;Q53HJ6;M0QXB4;Q7Z4Z1	Coatomer subunit epsilon	COPE	15	25.9295	25.9541	25.9035	25.9478	26.1008	26.048	26.0427	26.1635	26.0119	26.1464	26.0814	26.3804	26.1411	26.3734	26.1918	26.0814	26.2674	26.2116	26.5261	26.6527	26.5512	26.1931	26.2218	26.1332	26.5121	26.4675	26.6529	26.1608	26.103	26.2038	26.3306	26.4247	26.2877	26.1423	26.1642	26.0962	25.9787	26.037	25.837	26.2057	26.3548	26.2681	26.8216
1.3387	0.275295	A0A024R3C4;Q7Z4H8;B2R8W4;H0YEM3	A0A024R3C4;Q7Z4H8;B2R8W4	KDEL motif-containing protein 2	KDELC2	5	23.5122	23.3511	NaN	23.8181	24.1061	23.7435	NaN	23.561	NaN	NaN	24.0408	23.7001	23.4555	NaN	NaN	23.7787	NaN	23.8677	24.3391	24.5106	24.6315	23.9163	23.9768	24.2111	24.3894	24.79	24.5233	23.5412	23.5559	24.0325	23.8558	23.5739	23.8572	24.6523	23.9641	23.9692	23.7842	NaN	23.6413	24.0026	23.9502	NaN	NaN
1.18205	0.273092	A0A024RAL1;A0A024RAQ9;Q59FG9;P13611;E9PF17;A0A024RAP3;B7Z3R6;D6RGZ6;Q86W61;A0A1B1PFX2;B7Z638	A0A024RAL1;A0A024RAQ9;Q59FG9;P13611;E9PF17;A0A024RAP3	Versican core protein	CSPG2;VCAN	25	26.6398	26.6782	26.5545	27.4791	27.4596	27.4712	26.7543	26.7299	26.7381	27.4317	27.3427	27.3547	26.6808	26.7434	26.8006	27.4002	27.4405	27.398	26.6958	26.8208	26.687	26.9634	26.8442	26.9016	26.8453	26.8474	26.8005	26.4319	26.3979	26.3376	26.918	26.9861	26.9029	26.4038	26.2992	26.4138	26.7948	26.8446	26.8666	26.5958	26.6207	26.5698	27.3094
2.31701	0.272306	A0A087WW66;Q99460;B2R6D0;Q05CW6;Q05BX4;H7C378;C9J9M4;H7BZR6	A0A087WW66;Q99460;B2R6D0;Q05CW6;Q05BX4	26S proteasome non-ATPase regulatory subunit 1	PSMD1	34	26.5424	26.4644	26.5206	26.6987	26.7226	26.7402	26.6151	26.5958	26.5478	26.6174	26.6355	26.709	26.4037	26.4781	26.5158	26.4569	26.4855	26.4462	27.2992	27.308	27.3003	26.8851	26.923	26.9264	27.1973	27.2332	27.1525	26.9928	27.0323	26.9063	27.4225	27.3532	27.4266	27.1293	27.1593	27.0857	26.5282	26.5839	26.3715	26.7456	26.7997	26.6791	27.0548
1.25677	0.263585	Q9BYD1;E5RJI7;H0YAX3;E5RFI2	Q9BYD1;E5RJI7	39S ribosomal protein L13, mitochondrial	MRPL13	6	23.1321	22.9915	23.0794	22.5092	22.5042	22.4013	22.6568	22.8373	22.8841	22.4705	22.4952	22.6676	22.811	22.653	22.8271	22.7356	22.7327	22.6125	NaN	NaN	22.8048	22.8643	22.4562	NaN	22.9358	22.4815	22.7882	NaN	23.1952	23.1924	22.8492	22.9125	22.6549	NaN	23.5717	22.9599	23.3723	23.3074	23.2621	NaN	NaN	NaN	22.5631
1.80628	0.260598	E9PKP7;A8K962;P17480;B4DNQ1;O00164;B4DLB0;E9PLT2;Q05BZ1;Q9BQR2;E9PMM2	E9PKP7;A8K962;P17480;B4DNQ1;O00164;B4DLB0	Nucleolar transcription factor 1	UBTF	7	22.909	NaN	22.662	NaN	NaN	NaN	22.6487	22.8983	22.8498	22.7286	NaN	NaN	22.7065	NaN	22.6133	NaN	NaN	NaN	NaN	NaN	NaN	NaN	NaN	NaN	NaN	NaN	NaN	NaN	NaN	NaN	NaN	NaN	NaN	NaN	NaN	NaN	NaN	NaN	NaN	NaN	NaN	NaN	NaN
2.37843	0.259844	Q96D15;M0QZH0;M0QYB8;M0QZU3	Q96D15;M0QZH0	Reticulocalbin-3	RCN3	24	28.8217	28.9604	28.8768	29.0652	28.9777	28.9596	28.8918	28.8562	28.8765	28.9622	28.9569	28.9485	28.8074	28.7709	28.8097	28.8809	28.8273	28.8343	29.7176	29.7407	29.7222	30.2009	30.2051	30.2222	29.681	29.6171	29.7277	30.0036	29.9713	29.9246	30.1864	30.1917	30.2467	30.0901	30.1655	30.0518	28.8121	28.8462	28.7771	29.8754	29.8369	29.8125	29.3968
1.18386	0.257908	Q9GZT3;A0A087WUN7;H0YJ40;G3V4X6;G3V2S9;H0YJW7;H0YJI1;H0YJ07;H0YJU7	Q9GZT3;A0A087WUN7;H0YJ40;G3V4X6;G3V2S9;H0YJW7	SRA stem-loop-interacting RNA-binding protein, mitochondrial	SLIRP	7	25.0344	25.3173	25.2575	24.5197	24.7678	24.6076	25.4784	25.3421	25.4844	24.9203	24.8386	24.9767	25.5776	25.5497	25.3608	25.1707	25.0123	25.0449	25.8403	25.7796	25.8395	25.6083	25.4864	25.4984	25.8925	25.8405	25.7896	25.1773	25.3748	25.4152	25.7646	25.6383	25.7294	25.6232	25.6533	25.4684	25.3791	25.3278	25.3391	25.3442	25.485	25.4218	25.4934
1.76594	0.257781	Q5TEC6	Q5TEC6	Histone H3	HIST2H3PS2	2	24.869	24.709	24.9085	24.9558	24.8841	24.8957	25.3467	25.2059	25.3747	25.4227	25.4997	25.3295	24.7983	24.682	24.8768	25.4813	25.4989	25.5961	24.8347	24.7179	24.8442	26.4277	26.6003	26.4003	25.0931	25.1647	25.2963	26.9221	26.7863	26.8048	25.4782	25.4689	25.2351	26.8521	26.7876	26.5546	25.4579	25.5015	25.4673	26.5449	26.5731	26.5713	24.9973
3.08032	0.257484	B7Z8A2;Q9UHG3;Q584P1;B7Z3Y2;F8W8W4;C9K055;Q53ST0;C9JGT6;C9JM55	B7Z8A2;Q9UHG3;Q584P1;B7Z3Y2;F8W8W4	Prenylcysteine oxidase 1	PCYOX1	16	26.0489	26.1602	26.1292	26.407	26.4775	26.3577	26.024	26.0349	26.0744	26.438	26.4859	26.3696	25.9683	26.1441	26.0435	26.4549	26.3965	26.4262	26.8367	26.8159	26.828	26.8945	26.793	26.8937	26.6429	26.7248	26.7566	26.7335	26.7812	26.834	26.8312	26.9082	27.0051	27.189	27.1282	27.0617	26.2512	26.464	26.507	26.6663	26.7152	26.5932	26.2892
1.8487	0.257323	Q16531;F5GY55;B7Z2A1;B4DSA8;B4DZP5;F5H2L3;F5GWI0;F5GZY8;F5GYG8;B7Z859;F5H198	Q16531;F5GY55;B7Z2A1;B4DSA8;B4DZP5	DNA damage-binding protein 1	DDB1	30	26.6241	26.5552	26.6192	26.6188	26.727	26.6046	26.5596	26.7808	26.6428	26.7675	26.7764	26.6638	26.835	26.7135	26.7728	26.7233	26.7553	26.8112	27.2385	27.1118	27.212	26.8437	26.672	26.8266	27.2463	27.2031	27.2464	26.8757	26.9732	26.8064	27.1301	27.0962	27.2044	26.8942	26.8738	26.9076	26.7322	26.6031	26.3591	26.7819	26.5777	26.7612	27.2706
2.4528	0.254742	P26447;Q5Q9Z3	P26447	Protein S100-A4	S100A4	9	28.3404	28.3168	28.2794	27.7784	27.887	27.7636	28.2901	28.2001	28.1879	28.0382	27.8737	27.938	28.3192	28.2629	28.2498	28.0103	28.0777	28.1026	28.515	28.4883	28.4943	28.3046	28.3203	28.312	28.2906	28.1436	28.3546	28.2709	28.2931	28.2886	28.514	28.5383	28.5433	28.2748	28.1831	28.1435	28.3219	28.3022	28.2836	27.6544	27.6881	27.696	28.4819
1.65762	0.253768	F8WJN3;Q16630;B4DSU9;F8W084	F8WJN3;Q16630;B4DSU9	Cleavage and polyadenylation specificity factor subunit 6	CPSF6	5	23.3198	23.2964	23.3557	23.1175	23.192	23.0317	23.4875	23.2542	23.1328	23.4243	23.152	23.2339	23.4061	23.5391	23.3069	23.26	23.2232	23.4331	23.444	23.6042	23.3832	23.3931	23.5831	23.384	23.3661	23.4846	23.2443	23.1646	23.1128	23.2578	23.574	23.4057	23.6597	NaN	23.0793	23.2874	23.6571	22.989	23.4605	NaN	23.147	22.8778	24.0807
1.54104	0.253494	B4DDC8;B3KXL8;Q6IAU5;B2R665;O15355;Q96IN7;Q59GB2	B4DDC8;B3KXL8;Q6IAU5;B2R665;O15355;Q96IN7	Protein phosphatase 1G	PPM1G	4	21.1112	20.9584	21.4277	NaN	21.4427	21.3335	21.5655	21.3721	21.6005	21.3615	21.8202	21.5029	21.2069	21.6275	NaN	21.3522	21.9681	21.5008	NaN	NaN	21.4901	21.5842	NaN	21.3957	NaN	NaN	21.5722	21.7198	21.4711	21.5034	NaN	NaN	NaN	21.6597	NaN	NaN	21.3616	21.7476	21.7146	NaN	NaN	NaN	21.6728
1.40967	0.247489	P0DN76;Q01081;Q7Z780;B5BU08;Q8WU68;A0A1B0GW87;M0QYK5;Q69YM7;M0R2N4	P0DN76;Q01081;Q7Z780;B5BU08	Splicing factor U2AF 35 kDa subunit	U2AF1	5	25.9947	26.1481	26.0818	25.7432	25.5841	25.9196	26.0257	26.2057	25.8575	25.8059	26.0537	25.9354	25.9826	25.8842	26.1469	25.3531	25.8534	26.0315	26.264	25.936	26.1916	25.816	25.8372	26.0128	25.8853	25.3687	25.6252	25.7413	25.8494	25.8328	25.8738	25.8125	25.9512	25.6039	25.7872	25.8019	26.0688	25.8575	26.1365	25.9822	25.9414	25.9361	25.7397
1.65857	0.247027	P38606;B7Z2V6;C9JVW8;C9JA17;F8WDJ3	P38606;B7Z2V6	V-type proton ATPase catalytic subunit A	ATP6V1A	24	27.0009	26.9992	27.0528	26.6348	26.5969	26.6057	27.1687	27.1311	27.0283	26.6098	26.682	26.6875	26.9943	27.1061	26.9828	26.7062	26.6179	26.7407	27.5287	27.4477	27.5783	27.0501	26.9507	27.094	27.3201	27.3507	27.3263	26.9287	27.1447	27.0805	27.1832	27.3543	27.3729	27.3647	27.244	27.1126	26.8418	26.9022	26.8628	26.8751	26.8592	26.9303	27.4
4.96744	0.241871	Q99829;B0QZ18;F2Z2V0;A6PVH9;Q59EI4;E7ENH5;Q5JX58;Q5JX59;Q5JX60;Q5JX44;Q5JX56;Q5JX45;Q5JX52;Q5JX61;Q5JX55;Q5JX54;E7EV27;Q5JX57;H0Y524;Q5JX53	Q99829;B0QZ18;F2Z2V0;A6PVH9;Q59EI4;E7ENH5;Q5JX58;Q5JX59;Q5JX60;Q5JX44;Q5JX56;Q5JX45	Copine-1	CPNE1	19	26.8447	26.8289	26.8082	26.9068	27.0244	26.8934	26.8165	26.7986	26.7905	26.8803	26.8975	26.7502	26.9674	26.9615	26.8709	27.0112	26.9461	27.0257	27.0352	27.0294	26.9483	26.3917	26.5403	26.3405	26.9761	27.0198	27.0392	26.4058	26.5773	26.6151	26.6958	26.7089	26.8417	26.4065	26.3558	26.4841	26.9909	27.1822	27.1998	26.9419	26.7128	26.8532	27.1679
1.4183	0.241735	P23396;Q53G83;E9PL09;E9PPU1;F2Z2S8;H0YCJ7;H0YF32;A7E2S3;Q9NQS8;H0YEU2;E9PJH4;E9PK82;E9PQ96;E9PSF4;E9PQX2;E9PJN9;C5HAK8;A3FCB9;A0A1L4AMP9;H0YES8	P23396;Q53G83;E9PL09;E9PPU1;F2Z2S8;H0YCJ7;H0YF32;A7E2S3;Q9NQS8	40S ribosomal protein S3	RPS3	30	27.901	27.8644	27.9207	28.1382	28.056	28.1018	27.8974	27.9068	27.9639	28.1547	28.1703	28.3244	27.8845	27.9092	27.9002	28.1108	28.0422	28.0575	27.7553	27.7662	27.7351	27.8643	27.9125	27.8701	28.046	27.965	28.0944	28.3532	28.3572	28.3342	27.5252	27.5882	27.6073	28.3543	28.3717	28.3924	28.692	28.6544	28.6203	28.3139	28.3589	28.347	27.873
2.25533	0.234384	Q9Y383;B3KSL5;A0A0A6YYJ8;B3KRR1;B8ZZ10;A8MYV2;D3DU41;Q1W6G4;Q9NQ29;Q53G47;B8ZZ09;Q75M91;V9GZ75;F8WEU3	Q9Y383;B3KSL5;A0A0A6YYJ8;B3KRR1	Putative RNA-binding protein Luc7-like 2	LUC7L2	11	24.3057	24.2358	24.32	24.2494	24.3649	24.4205	24.3347	24.3322	24.3187	24.3832	24.4257	24.5056	24.4389	24.3815	24.3173	24.3425	24.0469	24.2018	24.9117	24.5066	24.5999	23.8823	24.1444	24.0295	24.3871	24.4574	24.6075	24.3921	24.2052	24.2893	24.5858	24.6263	24.372	23.7595	23.7795	23.7574	24.3438	24.4349	24.3665	23.9727	23.5951	23.9078	24.2922
1.49101	0.233141	D6RHE7;A0A0C4DGA7;O94929	D6RHE7;A0A0C4DGA7;O94929	Actin-binding LIM protein 3	ABLIM3	2	20.9724	NaN	NaN	NaN	20.9124	NaN	20.9273	NaN	20.8657	20.6986	NaN	NaN	21.109	20.8532	20.9604	21.0562	NaN	21.0124	NaN	NaN	NaN	NaN	NaN	NaN	NaN	NaN	NaN	NaN	NaN	NaN	NaN	NaN	NaN	NaN	NaN	NaN	21.0454	21.4243	21.0585	NaN	NaN	NaN	NaN
1.41066	0.232133	Q05BU6;Q6PJY9;Q6PKC9;Q5T760;Q6PJB9;Q05519;B4DWT1;B4DTC1;S4R3C4	Q05BU6;Q6PJY9;Q6PKC9;Q5T760;Q6PJB9;Q05519;B4DWT1;B4DTC1	Serine/arginine-rich splicing factor 11	SFRS11;SRSF11	3	22.6504	22.7745	23.2495	NaN	23.1601	23.1133	23.0018	23.0876	22.8872	23.1407	22.9913	23.0313	23.4356	23.2482	23.2059	22.8412	22.8839	22.9762	23.3487	23.7032	23.799	NaN	23.406	23.418	23.7184	23.709	23.5949	23.1606	23.4556	23.6731	23.4564	23.1168	23.4996	23.4564	23.324	23.2994	23.046	23.141	23.2795	NaN	23.5743	NaN	23.59
3.52669	0.231796	P42765;B2RB23;B3KNP8;A0A0B4J2A4;K7EME0;K7EJ68;K7EJB1;K7ER88	P42765;B2RB23;B3KNP8;A0A0B4J2A4;K7EME0	3-ketoacyl-CoA thiolase, mitochondrial	ACAA2	37	28.6729	28.6147	28.6058	28.6402	28.7966	28.7082	28.4889	28.6153	28.612	28.9272	28.8519	28.828	28.3301	28.4239	28.382	28.6882	28.7137	28.7477	28.6766	28.6129	28.6194	28.5622	28.5638	28.5646	28.504	28.4867	28.4137	28.7024	28.6182	28.7202	28.7584	28.7285	28.6803	28.4897	28.5011	28.5064	28.6972	28.7778	28.7816	28.4346	28.4302	28.2416	28.7129
2.05525	0.22694	P04040;B4DWK8;Q8TAK2;A0A1C9J7V9	P04040;B4DWK8	Catalase	CAT	18	26.36	26.2437	26.3577	26.3335	26.2421	26.333	26.2534	26.2794	26.1812	26.1807	26.3195	26.426	26.271	26.225	26.2754	26.4442	26.5085	26.4558	26.5039	26.5137	26.4621	26.5761	26.4217	26.5988	26.6224	26.6068	26.6248	26.3407	26.5692	26.5079	26.4206	26.4332	26.504	26.5437	26.5587	26.5747	26.119	26.1233	26.3083	26.3301	26.3181	26.214	26.6683
1.3283	0.225848	O75380;Q6IBC4;D6RBT3	O75380;Q6IBC4;D6RBT3	NADH dehydrogenase [ubiquinone] iron-sulfur protein 6, mitochondrial	NDUFS6	5	25.3543	25.3161	25.3049	24.9645	24.9071	25.1039	25.2475	25.1723	25.2291	25.0801	25.0883	25.0815	25.1908	25.1594	25.2826	25.3066	25.1973	25.2745	25.661	25.7602	25.6583	25.1937	25.2046	25.2492	25.6491	25.6419	25.5847	25.0466	24.8312	25.0009	25.7704	25.5831	25.6356	24.8231	24.9376	24.9307	25.0648	24.9389	25.0949	24.8007	24.6413	24.7768	25.871
1.28917	0.22447	B4E1E2;A0A0S2Z4Q4;A0A0S2Z4R4;O14964;B4DFP5;I3L1P5;I3L1E3;I3L2H4;I3L165	B4E1E2;A0A0S2Z4Q4;A0A0S2Z4R4;O14964;B4DFP5	Hepatocyte growth factor-regulated tyrosine kinase substrate	HGS	6	NaN	NaN	NaN	23.7029	23.3719	23.3415	NaN	NaN	NaN	23.5451	23.6501	23.4026	23.9196	NaN	NaN	23.8857	24.2328	23.8982	24.1859	24.2405	23.9894	23.8356	24.1045	23.8458	23.9638	23.7569	24.1846	24.0812	23.9915	24.2497	23.8107	23.6017	23.7981	23.8022	23.7093	23.6993	23.7268	23.936	23.91	23.3483	23.4925	23.2296	23.8711
1.85027	0.220462	A0A140VKF2;O00487;Q53TH1;Q4ZG77;Q59G89;Q96DE8	A0A140VKF2;O00487;Q53TH1	26S proteasome non-ATPase regulatory subunit 14	PSMD14	7	24.8157	24.9961	25.0389	25.0694	24.8918	25.0613	25.1535	25.1147	24.9643	24.5755	24.7035	24.8221	25.178	25.1462	25.1765	24.9612	25.0089	25.0989	25.7411	25.9111	25.6889	25.451	25.4185	25.4844	25.7962	25.6998	25.9234	25.1203	25.0705	25.3105	25.7638	25.7459	25.7961	25.5862	25.6156	25.5567	25.0833	24.9305	24.8822	25.1787	24.8547	25.2864	25.3824
3.08336	0.213087	V9HW59;Q6LES2;P09525;Q6P452;B4DE02;B4DDZ4;Q59FK3;Q6MZI0;B4E1S2;Q6TUW3	V9HW59;Q6LES2;P09525;Q6P452;B4DE02;B4DDZ4;Q59FK3	Annexin;Annexin A4	HEL-S-274;ANXA4	37	28.5231	28.7428	28.6163	28.8783	28.805	28.9188	28.6887	28.6022	28.6975	28.8646	28.9707	28.8715	28.6554	28.6915	28.6525	28.7603	28.7258	28.9044	29.1542	29.1627	29.1497	29.4094	29.4043	29.341	29.075	29.0222	29.0726	29.4363	29.5375	29.5545	29.1058	29.152	29.1411	29.68	29.6912	29.6863	28.8514	28.7641	28.8318	29.3102	29.2591	29.308	28.8622
1.46876	0.208322	Q549M8;Q9Y224;Q5RLJ0;G3V4C6;H0YJB9;G3V4E7	Q549M8;Q9Y224;Q5RLJ0;G3V4C6	UPF0568 protein C14orf166	C14orf166	15	26.0378	26.2971	26.1804	26.5089	26.6227	26.6064	26.1847	26.258	26.219	26.5085	26.3377	26.4401	26.2564	26.0594	26.2231	26.3447	26.6356	26.4611	26.7107	26.9241	26.7393	26.5888	26.4984	26.6765	26.5728	26.6564	26.6181	26.5786	26.2736	26.4483	26.7446	26.7914	26.6315	26.7133	26.5649	26.2876	26.1432	26.3237	26.2895	26.2894	26.2169	26.3351	26.6505
1.55738	0.202684	F8W1A4;A0A140VK93;P54819;F8VZG5;F8VY04;B4DLK2;G3V213;F8VPP1	F8W1A4;A0A140VK93;P54819;F8VZG5;F8VY04	Adenylate kinase 2, mitochondrial;Adenylate kinase 2, mitochondrial;Adenylate kinase 2, mitochondrial, N-terminally processed	AK2	23	27.8711	27.874	27.8323	27.6396	27.7747	27.6378	27.9157	27.9638	27.9399	27.8251	27.6729	27.8184	27.8255	27.9661	27.8593	27.582	27.6229	27.6005	28.4661	28.4314	28.3553	28.5438	28.4439	28.5423	28.5075	28.3449	28.5046	28.5887	28.6195	28.6105	28.5274	28.5108	28.5774	28.6051	28.6031	28.6031	27.673	27.6787	27.7457	28.0718	28.1146	28.0966	28.2802
4.61019	0.190747	V9HWE0;P08758;D6RBL5;E9PHT9;D6RBE9;B4DNG6;D6RCN3	V9HWE0;P08758;D6RBL5;E9PHT9;D6RBE9	Annexin;Annexin A5	HEL-S-7;ANXA5	50	32.1364	32.1647	32.2007	32.3513	32.2702	32.1605	32.1453	32.1785	32.126	32.3502	32.369	32.402	32.1773	32.2003	32.1515	32.2132	32.1737	32.236	32.5145	32.4908	32.5433	32.9363	32.9442	32.9464	32.5156	32.5193	32.5016	33.1777	33.1934	33.2068	32.4219	32.4793	32.4634	33.2393	33.1861	33.1717	32.3189	32.2969	32.3282	32.6902	32.7035	32.6534	32.2866
1.70923	0.189629	A0A024R8W0;P38919;I3L3H2;Q59GT8;Q5JWW0;J3QQP0;E9PBH4;F8WE11	A0A024R8W0;P38919	Eukaryotic initiation factor 4A-III;Eukaryotic initiation factor 4A-III, N-terminally processed	DDX48;EIF4A3	11	24.4312	24.5597	24.4748	24.3377	24.3744	24.3953	24.5711	24.5799	24.6422	24.4687	24.4812	24.4744	24.607	24.3662	24.4347	24.2471	24.3586	24.6158	24.2849	24.341	24.1395	23.6585	23.8349	23.7437	24.4225	24.3128	24.2947	23.9038	24.1379	24.0755	24.0222	24.0304	24.4756	24.0347	23.9788	24.3132	24.6927	24.7481	24.598	23.7485	24.0728	23.9053	24.3003
2.93055	0.179423	A0A0S2Z3L0;P13804;A0A0S2Z3M4;H0YLU7;H0YL12;H0YK49;H0YKF0;H0YNX6;H0YL83;H0YM12;J3KN60	A0A0S2Z3L0;P13804;A0A0S2Z3M4;H0YLU7;H0YL12;H0YK49;H0YKF0;H0YNX6	Electron transfer flavoprotein subunit alpha, mitochondrial	ETFA	26	28.9571	28.9121	28.8881	28.8451	28.6854	28.7616	28.7584	28.7748	28.7909	28.7508	28.5162	28.7576	28.6943	28.6885	28.6126	28.7261	28.6917	28.684	28.9324	28.879	28.8316	28.6434	28.7945	28.7374	28.7446	28.6729	28.7354	28.6079	28.5817	28.5916	28.7076	28.5937	28.712	28.6439	28.6317	28.5146	28.8245	28.8196	28.888	28.5051	28.6186	28.6861	29.0324
4.24544	0.178763	A0A087WVQ6;Q00610;J3KS13;K7EJJ5;J3KRF5;J3KSQ2;J3QL20;A4FU99;Q9H3B0;A0A087WV74;B7Z2Y4;A0A087WXH4;F5H5N6;B7Z1Z7	A0A087WVQ6;Q00610	Clathrin heavy chain;Clathrin heavy chain 1	CLTC	108	30.3687	30.3789	30.3531	30.3241	30.3229	30.3054	30.3938	30.3984	30.387	30.3259	30.382	30.4113	30.4107	30.3884	30.3829	30.2465	30.2174	30.1743	30.2134	30.2056	30.2343	29.5216	29.5232	29.4687	30.2801	30.2651	30.1652	29.9263	29.974	29.9293	30.0111	30.0706	30.0501	29.7385	29.6606	29.689	30.6816	30.6919	30.6695	29.878	29.9077	29.9788	30.5472
2.27708	0.171051	P35580;G1UI33;E7ERA5;Q9UE82;Q9UMG3;Q15753	P35580	Myosin-10	MYH10	49	26.5684	26.5376	26.555	26.4572	26.446	26.4711	26.5086	26.5517	26.5708	26.3996	26.4201	26.456	26.8062	26.8	26.7725	26.6769	26.6302	26.6532	26.7534	26.5943	26.7236	26.5409	26.5687	26.5891	26.7618	26.7908	26.7025	26.3769	26.6155	26.4074	26.3886	26.452	26.5458	26.5192	26.5413	26.389	26.7145	26.9142	26.8919	26.7719	26.8848	26.8237	26.6455
4.6124	-0.1633	B4DUR8;B3KX11;Q59H77;P49368;Q2TU64;E9PRC8;Q5SZX6;E9PQ35;Q5SZW8;E9PM09;Q5SZX9	B4DUR8;B3KX11;Q59H77;P49368;Q2TU64	T-complex protein 1 subunit gamma	CCT3	28	28.041	28.0552	28.0298	27.9264	28.0334	28.0298	28.089	28.1122	28.0964	27.8914	27.9009	27.9185	28.1208	28.116	28.0908	27.8945	27.9972	27.9694	27.8113	27.7697	27.7371	27.092	27.0458	27.0292	27.6768	27.5198	27.5085	27.2097	27.1312	27.1233	27.412	27.3874	27.5054	27.303	27.2009	27.2208	27.8975	27.8822	27.8412	27.0919	27.2587	27.1503	27.8449
2.51918	-0.175749	O60493	O60493	Sorting nexin-3	SNX3	12	26.4425	26.454	26.6136	26.6285	26.5735	26.4711	26.5126	26.4593	26.5243	26.2583	26.3341	26.4375	26.4259	26.4083	26.5398	26.3924	26.4635	26.534	26.5447	26.5623	26.5206	26.2907	26.3204	26.4542	26.4545	26.5374	26.5936	26.4227	26.352	26.2766	26.3819	26.4593	26.5361	26.3824	26.4125	26.4664	26.0994	26.1387	26.2422	26.0082	26.0966	26.1339	26.441
5.55802	-0.193796	P17987;E7ERF2;E7EQR6;F5H282;F5GZ03;F5H136;F5H676;F5H726;F5GZI8;F5GYL4;F5H7Y1	P17987;E7ERF2;E7EQR6;F5H282	T-complex protein 1 subunit alpha	TCP1	32	28.2484	28.2499	28.2417	28.1582	28.1262	28.1451	28.1726	28.1689	28.171	28.0429	28.1083	28.0772	28.2764	28.2815	28.3079	28.2814	28.197	28.248	27.7912	27.898	27.9444	27.3724	27.3475	27.3221	27.723	27.672	27.6583	27.381	27.4473	27.4025	27.5797	27.6533	27.6659	27.3758	27.3942	27.444	27.8887	28.0118	28.1027	27.2482	27.5182	27.3353	27.9276
1.50238	-0.202705	Q32Q75;X5D7E3;D6RBW1;P06730;B7Z2T1;H0Y8J7;D6RHE2;H0Y8X3;A6NMX2	Q32Q75;X5D7E3;D6RBW1;P06730;B7Z2T1;H0Y8J7	Eukaryotic translation initiation factor 4E	EIF4E	8	24.0624	24.022	23.969	24.1878	24.2871	23.8862	24.1002	24.3897	24.4939	24.2813	24.0334	24.2543	24.1512	24.0739	24.4161	24.0401	24.3012	24.6221	23.8783	24.3318	24.1842	23.7362	23.5168	23.7205	23.9648	24.047	24.3516	24.0759	23.811	24.1581	23.5564	23.6082	23.9272	23.9855	24.083	24.0324	23.9531	24.221	24.0586	NaN	23.6114	23.5644	24.0598
1.9458	-0.205235	A0A087X0X3;P52272;Q7KYM9;Q59ES8;M0QZM1;Q6P2D7;M0R019;B4DEG4;M0R2T0;M0R2I7;M0R0N3;M0QYQ7;M0QY96;M0R0Y6;Q8TCM5;M0QYL3	A0A087X0X3;P52272;Q7KYM9;Q59ES8;M0QZM1	Heterogeneous nuclear ribonucleoprotein M	HNRNPM;ORF	34	27.4071	27.3322	27.401	27.3959	27.3966	27.3241	27.4713	27.4722	27.5237	27.4155	27.4446	27.422	27.3148	27.2769	27.3753	27.2298	27.1883	27.3232	26.7099	26.8852	26.8215	26.7808	26.9324	26.8848	26.6169	26.8984	26.7526	27.092	27.0269	27.1034	26.6225	26.7033	26.6392	26.9175	26.8615	26.8916	27.1539	27.1828	27.2255	26.8398	26.9399	26.8757	27.0179
2.6523	-0.2072	B2ZZ89;Q01082;D6W5C0;A0A087WUZ3;K9MS24;F8W6C1;B4DIF8;A4QPE4;B2RMN7;A0A024R674;Q59FP5;P11277;O15020;Q71VG1;O14724	B2ZZ89;Q01082;D6W5C0;A0A087WUZ3;K9MS24	Spectrin beta chain, non-erythrocytic 1	SPTBN1	96	28.3724	28.3726	28.3877	28.6763	28.6881	28.6094	28.2595	28.3238	28.2686	28.5714	28.5712	28.5932	28.3625	28.3025	28.3769	28.6328	28.6173	28.625	28.5277	28.526	28.4863	28.5715	28.5	28.4875	28.5009	28.5162	28.5165	28.3209	28.3624	28.2498	28.5308	28.565	28.7195	28.4109	28.3672	28.3606	28.1273	28.0881	28.1455	28.077	28.0954	28.0969	28.3651
1.40196	-0.215413	H0YMV8;Q71UM5;C9JLI6	H0YMV8;Q71UM5;C9JLI6	40S ribosomal protein S27;40S ribosomal protein S27-like	RPS27L	4	25.9076	25.9157	25.9345	26.0896	26.0074	26.1218	26.0567	26.1992	26.1278	26.2794	26.3865	26.238	26.1085	26.1177	26.0483	26.1035	26.3423	26.799	25.2626	25.233	25.2867	25.4151	25.3713	25.3162	25.5718	25.3816	25.3744	25.7262	25.9943	25.8171	25.2961	25.431	25.1777	25.7182	25.5048	25.6636	26.2053	26.1115	26.2398	25.2304	25.6246	25.3456	25.3665
2.40741	-0.215601	Q06830;A0A0A0MSI0;Q5IST6;B2R4P2;A0A0A0MRQ5	Q06830;A0A0A0MSI0;Q5IST6;B2R4P2	Peroxiredoxin-1	PRDX1	27	30.6413	30.6369	30.6308	30.2516	30.2473	30.2676	30.5949	30.607	30.5892	30.3642	30.4454	30.4551	30.5531	30.588	30.5521	30.3359	30.3812	30.3898	30.5185	30.5159	30.4698	30.5397	30.517	30.5166	30.3718	30.4332	30.457	30.51	30.4858	30.4854	30.5808	30.5556	30.5585	30.3485	30.375	30.3641	30.1239	30.1055	30.1554	29.9963	29.9544	30.0394	30.453
1.37444	-0.218338	A0A024R1Y2;A0A024R1T9;Q4LE36;P53396;Q8N9C4;K7ESG8;K7EIE7	A0A024R1Y2;A0A024R1T9;Q4LE36;P53396;Q8N9C4	ATP-citrate synthase	ACLY;ACLY variant protein	41	27.3109	27.3216	27.3323	27.6351	27.5996	27.6333	27.4047	27.2888	27.3571	27.6442	27.6339	27.6326	27.531	27.455	27.4757	27.6554	27.6181	27.703	26.7283	26.6971	26.6776	26.4513	26.4548	26.4358	26.8259	26.9115	26.9508	26.7895	26.7514	26.7941	26.4206	26.4052	26.5583	26.7954	26.8085	26.7773	27.6629	27.6316	27.6297	26.8916	26.8439	26.7305	26.9606
1.77192	-0.218829	A0A024R5S5;O75822;H0YGJ7;H0YLP3	A0A024R5S5;O75822;H0YGJ7;H0YLP3	Eukaryotic translation initiation factor 3 subunit J	EIF3S1;EIF3J	6	24.0012	24.2876	24.2297	24.1049	23.884	24.0868	24.0866	24.0252	24.0191	23.7763	23.8361	24.0168	24.3109	24.1353	24.2464	24.5841	23.9686	24.4124	23.886	23.4242	23.9323	23.6701	23.7561	23.8671	23.4624	NaN	24.0602	23.7738	24.0393	23.8461	23.9893	24.1436	24.0855	NaN	23.624	23.9728	NaN	NaN	23.7994	NaN	NaN	NaN	NaN
1.46123	-0.219097	Q53G40;B7Z6Q5;P16278;E7EQ29;B7Z5H9;Q53H18;F8WF40;C9JF15;C9JWX1;C9J4G9;C9J539;A0A024R439;B4DTH1;B4DRS5;A0A140VJK0;Q6UWU2	Q53G40;B7Z6Q5;P16278;E7EQ29;B7Z5H9;Q53H18	Beta-galactosidase	GLB1	16	26.0629	26.0754	26.0315	26.549	26.5227	26.4622	26.1037	26.2479	26.1814	26.6158	26.6505	26.644	26.131	26.1535	26.0809	26.5473	26.5238	26.4548	26.5304	26.4458	26.5678	26.3122	26.2564	26.347	26.5118	26.4613	26.543	26.5614	26.5392	26.5343	26.156	26.2013	26.2675	26.7221	26.5796	26.6606	25.7643	25.7594	25.5353	26.1976	26.3265	26.1523	25.9917
2.15857	-0.220287	Q13151	Q13151	Heterogeneous nuclear ribonucleoprotein A0	HNRNPA0	10	25.2376	25.284	25.1606	25.3018	25.3069	25.2314	25.463	25.2783	25.3536	25.3812	25.3305	25.2758	25.495	25.1652	25.4684	25.4858	25.5277	25.5223	24.9806	25.0237	24.9779	25.2598	25.1568	24.9585	24.7438	24.6651	24.9284	25.1105	25.258	25.2233	25.0237	24.9423	24.816	24.9717	25.2177	25.2506	25.1978	25.0421	25.229	24.8232	25.0921	24.7372	24.9369
1.48892	-0.224146	Q59GW5;D3DTY9	Q59GW5;D3DTY9		TRIM25	1	22.6807	22.3233	22.4478	22.3863	22.3837	22.3489	22.0617	22.2474	22.5546	22.6983	22.5675	22.6351	22.3994	22.4864	22.1463	22.7503	22.6007	22.5414	NaN	NaN	NaN	NaN	NaN	NaN	NaN	NaN	NaN	NaN	NaN	NaN	NaN	NaN	NaN	NaN	NaN	NaN	21.9956	22.0838	22.1882	NaN	NaN	NaN	NaN
1.77707	-0.22445	A0A1S5UYZ9;A6NML8;K4DI95;Q17R91;C9J6U3;B7ZLJ0;O60879;A8K5F7;B3KMJ1	A0A1S5UYZ9;A6NML8;K4DI95;Q17R91;C9J6U3;B7ZLJ0;O60879;A8K5F7;B3KMJ1	Protein diaphanous homolog 2	DIAPH2	13	23.6884	23.8438	23.8799	24.2179	24.1766	23.9242	23.6364	23.7987	24.0554	23.9259	23.9174	24.2019	24.0393	23.911	23.9457	24.103	24.2527	24.3868	23.5431	NaN	NaN	NaN	22.9231	NaN	23.7341	NaN	NaN	23.126	NaN	NaN	NaN	NaN	NaN	23.8292	23.5881	NaN	23.7132	23.8021	23.9631	NaN	NaN	NaN	NaN
1.8164	-0.229639	O75475;Q8N4N4;Q05CM9	O75475;Q8N4N4;Q05CM9	PC4 and SFRS1-interacting protein	PSIP1	2	22.2503	22.0262	22.358	22.1607	22.2786	22.3403	22.0841	NaN	22.1927	22.4505	22.0513	22.4169	22.2398	22.3301	22.2605	22.2032	NaN	22.3064	21.6448	NaN	21.2508	NaN	NaN	NaN	21.9942	21.9032	21.5708	21.6614	21.957	21.7275	21.6894	21.0193	NaN	21.3969	NaN	NaN	22.2034	22.3114	22.2096	NaN	NaN	NaN	21.7599
1.29518	-0.230203	E9PKG1;H7C2I1;Q99873;Q5U8W9;A0A087X1W2;E9PIX6;B4DJ87;E9PNR9;E9PQ98;H0YDE4;E9PMW9	E9PKG1;H7C2I1;Q99873;Q5U8W9;A0A087X1W2;E9PIX6;B4DJ87	Protein arginine N-methyltransferase 1	PRMT1;HRMT1L2	7	24.5139	24.4772	24.3288	24.1548	24.0179	24.0507	24.1193	24.3498	24.5228	24.3315	24.344	24.1928	24.0433	24.4026	24.8141	24.1656	24.3598	24.169	24.3041	24.2317	24.2997	NaN	23.4822	24.0475	24.117	NaN	24.1426	23.6394	24.018	23.9425	NaN	24.0014	24.0521	23.9776	24.0902	23.7089	23.9989	23.8915	24.071	NaN	NaN	NaN	NaN
1.81383	-0.231001	Q6NXR8;P61247;A8K4W0;D6RAT0;D6RG13;B7Z3M5;D6RB09;E9PFI5;H0Y9Y4;H0Y8L7;D6RAS7;D6R9B6;D6RED7;D6RI02;D6RGE0	Q6NXR8;P61247;A8K4W0;D6RAT0;D6RG13;B7Z3M5;D6RB09;E9PFI5;H0Y9Y4;H0Y8L7;D6RAS7	40S ribosomal protein S3a	RPS3A	30	28.5208	28.4311	28.5028	28.3474	28.3769	28.2669	28.4756	28.5208	28.5373	28.1806	28.2747	28.2439	28.6022	28.5705	28.5445	28.2174	28.2115	28.2229	27.7868	27.619	27.7528	27.913	27.6855	27.7441	27.8872	27.8784	27.7788	28.105	28.1329	28.096	27.614	27.456	27.5407	28.1473	28.2078	28.203	28.5983	28.5177	28.6034	28.2224	28.1848	28.1647	28.0532
2.20804	-0.231544	O60925;E5RGS4;D6RGG5	O60925;E5RGS4	Prefoldin subunit 1	PFDN1	5	23.4966	23.5815	23.5237	23.7068	23.3124	23.3645	23.4184	23.1084	23.2259	23.0523	22.9564	23.2377	23.3727	23.2052	23.2781	NaN	23.4437	NaN	23.1324	23.3522	23.2785	23.3092	23.0307	23.0695	23.0298	NaN	23.4801	23.3061	23.2532	23.5413	23.2562	23.2236	23.5934	23.0339	NaN	23.3062	NaN	NaN	22.9497	NaN	NaN	NaN	23.2463
1.74572	-0.233026	A0A0S2Z3D5;P02649;J9ZVQ3;A0A0S2Z3V0;H0Y7L5;E9PEV4;E7ERP7;A0A0S2Z3J5;A0A0S2Z3B1;Q6LBZ1;D9ZB55;Q6LA97;Q13791;Q8TCZ8	A0A0S2Z3D5;P02649;J9ZVQ3;A0A0S2Z3V0;H0Y7L5;E9PEV4;E7ERP7	Apolipoprotein E	APOE	23	27.3249	27.2148	27.2628	27.6422	27.6412	27.6184	27.1406	27.2655	27.2378	27.3247	27.204	27.3139	27.0233	26.9926	27.0376	27.6321	27.583	27.6119	26.6777	26.7868	26.7406	27.1861	27.1791	27.1335	26.8649	26.8554	26.7433	27.1078	27.1684	27.1021	26.7427	26.7964	26.7303	27.27	27.2366	27.2227	27.1969	27.2236	27.275	27.191	27.0007	27.051	26.9765
1.41008	-0.235635	Q6IB98;B3KS98;O15372;Q5BKY2;A0A087WZK9;Q53HR0;Q53HG0;E5RJT0;E5RGU4;B4DJN9;E5RFH0;E5RFW7	Q6IB98;B3KS98;O15372;Q5BKY2;A0A087WZK9;Q53HR0;Q53HG0;E5RJT0	Eukaryotic translation initiation factor 3 subunit H	EIF3S3;EIF3H	14	25.7299	26.1919	26.0826	26.0484	25.8191	25.8648	25.9308	25.8788	26.0052	25.977	25.8175	25.6926	25.4933	26.1139	25.9053	25.5991	25.8308	25.9924	25.9345	25.7568	25.6196	25.013	25.19	25.3155	25.495	25.6097	25.6474	25.6095	25.4219	25.5001	25.8542	25.7129	25.6621	25.621	25.6298	25.2579	25.2975	25.3214	25.4029	24.9178	25.0769	25.4097	26.1328
1.5694	-0.236875	P62906;Q1JQ76;A0A024RCW3	P62906;Q1JQ76	60S ribosomal protein L10a;Ribosomal protein	RPL10A	16	27.3277	27.2765	27.258	27.2821	27.2809	27.2061	27.3713	27.3129	27.3556	27.4111	27.4901	27.4722	27.1885	27.2566	27.1063	27.3515	27.1857	27.1303	26.4121	26.1996	26.2802	26.4306	26.4082	26.4134	26.7295	26.6772	26.7971	26.9429	26.9485	26.8207	26.2253	26.275	26.416	26.5819	26.5789	26.4558	27.4873	27.4275	27.4918	26.4413	26.5192	26.6288	26.7179
1.33775	-0.23709	B3KY04;A0A140VJM4;Q96CX2;A8K8W2;Q68DU8	B3KY04;A0A140VJM4;Q96CX2	BTB/POZ domain-containing protein KCTD12	KCTD12	19	26.7743	26.826	26.7379	27.2803	27.4349	27.4115	26.7675	26.8617	26.7818	27.3206	27.2957	27.2667	26.8967	26.8449	26.8317	27.3782	27.2752	27.241	27.0475	26.9378	26.8977	27.1238	27.0896	27.1215	26.9173	26.8428	26.9201	26.9697	26.9827	26.8955	26.8267	26.8742	26.9001	26.945	27.0154	26.9998	26.4263	26.4281	26.3657	26.484	26.4265	26.5278	26.8757
2.30573	-0.237856	P61160;Q8IY98;F5H6T1;B4DHK9;B4DWQ5;A0A1B0GWD0;A0A1B0GWH0	P61160;Q8IY98;F5H6T1;B4DHK9;B4DWQ5	Actin-related protein 2	ACTR2	22	27.098	27.1523	27.0604	26.9587	26.8642	26.8615	27.1954	27.2911	27.1687	27.2521	27.0829	27.142	27.234	27.314	27.2556	27.1824	27.1956	26.9844	26.8043	26.811	26.7859	26.71	26.8457	26.8335	26.8662	26.8545	26.9949	26.9209	26.8809	26.7772	26.754	26.886	26.7604	26.7283	26.7015	26.6695	26.8558	27.0215	27.1171	26.2242	26.4179	26.2221	26.6071
3.53613	-0.238018	Q92945;A0A087WTP3;B4DV73;M0R0I5;M0QYH3;M0R3J3;M0QXW7;M0R251;M0R263;M0R0C6;M0QYG1	Q92945;A0A087WTP3;B4DV73	Far upstream element-binding protein 2	KHSRP	25	26.2897	26.3103	26.1089	26.2238	26.2602	26.3609	26.2979	26.1524	26.2892	26.1384	25.9418	26.2015	26.2216	26.3283	26.3356	26.1763	26.2085	26.0984	25.566	25.7055	25.683	25.7303	25.6363	25.5896	25.5923	25.6328	25.5828	25.7074	25.5893	25.5937	25.7188	25.6663	25.813	25.3071	25.2427	25.3949	25.9757	25.888	25.851	25.4415	25.3895	25.5086	25.9565
2.42067	-0.238713	Q9Y3D0;H3BNV7;J3KS95;J3QLT9	Q9Y3D0;H3BNV7	Mitotic spindle-associated MMXD complex subunit MIP18	FAM96B	6	23.2717	23.2486	23.2314	23.3166	23.3716	23.5132	23.3657	23.2604	23.3312	23.3362	23.3317	23.1506	23.4425	23.3277	23.4371	23.5241	23.4111	23.4482	22.8815	23.207	22.9778	23.111	23.1478	23.2724	22.846	22.867	23.1	23.1629	23.0418	23.112	23.1681	23.1516	23.0622	22.9896	23.0725	23.1209	22.9017	22.8827	23.0536	NaN	23.1129	23.1618	23.5398
1.68459	-0.241987	Q14980;Q4LE64;A0A024R5M9;A0A087WY61;Q59HB8;A0A024R5G4;Q7Z757;H0YFY6;Q96HN5;A8K394;F5H4J1;F5H6Y5;Q3SYK8;K4DIE0;Q9UNL7;Q9UPG3;Q86XH4;F5H763;F5H0Z7;F5H3L6;F5H2F3;G1UI36;F5GZW1;F5H1L0;F5H073;F8W6T3;F5H068;F5GWK2	Q14980;Q4LE64;A0A024R5M9;A0A087WY61;Q59HB8;A0A024R5G4;Q7Z757	Nuclear mitotic apparatus protein 1	NUMA1;NUMA1 variant protein	25	24.3784	24.2694	24.3355	24.4682	24.6415	24.6579	24.0503	24.2332	24.376	24.4738	24.4728	24.342	24.2124	24.0227	24.1726	24.3563	24.4206	24.4065	23.4798	23.3429	NaN	23.9553	23.663	23.6802	23.6144	23.5693	23.4835	24.0519	23.4786	23.8147	23.7516	23.295	23.6366	NaN	24.0014	23.591	24.1413	24.3797	24.2104	23.9135	NaN	24.0879	23.7346
3.10905	-0.24284	V9HW80;P55072;Q96IF9;Q0IIN5;Q9NTC4;Q9HAP1;Q9HAP0;C9JUP7;C9IZA5	V9HW80;P55072;Q96IF9;Q0IIN5;Q9NTC4	Transitional endoplasmic reticulum ATPase	HEL-S-70;VCP;DKFZp434K0126	73	30.2746	30.2822	30.3265	30.3107	30.3195	30.3655	30.3141	30.3359	30.3253	30.3282	30.3007	30.2983	30.3517	30.3201	30.2965	30.2784	30.2785	30.2588	30.4416	30.525	30.5116	30.1882	30.1455	30.1152	30.2754	30.2506	30.2554	30.1568	30.1695	30.1737	30.6075	30.6265	30.6681	30.0342	30.0398	30.0262	29.8521	29.7945	29.8895	29.541	29.6742	29.5917	30.3085
2.71227	-0.243657	P29558;A0A0S2Z4B3;B4DN88;F6Y5H0;E7ETU5;A0A0S2Z499;E7EPF2;D3DPB2;Q5CZ65;Q5CZ66;A0A1B0GUW5;C9JIJ9;F8W1T6;B7Z5Y7;C9J9B2;B4E2S3;Q15434;Q6XE24	P29558;A0A0S2Z4B3;B4DN88;F6Y5H0;E7ETU5;A0A0S2Z499;E7EPF2;D3DPB2;Q5CZ65;Q5CZ66	RNA-binding motif, single-stranded-interacting protein 1	RBMS1	4	23.4422	23.3195	23.2809	NaN	NaN	NaN	23.269	23.2887	23.2309	NaN	23.5327	NaN	NaN	23.527	23.4478	23.2886	23.027	23.0114	NaN	NaN	NaN	NaN	22.9098	22.8347	22.7616	NaN	22.9566	NaN	23.2214	22.9253	NaN	NaN	NaN	NaN	22.8113	NaN	NaN	23.191	NaN	NaN	NaN	NaN	NaN
1.84335	-0.243999	A0A140VK49;Q7KZF4;B2R5U1;Q59FF0;B4E299;B3KU67;I6TRR8;H7C597	A0A140VK49;Q7KZF4;B2R5U1;Q59FF0;B4E299;B3KU67;I6TRR8	Staphylococcal nuclease domain-containing protein 1	SND1	48	28.7058	28.6673	28.7681	28.6548	28.7656	28.689	28.7408	28.7098	28.7397	28.6736	28.7612	28.7394	28.7374	28.7459	28.7237	28.7266	28.6932	28.5492	27.5952	27.6512	27.5511	27.7789	27.8216	27.7665	27.8275	27.9567	27.88	27.9535	27.9838	27.9737	27.2764	27.2547	27.3178	27.932	28.0169	27.9638	28.8503	28.8162	28.8481	28.2663	28.1548	28.1303	28.0487
3.14639	-0.244601	A6NJA2;D3DUG9;P54578;B2RD79;B3KTG4;J3QQT6;J3KS55	A6NJA2;D3DUG9;P54578;B2RD79;B3KTG4	Ubiquitin carboxyl-terminal hydrolase;Ubiquitin carboxyl-terminal hydrolase 14	USP14	16	25.5319	25.5557	25.528	25.5184	25.6981	25.4896	25.7477	25.6291	25.714	25.542	25.8337	25.6302	25.6136	25.6912	25.9252	25.7006	25.7348	25.5445	25.3248	25.2853	25.2469	25.1317	25.467	24.9528	25.2656	25.3869	25.6322	25.684	25.6289	25.5402	24.6478	24.9059	24.9927	24.859	25.2052	25.6325	25.1155	25.4373	25.3794	24.7355	25.0978	25.2434	25.2401
3.92558	-0.248486	Q6MZZ3;Q14203;E7EX90;Q6AWB3;Q6AWB1;E7EWF7;Q59F36;O95654;C9JZA4;C9JTE5;C9JJN7;C9JJD0;C9JKG6;H8Y0Y3;E9PCY0	Q6MZZ3;Q14203;E7EX90;Q6AWB3;Q6AWB1	Dynactin subunit 1	DKFZp686I0746;DCTN1;DKFZp686E191;DKFZp686E0752	20	26.2102	26.4007	26.265	26.3708	26.3345	26.4439	26.4861	26.2855	26.2047	26.4245	26.3189	26.2976	26.3339	26.3701	26.3803	26.4416	26.3995	26.2921	26.1423	26.1295	25.9809	26.1473	26.095	26.1247	26.1179	25.7808	26.0183	25.9268	26.1816	26.0389	26.0389	25.9898	25.9575	26.0835	26.2697	26.0453	25.959	26.0272	25.886	26.0951	26.1115	25.9037	25.9469
4.19375	-0.248853	Q5D044;H0UI49;A0A0A0MTC7;A0A0A0MQS9;Q16363;B7Z938;Q05CF9;E5RFQ2;H0YAQ5;H0Y351;H0YAP9	Q5D044;H0UI49;A0A0A0MTC7;A0A0A0MQS9;Q16363;B7Z938	Laminin subunit alpha-4	LAMA4	55	28.1258	28.2543	28.216	28.0483	27.9838	27.9859	28.1411	28.1057	28.1643	27.9519	27.8478	27.8607	28.1033	28.0785	28.2488	28.0408	28.057	28.1026	28.0555	27.9268	27.8204	27.9581	27.911	27.8865	27.7807	27.7011	27.7818	27.8491	27.7881	27.8201	28.1881	28.2049	28.1802	27.9388	27.907	27.9546	27.7065	27.7046	27.863	27.5122	27.4532	27.4091	27.8138
2.25917	-0.249962	A0A024R1Q5;P17050	A0A024R1Q5;P17050	Alpha-N-acetylgalactosaminidase	NAGA	7	24.3802	24.6587	24.5225	24.5685	24.7131	24.6999	24.6325	24.6462	24.6392	24.7137	24.622	24.478	24.7242	24.6405	24.7744	24.7268	24.5669	24.7128	25.0359	24.874	24.9838	24.7634	24.4223	24.7468	24.8368	24.9367	24.8028	24.9209	24.7375	25.0186	24.8437	24.7553	24.6577	24.6471	24.8074	24.7146	24.1997	24.2453	23.9406	24.4934	24.4849	24.5894	24.2886
1.48286	-0.254252	Q13557;A0A024RDK3;D6R938;E9PF82;E9PBG7;B7Z2B0;H0Y9J2;Q4G1A8;H0Y9C2;Q92991;Q9UQM7;A8K161;Q8IWE0;Q7LDD5;B7Z1Z6;B3KTH7;B3KY86;H7BXS4;H7BZC6;E7EQE4;E9PBE8;D6RHX9	Q13557;A0A024RDK3;D6R938;E9PF82;E9PBG7;B7Z2B0;H0Y9J2;Q4G1A8	Calcium/calmodulin-dependent protein kinase type II subunit delta	CAMK2D	23	27.7244	27.758	27.6901	27.7412	27.8094	27.8598	27.7577	27.805	27.7919	27.7062	27.6321	27.7237	27.9663	27.9041	27.97	27.9912	27.8333	27.8617	26.8447	26.8065	26.7641	27.1164	27.0904	26.9709	26.9122	26.9913	26.99	27.2125	27.2327	27.2754	26.6054	26.7165	26.5327	26.952	27.0991	26.9878	28.1084	28.1327	27.8673	27.3778	27.3438	27.3855	27.2078
2.52829	-0.255453	A0A024R9D9;Q9NPA8;E5RHX8;J3KNT2;E5RI00;E5RHT9;E5RJ84	A0A024R9D9;Q9NPA8;E5RHX8	Transcription and mRNA export factor ENY2	ENY2	3	22.6526	22.7585	22.5712	22.3909	22.6002	22.6015	22.5917	22.5445	22.5418	22.5701	22.3842	22.5158	22.8646	22.5113	22.4066	22.5829	22.6109	22.5868	22.6411	22.5623	22.7668	22.3883	22.3978	NaN	NaN	NaN	22.4151	22.4043	22.5201	NaN	22.6251	22.5843	22.7279	NaN	22.3691	NaN	NaN	22.385	22.4048	NaN	NaN	NaN	22.4494
1.76063	-0.255854	B4E0S6;O43143	B4E0S6;O43143	Pre-mRNA-splicing factor ATP-dependent RNA helicase DHX15	DHX15	15	24.5582	24.5094	24.5555	24.88	24.7598	24.5477	24.6447	24.6426	24.7103	24.5463	24.5935	24.852	24.7063	24.8931	24.8948	24.9387	24.9555	24.6076	23.962	23.9088	23.8448	24.1625	23.9331	24.0017	24.1676	24.6299	24.2354	24.2395	24.4343	24.3138	23.8405	23.6663	23.715	24.1774	24.6395	24.1178	24.6353	24.6296	24.8111	24.6623	24.0234	24.132	23.8337
2.04216	-0.256188	B4DEA6;O43765;K7EMD6;K7ERW5	B4DEA6;O43765;K7EMD6	Small glutamine-rich tetratricopeptide repeat-containing protein alpha	SGTA	6	24.3635	24.3164	24.471	24.2389	24.439	24.1947	24.3943	24.3899	24.3231	24.1485	24.1139	24.0903	24.7069	24.54	24.6008	24.2804	24.4461	24.3285	24.6201	24.6301	24.6812	24.4911	24.4205	24.5258	24.655	24.6078	24.6782	24.1057	24.2742	24.3731	24.3356	24.541	24.6185	24.2628	24.1819	24.1762	23.9076	23.8244	23.8575	24.0669	24.0574	24.4229	24.4344
3.02205	-0.257214	A0A109NGN6;P28066;Q5U0A0;Q5IST5	A0A109NGN6;P28066;Q5U0A0;Q5IST5	Proteasome subunit alpha type-5;Proteasome subunit alpha type	PSMA5	11	26.9666	26.989	26.8442	26.8427	26.9234	26.9439	26.9431	26.8887	26.8533	26.8572	26.79	26.8151	26.9532	26.9473	26.9271	26.8082	26.823	26.7388	27.014	27.0146	26.9946	27.316	27.3091	27.1672	26.9064	26.8463	26.9047	26.9616	27.0337	26.95	27.0598	27.0374	27.1982	27.1007	27.1272	27.09	26.4888	26.5695	26.5312	26.5769	26.658	26.5779	26.9884
1.69138	-0.261336	A8K517;P62266;D6RD47;D6RIX0;D6R9I7;D6RDJ2	A8K517;P62266;D6RD47	40S ribosomal protein S23	RPS23	12	26.8969	26.9358	26.814	26.7935	26.7713	26.9554	26.8179	26.8225	26.8089	26.8463	26.7624	26.9631	27.009	27.0135	26.9916	26.8529	26.8466	26.7934	25.9558	26.208	26.2523	26.4112	26.6414	26.5228	26.2333	26.4513	26.4319	26.5231	26.3499	26.3168	26.1446	26.0639	25.6166	26.3419	26.3877	26.5087	27.0549	27.1023	27.0355	26.7091	26.5792	26.803	26.342
1.29817	-0.26216	Q53GG0;Q9UHB6;F8VS07;B3KTW2;F8VQE1;B4DN52;F8VVQ7;F8VTU2;F8VRN8	Q53GG0;Q9UHB6;F8VS07;B3KTW2;F8VQE1;B4DN52	LIM domain and actin-binding protein 1	LIMA1	7	24.3339	23.7605	24.2005	24.0237	24.2686	24.1635	24.1732	24.0032	24.0984	24.0838	24.2639	24.0324	24.1453	24.0415	23.8563	24.3996	24.2201	24.3114	NaN	23.3316	23.495	NaN	23.6991	23.9487	NaN	NaN	NaN	23.6767	23.44	23.6395	NaN	NaN	23.5165	NaN	23.4133	NaN	NaN	NaN	NaN	NaN	NaN	NaN	NaN
2.87019	-0.2635	Q9UBQ7;Q5M7Z5;U3KQ56	Q9UBQ7;Q5M7Z5;U3KQ56	Glyoxylate reductase/hydroxypyruvate reductase	GRHPR	13	26.3955	26.3635	26.4267	26.2391	26.1758	26.2801	26.3281	26.3268	26.3534	26.3487	26.4096	26.2495	26.3505	26.3481	26.374	26.4646	26.4126	26.4898	25.8857	25.8322	25.8189	25.7227	25.6593	25.4092	25.6779	25.7505	25.8688	25.8694	25.8897	25.9006	25.5471	25.3526	25.5509	25.9121	25.8198	25.7515	26.3026	26.3754	26.4001	25.6507	25.8315	25.7349	25.8138
1.90493	-0.263753	Q0VGD6;Q6MZS5;O43390;B2R7W4;B4DMB1;B4DT28;B4DMD1;A0A286YEZ8;Q7Z334	Q0VGD6;Q6MZS5;O43390;B2R7W4;B4DMB1;B4DT28;B4DMD1	Heterogeneous nuclear ribonucleoprotein R	HNRPR;DKFZp686A13234;HNRNPR	16	26.0676	26.0429	25.997	26.0015	25.921	25.942	26.1185	26.1783	26.1666	25.8762	25.8672	25.915	26.0869	26.1256	26.1085	26.1752	26.053	26.1229	25.5635	25.4658	25.5184	25.887	25.9813	26.0177	25.673	25.7742	25.4285	25.8735	25.8509	25.9011	25.5253	25.4233	25.5022	26.1489	26.0768	26.0349	26.1785	26.1661	26.2863	26.347	26.3626	26.151	25.5601
1.46314	-0.267163	Q6IAT9;P28072;A0A087X2I4;I3L3X7	Q6IAT9;P28072;A0A087X2I4	Proteasome subunit beta type;Proteasome subunit beta type-6	PSMB6	9	26.3232	26.4438	26.4893	26.747	26.8976	26.941	26.3943	26.6391	26.5508	26.7112	26.566	26.4131	26.7013	26.7291	26.7009	26.7401	26.6323	26.606	26.9773	26.9526	26.8089	27.2656	27.2711	27.4023	26.6157	26.681	26.7133	26.6599	26.7701	26.771	26.8883	26.9098	26.9273	26.6671	26.7786	26.7173	26.0234	25.96	26.1669	26.3912	26.0865	26.3895	27.0228
5.81029	-0.269396	C9J9K3;A0A024R2P0;P08865;A0A0C4DG17;Q96RS2;F8WD59;A0A024RCF2	C9J9K3;A0A024R2P0;P08865;A0A0C4DG17;Q96RS2;F8WD59	40S ribosomal protein SA	RPSA	23	29.0956	28.9716	29.0517	29.1184	29.0699	29.1313	29.1753	29.1598	29.1258	28.9877	29.081	29.1144	29.1347	29.1123	29.1123	28.8191	28.8227	28.8268	29.0878	29.0395	28.9901	28.7625	28.7311	28.7853	28.8644	28.7918	28.808	28.9777	29.0315	29.0395	28.8034	28.8154	28.8458	29.144	29.104	29.1075	28.7269	28.7229	28.6152	28.7354	28.7339	28.6707	28.8871
3.11519	-0.274754	Q07960;B4DPZ4;H0YE29;E9PNR6;O15376	Q07960;B4DPZ4;H0YE29;E9PNR6	Rho GTPase-activating protein 1	ARHGAP1	12	26.0764	25.9725	25.9138	26.0101	26.0175	26.2005	26.0199	26.111	26.0982	26.1859	26.0873	26.1136	26.2437	26.0771	26.1763	26.0993	25.9432	26.0832	25.3976	25.4341	25.2864	25.3914	25.4932	25.4451	25.7142	25.6167	25.705	25.5473	25.664	25.6738	25.0868	24.877	24.8569	25.6821	25.7264	25.6916	26.1174	25.9325	26.0801	25.6363	25.8373	25.7244	25.5559
1.50759	-0.279196	Q76LA1;P04080;A0A1W2PQG6;A0A1W2PS52	Q76LA1;P04080	Cystatin-B	CSTB	3	23.5285	23.478	23.4112	NaN	NaN	NaN	23.7814	23.5984	23.5634	NaN	NaN	NaN	23.5634	23.6332	23.6132	NaN	23.5221	23.1936	23.9344	23.7278	23.7627	23.4496	23.5763	23.5055	23.5627	23.5154	23.6067	22.8492	23.1023	22.9498	23.3668	23.2568	NaN	23.27	23.335	23.0581	22.9038	23.139	22.8392	23.2351	23.2122	23.2342	23.7808
2.48573	-0.280981	Q53HL1;J3QRS3;P19105;O14950;Q2F834;J3KTJ1	Q53HL1;J3QRS3;P19105;O14950;Q2F834	Myosin regulatory light chain 12A;Myosin regulatory light chain 12B	MYL12A;MYL12B	6	27.2445	27.2686	27.1206	26.9756	27.2726	27.368	27.2093	27.2709	27.3304	27.2623	27.2812	27.1559	26.9978	27.1257	27.0439	26.7605	27.0266	26.8298	27.2468	27.1933	27.1049	26.7958	26.8201	26.7187	27.0673	27.3772	26.8464	26.9534	27.0544	26.9825	27.3925	27.5386	27.544	26.8388	26.9184	26.8831	26.6641	26.7869	26.5257	26.4704	26.6324	26.5624	27.2736
1.1444	-0.28264	P17612;A0A024R7J0;A8K8B9;P22694;B7ZA00;B4E2L0;A0A0A0MS54;B2RB89;A0A087WVC4;Q15136;K7ENJ5;K7ERP6;B1APF9;B7Z708;B1APF8;B1APG2;B1APG3	P17612;A0A024R7J0;A8K8B9;P22694;B7ZA00;B4E2L0;A0A0A0MS54;B2RB89;A0A087WVC4;Q15136	cAMP-dependent protein kinase catalytic subunit alpha;cAMP-dependent protein kinase catalytic subunit beta	PRKACA;PRKACB;KIN27	8	23.6034	23.8061	23.9584	23.3246	23.9059	24.113	23.8839	23.8553	23.4758	24.2396	23.9932	23.8605	23.7744	23.8932	23.8022	24.5055	23.903	24.1691	23.5022	NaN	NaN	NaN	NaN	NaN	NaN	NaN	23.3643	23.7907	23.4548	23.4011	NaN	NaN	NaN	NaN	NaN	NaN	23.7986	23.8293	23.7157	NaN	NaN	NaN	NaN
2.7075	-0.28302	O43776;B4DN60;B4DGT6;K7EMQ6;K7EIU7;K7EPK2;B4DF91;K7EQ35;K7EJ19	O43776;B4DN60	Asparagine--tRNA ligase, cytoplasmic	NARS	14	25.8562	25.7988	25.9106	25.8544	25.9758	25.986	25.9404	25.949	25.819	25.9248	25.7986	25.9284	26.0632	26.1168	26.0576	25.9146	26.0128	25.9329	25.3983	25.3217	25.6154	24.973	25.051	25.0317	25.5438	25.6872	25.5933	25.3991	25.3179	25.4989	24.627	24.7842	24.6784	25.3223	25.1528	25.1016	26.0733	25.8069	25.9337	25.0771	24.8615	24.864	25.5728
2.3082	-0.283348	V9HWB6;O14558;A0A1X7SC65;B4DNC2;K7EP04;B4DUL6	V9HWB6;O14558;A0A1X7SC65;B4DNC2;K7EP04	Heat shock protein beta-6	HEL55;HSPB6	12	27.9726	27.9889	27.9697	28.1677	28.1055	28.2109	27.8224	27.8535	27.8778	27.9764	27.9632	28.0132	28.1057	28.0152	27.9901	28.0989	28.0961	28.1377	27.9397	28.0314	27.9611	27.7491	27.8304	27.7448	27.9926	28.0452	28.0218	27.2796	27.2814	27.193	27.9785	28.0904	28.0911	27.4668	27.5059	27.454	27.3517	27.3811	27.3354	27.4486	27.4511	27.4219	27.9303
3.21054	-0.28508	O00743;A0A024R861;B7Z3E2	O00743;A0A024R861;B7Z3E2	Serine/threonine-protein phosphatase 6 catalytic subunit;Serine/threonine-protein phosphatase 6 catalytic subunit, N-terminally processed;Serine/threonine-protein phosphatase	PPP6C	3	22.0595	22.0445	22.1484	22.1504	22.1204	21.7362	22.2062	22.0214	22.1522	22.0349	22.019	22.4533	22.5204	22.2844	22.1366	22.1077	22.4489	22.1502	21.8346	NaN	21.8101	21.5425	NaN	NaN	21.7016	NaN	21.972	21.6504	21.6369	21.3183	21.8202	21.8072	NaN	NaN	21.4397	21.4769	22.005	21.8393	21.8861	NaN	NaN	NaN	21.8354
1.04643	-0.285292	B4DP22;Q9HB40;I3L4Z9;Q9H2J9	B4DP22;Q9HB40;I3L4Z9;Q9H2J9	Retinoid-inducible serine carboxypeptidase	SCPEP1	3	23.136	22.9837	23.2521	24.0335	24.0279	24.1488	23.5527	23.5047	23.5577	24.0914	24.316	24.0143	23.3809	23.7768	23.36	24.1384	24.2895	24.2966	23.9303	24.0508	24.2743	23.652	NaN	23.8753	23.9707	24.1477	24.4033	23.2224	23.3113	23.5236	23.3195	23.5331	23.5997	23.8737	23.9513	23.6992	NaN	NaN	NaN	NaN	NaN	NaN	23.332
1.91718	-0.287473	Q08379;Q5PXD5;Q5HYE0;A0A087WYC0;A0A1W2PQY5;Q6ZPB4;B7ZC06	Q08379	Golgin subfamily A member 2	GOLGA2	6	22.5276	22.4514	22.6503	22.969	22.504	22.7469	22.7717	22.7499	22.7939	22.4469	22.5605	22.6866	22.8707	23.0083	22.8943	23.111	22.7904	22.6584	NaN	NaN	NaN	NaN	22.6097	NaN	NaN	NaN	NaN	22.2066	22.387	22.4796	NaN	NaN	22.4257	NaN	NaN	NaN	22.5207	22.3085	22.3833	NaN	NaN	NaN	NaN
1.03965	-0.288935	B2RBP3;Q8TBC4;J3JZZ9;F8W8D4;F8WF86;B7Z5F6	B2RBP3;Q8TBC4;J3JZZ9;F8W8D4	NEDD8-activating enzyme E1 catalytic subunit	UBA3;UBE1C	8	23.4616	23.2385	23.106	22.9643	22.9966	23.0988	23.3757	23.4276	NaN	23.2775	23.1762	23.1653	23.8233	23.2741	23.5774	23.3786	23.5443	23.45	23.0293	NaN	NaN	NaN	NaN	NaN	NaN	NaN	23.202	22.7863	22.8402	NaN	NaN	NaN	NaN	22.8472	22.4717	NaN	NaN	23.1057	23.004	NaN	NaN	NaN	NaN
2.8161	-0.289346	Q08378;A0A087WV43	Q08378	Golgin subfamily A member 3	GOLGA3	11	23.0856	23.3616	23.6099	23.7488	23.7032	23.5791	23.4644	23.36	23.3457	23.7256	23.6551	23.4067	23.7163	23.6622	23.3859	23.8701	23.5949	23.7742	23.0844	22.8351	NaN	23.5724	23.3301	23.4275	23.1579	NaN	23.2674	NaN	23.3313	23.3169	22.9608	22.9435	23.1197	23.477	23.2544	23.6146	23.3357	23.1071	23.1286	NaN	NaN	NaN	NaN
2.36803	-0.290263	A0A024RBR1;P30622;J3KP58;F5H0N7;Q59GJ4;Q6P5Z9;F5H6A0;F5H1T5;F6VGP8;Q86WU4;B3KXA5;F5H367;Q6Q318;F5H270;O43667	A0A024RBR1;P30622;J3KP58;F5H0N7;Q59GJ4	CAP-Gly domain-containing linker protein 1	RSN;CLIP1	12	22.6399	22.7077	22.8491	22.6556	22.9467	23.0686	22.5201	22.6966	22.8092	22.8081	23.0467	22.6564	22.856	22.7253	22.9324	22.7488	23.1009	23.2261	NaN	22.7037	22.7991	22.8302	NaN	22.727	NaN	NaN	22.7249	22.5334	22.8288	22.0425	22.8545	22.5755	NaN	22.3737	22.4101	22.6559	22.5717	22.3667	NaN	NaN	22.4533	NaN	NaN
2.78941	-0.290265	A8K9U0;Q9BWF3;E9PB51;E9PLB0;E9PM61;D6R9K7;U3KQD5;J3QRR5;Q9BQ04	A8K9U0;Q9BWF3;E9PB51	RNA-binding protein 4	RBM4	5	22.4374	22.6311	22.4223	22.4474	22.6626	22.6032	22.5607	22.5353	22.4284	22.1854	22.4077	22.3842	22.7121	22.6115	22.8184	22.4635	22.3254	22.6298	22.2631	NaN	NaN	21.8955	21.803	21.9556	22.0119	NaN	21.6229	22.2436	22.1432	22.1989	22.235	NaN	NaN	21.7526	22.0036	22.2245	22.1319	22.1106	22.5677	NaN	NaN	NaN	NaN
2.81616	-0.290556	B4DIH5;Q53HJ0;B2R6N0;Q59EL2;P61201;H0YM03;H0YKU5	B4DIH5;Q53HJ0;B2R6N0;Q59EL2;P61201;H0YM03;H0YKU5	COP9 signalosome complex subunit 2	COPS2	6	22.5161	22.2253	22.5188	NaN	NaN	22.3605	22.5636	22.4772	22.4098	22.3222	22.2447	22.3722	22.596	NaN	22.4868	22.4492	22.5552	22.3496	NaN	NaN	NaN	NaN	NaN	NaN	NaN	NaN	NaN	NaN	NaN	NaN	NaN	NaN	NaN	NaN	NaN	NaN	22.3597	22.1612	22.273	NaN	NaN	NaN	NaN
1.74908	-0.292184	Q5VU08;Q9UEY8;Q59EK1;Q53FL4	Q5VU08;Q9UEY8;Q59EK1;Q53FL4	Gamma-adducin	ADD3	14	25.0323	25.0221	25.0544	25.5371	25.3697	25.627	24.7937	24.9933	25.1043	25.8294	25.9885	25.8143	25.0423	25.2775	25.0998	25.6117	25.6828	25.6756	25.0048	25.058	25.2668	25.5912	25.2154	25.2558	25.3013	25.2467	25.2433	25.2414	25.0442	25.1015	25.4442	25.261	25.5325	25.2919	25.5383	25.4133	24.5964	25.131	24.6932	24.9317	24.9415	25.1048	24.6976
1.68742	-0.294243	A0M8Q2;Q6IPC0;P49593;B5MCT7;B3KX06;A8MX49;Q0VGL7;C9J2F3;C9JL74	A0M8Q2;Q6IPC0;P49593;B5MCT7;B3KX06;A8MX49	Protein phosphatase 1F	PPM1F	8	23.9035	23.977	24.22	24.031	23.8802	23.7964	24.2153	24.1662	24.1303	23.6758	23.7966	23.7562	24.3125	24.204	24.0375	23.809	24.1584	24.1494	24.2165	24.101	24.3943	24.0846	23.6725	23.7122	24.4264	24.2755	24.0545	23.9908	24.1231	23.8521	23.9929	24.1833	24.1583	23.9781	24.1945	24.1448	23.5256	23.2891	23.7186	23.6102	23.8705	23.8471	23.8673
1.68845	-0.295042	P52788;B4DE40;H7C2R7	P52788;B4DE40	Spermine synthase	SMS	7	24.798	24.8029	24.6639	24.6136	24.5889	24.3928	24.4942	24.8327	24.6886	24.5564	24.6135	24.5916	24.6045	24.9288	24.7004	25.306	24.9541	25.2209	NaN	24.2077	NaN	NaN	NaN	NaN	24.2319	NaN	NaN	24.5124	24.6904	24.4973	23.9453	24.3653	NaN	NaN	24.1002	NaN	24.3549	NaN	24.4065	NaN	NaN	NaN	NaN
6.14567	-0.295129	A0A024RCG3;P49589;A8K067;B4DKY1;A8MVQ3;B4DI19;Q53HG6;Q59HE5;E9PRS8;C9JLN0	A0A024RCG3;P49589;A8K067;B4DKY1;A8MVQ3;B4DI19;Q53HG6	Cysteine--tRNA ligase, cytoplasmic	CARS	19	25.3626	25.3371	25.295	25.3831	25.4987	25.3756	25.3273	25.3679	25.2721	25.528	25.609	25.399	25.3443	25.4794	25.3669	25.4982	25.4872	25.6245	25.1917	25.1332	25.35	25.417	25.3164	25.3722	25.5129	25.3107	25.3524	25.3085	25.4757	25.3982	25.3347	25.5126	25.4095	25.4932	25.5395	25.6212	25.1776	25.0712	25.1258	24.8266	25.1627	25.2105	24.9809
3.42787	-0.295693	A0A024R6Q1;P55010;Q6IBU0;H0YLZ1;Q32Q19;Q05DF3;H0YN40;H0YMJ8;H0YM54;H0YK29;H0YK11;B4DEN3	A0A024R6Q1;P55010;Q6IBU0	Eukaryotic translation initiation factor 5	EIF5	13	24.4996	24.4651	24.7438	24.8557	24.5814	24.8207	24.5139	24.4713	24.5372	24.6597	24.5568	24.513	24.6991	24.8259	24.8177	24.5255	24.4615	24.3266	24.2773	24.5711	24.6275	23.9149	23.7957	23.5679	24.5768	23.9871	24.5987	23.6755	23.7406	23.9144	23.603	23.9503	23.8304	23.7894	23.6983	23.9341	24.527	24.5357	24.3982	24.1082	24.1578	23.6861	24.2352
1.06462	-0.29753	I3L0N3;B7Z5J7;P46459;B7Z9U2;B4DH19;B4DGR3;B4DSK5;Q96D47;D3DXJ4;I3L0L3;I3L338;I3L4Q9;I3L2G1;K7EQD6	I3L0N3;B7Z5J7;P46459;B7Z9U2;B4DH19;B4DGR3;B4DSK5	Vesicle-fusing ATPase	NSF	17	24.6696	24.6852	24.7089	24.913	24.9569	24.688	24.5551	24.5283	24.6687	24.874	24.8114	25.0758	24.6915	24.5714	24.6099	24.9343	25.1879	24.8349	23.324	23.2249	23.2328	24.2909	23.0928	23.3625	23.8482	23.9038	23.6655	24.0828	23.6427	23.7501	24.0527	23.0892	23.6055	23.619	23.591	23.2268	24.9683	25.1175	25.2112	24.1377	23.4975	23.9059	24.0498
5.96045	-0.297688	B3KNN7;B4DEB0;Q96N86;B4DV84;Q8N9M2;Q6IBN0;O43242;B4DPM7;O95325;H0YGV8	B3KNN7;B4DEB0;Q96N86;B4DV84;Q8N9M2;Q6IBN0;O43242;B4DPM7	26S proteasome non-ATPase regulatory subunit 3	PSMD3	21	26.425	26.3873	26.3135	26.39	26.6003	26.3776	26.4381	26.411	26.3068	26.5759	26.3803	26.5174	26.3183	26.4508	26.3355	26.4535	26.3593	26.4327	26.3967	26.2426	26.345	26.29	26.2886	26.2477	26.3721	26.357	26.2622	26.5816	26.3421	26.4169	26.3107	26.3676	26.2921	26.5732	26.5369	26.4271	26.0574	26.1925	26.1813	26.2017	26.2245	26.307	26.1062
4.4475	-0.298868	V9HW35;P30044	V9HW35;P30044	Peroxiredoxin-5, mitochondrial	HEL-S-55;PRDX5	14	28.9293	29.0368	29.0519	28.9833	28.9058	28.9535	29.0255	28.9475	28.9841	28.9399	28.9117	28.9482	28.8892	28.9585	28.9156	29.0192	28.9182	28.9323	28.7101	28.6604	28.7608	28.5223	28.5315	28.4894	28.452	28.4822	28.4116	28.509	28.6028	28.5519	28.588	28.5484	28.6801	28.3784	28.421	28.3926	28.411	28.4125	28.4902	28.1073	28.1454	28.0156	28.9333
2.92734	-0.299606	A8K2M0;P43686	A8K2M0;P43686	26S protease regulatory subunit 6B	PSMC4	23	26.6178	26.705	26.8008	26.7535	26.7965	26.7223	26.6465	26.6517	26.6832	26.4961	26.5087	26.4724	26.7184	26.8572	26.8449	26.7265	26.7357	26.6403	26.6413	26.7706	26.6931	26.6772	26.5895	26.6421	26.4396	26.3785	26.388	26.5274	26.5315	26.4449	26.636	26.4914	26.4091	26.5694	26.6392	26.5952	26.0461	26.3182	26.0886	26.6237	26.4647	26.6078	26.7758
5.95614	-0.300427	P50991;A8K3C3;B7Z9L0;B7Z2Z8;B7Z2F4	P50991;A8K3C3;B7Z9L0;B7Z2Z8;B7Z2F4	T-complex protein 1 subunit delta	CCT4	32	27.7803	27.7371	27.7834	27.9393	27.9805	27.9657	27.7016	27.6885	27.7253	27.9466	27.9216	27.9595	27.716	27.7199	27.6765	27.9924	27.8576	27.9766	27.421	27.4134	27.4176	27.0529	27.063	26.9355	27.3159	27.3334	27.2583	27.1806	27.1589	27.0945	27.3016	27.3076	27.3529	27.1662	27.1674	27.1609	27.5146	27.5725	27.5443	27.014	27.122	27.086	27.4303
5.61664	-0.301046	R4GMU1;O95479	R4GMU1;O95479	GDH/6PGL endoplasmic bifunctional protein;Glucose 1-dehydrogenase;6-phosphogluconolactonase	H6PD	23	25.987	26.0057	26.0913	25.9464	25.846	25.8106	26.0331	25.9848	26.0122	25.5988	25.6325	25.6704	26.089	26.0651	26.1033	26.0017	26.0161	25.9576	26.2697	26.2258	26.2251	26.4148	26.2875	26.3654	26.3451	26.3562	26.3362	26.3202	26.359	26.3407	26.3413	26.3326	26.3556	26.7899	26.8323	26.7489	25.8191	25.6276	25.6716	26.5327	26.5617	26.5003	25.6817
2.85304	-0.301381	P61163;B4DM97;B4DXP9;R4GMT0;B4DMT4;A0A1B0GVS3	P61163;B4DM97;B4DXP9;R4GMT0;B4DMT4	Alpha-centractin	ACTR1A	13	26.3154	26.2478	26.383	26.6569	26.5782	26.487	26.4957	26.3651	26.3604	26.6917	26.5403	26.4346	26.3688	26.5341	26.4592	26.54	26.7389	26.6738	26.1604	26.2399	26.0475	25.7861	25.9855	25.6535	26.1371	26.029	NaN	26.3299	26.4631	26.6199	26.0308	25.7374	25.9673	26.4154	26.4913	26.473	26.404	26.4026	26.347	25.9966	26.3521	26.2711	26.0368
2.40489	-0.302076	P42226;A8K4S9;B2R680;A0A1W2PNW1;B7ZAC1;Q9BQD2;B4DQB3;B4DR42;G3V2X7;H0YJH6;Q5FBW6;G3V370;G3V568;G3V5I8;G3V2H4;G3V3E9;G3V2M3;G3V2L2;G3V5K5;Q6LCD8;Q56TK0	P42226;A8K4S9;B2R680;A0A1W2PNW1;B7ZAC1;Q9BQD2;B4DQB3;B4DR42	Signal transducer and activator of transcription 6;Signal transducer and activator of transcription	STAT6	11	25.0921	24.9104	24.9256	24.933	24.8213	24.981	24.994	24.9495	24.7343	24.8394	24.7688	25.0154	25.0306	24.8354	25.0929	24.7223	24.6359	24.6707	24.3895	24.6217	24.635	24.6208	24.1503	24.3184	24.1344	24.2867	NaN	24.244	24.0127	24.205	24.0053	23.98	NaN	24.2149	NaN	24.0367	24.7173	24.6234	25.0614	23.9849	24.296	24.419	24.3287
2.06607	-0.302519	Q86X55;K7EQA8;K7EPK1;K7EK20;K7EIQ8;K7EQB9	Q86X55	Histone-arginine methyltransferase CARM1	CARM1	9	25.3312	25.4551	25.4459	25.1191	25.1725	25.1084	25.4136	25.4939	25.5001	25.2005	25.1368	25.3545	25.7055	25.6209	25.7054	25.3866	25.2394	25.1088	25.1222	25.0184	24.8904	25.0111	24.8888	24.9954	25.0005	25.2289	24.881	24.8994	24.7303	24.8803	25.0304	24.3951	25.0218	24.9397	24.5144	24.6463	25.2911	25.3854	25.4081	24.6613	24.7713	24.6573	25.039
1.42929	-0.302604	B2R514;E7EM64;Q7L5N1;B4DHR8;H7C3T0	B2R514;E7EM64;Q7L5N1	COP9 signalosome complex subunit 6	COPS6	8	24.0051	24.4719	24.0163	23.7925	23.9515	23.9674	24.3245	24.0912	24.0104	23.9888	24.2008	23.9758	24.1716	23.9084	24.0348	23.8454	23.9104	24.1873	24.0408	23.9585	23.7457	24.2709	24.3131	24.2534	24.304	24.213	24.1555	24.5159	24.5017	24.8088	24.422	24.7221	24.5979	24.75	24.9822	24.5655	23.2326	NaN	NaN	NaN	NaN	23.4113	23.9378
3.23723	-0.304413	K7ENG2;B5BU25;P26368	K7ENG2;B5BU25;P26368	Splicing factor U2AF 65 kDa subunit	U2AF2	7	25.9514	26.1277	26.0853	25.7483	25.8436	25.6542	26.0667	26.0653	26.112	26.046	25.7503	25.7128	26.1191	26.2313	26.2383	25.9353	25.9386	25.8681	25.6911	25.9023	25.5142	25.6642	25.5861	25.6129	25.4473	25.2801	25.4907	25.555	25.4189	25.6333	25.6421	25.5084	25.6504	25.2146	25.4065	25.5332	25.5405	25.851	25.6968	25.073	24.6786	25.2418	25.716
1.15363	-0.310186	B4DFR2;Q9NP97;A0A140VJH9;B1AKR6;Q8TF09;H3BQI1;H3BNG9;H3BPA0;Q7Z4M1	B4DFR2;Q9NP97;A0A140VJH9;B1AKR6;Q8TF09;H3BQI1	Dynein light chain roadblock-type 1;Dynein light chain roadblock-type 2	DYNLRB1;DYNLRB2	4	25.5809	25.0825	25.0993	25.3263	25.2449	25.394	25.0825	25.1797	25.1185	24.9044	24.8237	24.7433	25.3549	25.0835	25.3335	25.3734	23.5022	25.2596	24.9814	24.8866	25.1371	NaN	24.8413	NaN	24.7007	NaN	NaN	NaN	NaN	24.2512	24.8417	25.2816	24.4562	NaN	24.3899	NaN	24.8105	24.7839	23.9377	24.0172	24.0552	23.2337	25.5081
6.63246	-0.311837	B4DUQ1;Q5T6W2	B4DUQ1;Q5T6W2		HNRNPK	31	29.586	29.5946	29.5856	29.5657	29.557	29.5704	29.6075	29.6464	29.7085	29.6285	29.6016	29.5964	29.729	29.6599	29.7611	29.5076	29.5665	29.5037	29.2471	29.3186	29.2886	29.2893	29.308	29.272	29.1995	29.2985	29.2943	29.3801	29.3204	29.2964	29.2472	29.2868	29.3086	29.0308	29.1043	29.1488	29.1182	29.1953	29.2392	28.8688	28.7827	28.8748	29.2929
1.9529	-0.3121	P55036;Q5VWC4;A6PVX3;H0Y3Y9;H0Y561;A2A3N6	P55036;Q5VWC4;A6PVX3	26S proteasome non-ATPase regulatory subunit 4	PSMD4	13	25.3767	25.6265	25.6487	25.5831	25.8803	25.7036	25.4965	25.3828	25.4884	25.6232	25.6622	25.6329	25.4948	25.6048	25.4636	25.5663	25.6278	25.8003	25.3449	25.5668	25.5454	25.3937	25.1428	25.2411	25.4655	25.5927	25.7968	25.197	25.2462	25.04	25.5009	25.6111	25.4417	25.1958	25.203	25.3208	24.9157	24.9004	24.7922	24.4403	24.5528	24.6324	25.5009
2.3863	-0.313829	A0A024R1N4;P12956;B1AHC9;B4DE32;B2RDN9;B4E356;Q6IC76	A0A024R1N4;P12956;B1AHC9;B4DE32;B2RDN9;B4E356	X-ray repair cross-complementing protein 6	XRCC6	35	27.5436	27.3688	27.3348	27.3519	27.3873	27.3826	27.4821	27.6298	27.4744	27.5879	27.601	27.5117	27.5599	27.5313	27.554	27.3078	27.2981	27.4239	26.7759	26.667	26.6913	27.0206	27.1502	27.0468	26.8453	26.8737	26.7225	27.1231	27.09	27.1612	26.3792	26.4186	26.4026	27.1568	27.0426	27.012	27.521	27.5266	27.5084	27.3446	27.2962	27.2743	26.8413
1.73819	-0.315771	V9HW51;B2R960;O43396;Q59G46;K7ER96;B3KT45;K7EKG2;K7EPB7;K7EME7;K7EML9	V9HW51;B2R960;O43396;Q59G46;K7ER96;B3KT45	Thioredoxin-like protein 1	HEL-S-114;TXNL1	6	23.7727	23.8329	23.8227	24.3017	24.4568	24.4651	23.6769	23.6756	23.7124	24.4635	24.35	24.5593	23.7419	23.7265	23.9276	24.3965	24.5062	24.5219	23.5254	23.9067	24.098	23.7127	23.712	23.751	23.8054	23.1628	23.428	23.4918	23.6196	23.6441	23.2911	23.241	23.1306	23.5593	23.5046	23.4405	23.3717	23.4344	23.3498	22.6706	23.1073	22.686	23.915
4.14182	-0.316451	B2R4C1;P62899;C9JU56;B7Z4E3;B7Z4C8;H7C2W9;B8ZZK4;Q76N53	B2R4C1;P62899;C9JU56;B7Z4E3;B7Z4C8;H7C2W9;B8ZZK4	60S ribosomal protein L31	RPL31	9	26.5869	26.527	26.5978	26.5416	26.4821	26.523	26.4954	26.6469	26.664	26.5403	26.4936	26.4501	26.6262	26.6657	26.6697	26.623	26.5072	26.4694	26.0776	26.035	26.085	25.5385	25.6552	25.708	25.9549	26.0376	25.8845	25.8055	25.7773	25.7675	25.9443	25.9881	25.9763	25.5833	25.5769	25.4878	26.5039	26.3462	26.5667	25.6713	25.3791	25.3343	25.9964
2.55764	-0.316471	A0A024R6R4;P08253;H3BR66;H3BS34;H3BV48;J3KRB7;Q2EF79	A0A024R6R4;P08253	72 kDa type IV collagenase;PEX	MMP2	24	27.2101	27.0718	27.056	26.7928	26.8235	26.7959	27.1177	27.1189	27.0504	26.8048	26.8289	26.9216	27.1081	27.1444	27.1129	27.0039	27.1582	27.0189	27.0937	27.2195	27.1798	27.3611	27.4302	27.4219	27.2996	27.3197	27.2822	27.1104	26.9791	27.1068	27.172	27.2671	27.2402	27.4854	27.4629	27.4315	26.3978	26.3389	26.4145	27.2359	27.0946	27.2823	27.1185
1.94602	-0.316759	F8VVL1;A0A024RBR3;O43583	F8VVL1;A0A024RBR3;O43583	Density-regulated protein	DENR	4	23.8122	23.8731	23.7002	23.4429	23.3083	23.5759	23.8831	23.4395	23.8827	23.4461	23.5651	23.286	24.1336	24.1639	24.048	23.7887	23.6777	23.4319	23.3045	23.3062	23.393	23.1024	23.4499	23.5439	23.3955	23.4955	23.421	23.4598	23.6213	NaN	23.4283	23.2984	23.4793	NaN	NaN	22.9571	23.1839	23.3927	23.246	NaN	NaN	NaN	23.6135
2.92402	-0.31678	A0A024R897;B3KPC7;Q9BPX5	A0A024R897;B3KPC7;Q9BPX5	Actin-related protein 2/3 complex subunit 5;Actin-related protein 2/3 complex subunit 5-like protein	ARPC5L	5	24.9406	25.0731	24.9199	25.2062	25.3268	NaN	24.9638	24.8919	25.0268	25.2988	25.1674	24.8648	24.9618	25.1207	25.0354	NaN	25.3238	25.5487	25.4046	25.1551	25.1333	25.6353	25.4852	25.5397	25.5494	25.458	25.3979	25.5233	24.9983	25.4474	25.8588	25.8803	25.6776	25.7377	25.8113	25.6274	24.4051	24.463	24.5484	25.249	25.2275	24.987	24.9486
10.3471	-0.317792	Q16181;A8K3D0;Q3LIE9;E7ES33;Q8TC62;A4GYY8;E7EPK1;B4DUD6;B4DNE4;A0A024RA87;G3V1Q4;A0A023T695;B4DPQ6;Q59EY4;Q3B7A3;A0A0U1RRE1;Q5JXL7;A0A0U1RRH9;A0A0U1RRM2;A0A0U1RRD1;A0A0U1RQK0;A4D1Y2;Q6ZU15	Q16181;A8K3D0;Q3LIE9;E7ES33;Q8TC62;A4GYY8;E7EPK1;B4DUD6;B4DNE4;A0A024RA87;G3V1Q4;A0A023T695;B4DPQ6;Q59EY4	Septin-7	SEPT7;Nbla02942;DKFZp686F17268	31	28.9395	28.9693	28.9425	28.998	28.9123	28.973	28.9719	28.9564	28.937	28.8656	28.8187	28.8501	28.9598	28.9774	29.0268	28.9421	28.9587	28.8607	28.7985	28.8383	28.824	28.2315	28.2764	28.2445	28.7591	28.7906	28.7649	28.2815	28.3172	28.3297	28.7912	28.7488	28.8159	28.2767	28.2402	28.2449	28.6822	28.6846	28.6216	28.0024	28.0166	28.0121	28.7194
1.25979	-0.317865	Q5T081;A0A0S2Z3I4;A0A0S2Z404;P18754;C9JW69;C9JRH2;C9JMJ4;C9J3R0;C9JQZ4	Q5T081;A0A0S2Z3I4;A0A0S2Z404;P18754;C9JW69;C9JRH2;C9JMJ4;C9J3R0;C9JQZ4	Regulator of chromosome condensation	RCC1	13	24.2907	24.3907	24.7625	24.7717	24.8382	24.6142	25.0437	24.8283	24.9182	24.7311	24.6181	24.5146	24.3002	24.5616	24.5777	24.3553	24.1531	24.0388	23.6215	23.3957	23.5388	23.7423	23.8141	24.0675	24.049	23.9241	23.6213	24.0412	23.9415	24.1647	23.9711	24.09	23.7049	23.5973	23.6257	23.7554	24.7487	23.6955	24.1784	23.3117	NaN	24.0715	23.9983
4.88224	-0.318496	Q15019;B5MCX3;C9J2Q4;H7C2Y0;C9JB25;C9J938;C9IZU3;C9IY94;C9JZI2;C9JQJ4;H7C310;B5MD47;F8WB65;C9JFT1;A0A1B0GXJ2;C9JT15;C9JSE7;H7C1T1	Q15019;B5MCX3;C9J2Q4	Septin-2	SEPT2	35	29.1722	29.1364	29.21	29.3686	29.4047	29.3431	29.2341	29.2209	29.1896	29.2544	29.2804	29.3088	29.1748	29.2436	29.2419	29.2786	29.3982	29.3998	29.3557	29.3827	29.3773	29.0764	29.0504	29.0732	29.2748	29.2506	29.323	29.1764	29.1749	29.212	29.4686	29.4648	29.4724	29.1528	29.2165	29.1735	28.6468	28.748	28.8078	28.8257	28.8592	28.8192	29.0442
2.56569	-0.31894	Q15056;Q75MU1;B4DMV6;Q75MU2;Q75MT8;A4D198	Q15056;Q75MU1;B4DMV6;Q75MU2	Eukaryotic translation initiation factor 4H	EIF4H;WBSCR1	12	25.7918	26.1613	26.0002	25.9275	25.9521	26.1606	26.1138	26.1273	25.9637	26.1689	26.3162	26.1562	26.0044	25.9776	25.9936	26.0426	26.1436	26.0808	26.0768	25.8231	26.1274	25.8357	25.5864	25.842	25.9016	25.8358	25.6101	25.4906	25.75	25.7509	25.7772	25.7475	25.8202	25.4883	25.442	25.2777	25.5203	25.3894	25.4269	25.9627	25.2279	25.1319	26.0105
1.04425	-0.320015	E9PDF6;B0I1S9;O43795;E7EQD9;Q05CR5;C9JYW1;B3KQI2;C9JUP5;A0A0U1RRI3;H7C2Y7;C9K0I9;Q14777;B2R643;Q9UBC5;G3V342;B4DTV4	E9PDF6;B0I1S9;O43795	Unconventional myosin-Ib	MYO1B	26	26.0532	25.5535	25.5731	25.1198	25.2504	24.9925	25.7817	25.4954	25.6488	25.3936	25.2257	25.2901	25.8158	25.8531	25.7382	25.426	25.5346	25.176	24.7296	24.1472	24.2417	23.7263	24.41	NaN	24.4757	24.2947	24.1481	24.4078	24.1937	24.8055	NaN	23.731	23.7352	24.7457	24.5522	24.6715	26.2047	25.747	25.6985	25.2296	24.9197	24.8381	24.7676
2.488	-0.320376	Q9Y4E8;B4DN46;B7Z3J0;F8W0H4;Q2NL66;H7C189;Q53H56;A0A024R2X6;Q53FJ3;A0A024R2T0;Q13107	Q9Y4E8	Ubiquitin carboxyl-terminal hydrolase 15	USP15	6	22.2379	22.3714	22.5179	22.5284	22.263	22.2037	22.0522	22.398	22.228	22.1445	22.3606	22.1997	22.3951	22.7054	22.2981	22.543	22.6302	22.4857	22.056	NaN	21.858	NaN	NaN	NaN	21.8235	NaN	NaN	NaN	NaN	21.8343	NaN	NaN	NaN	NaN	22.6588	NaN	22.3208	22.3484	21.7792	NaN	NaN	NaN	21.9051
2.88699	-0.321815	B4DUT7;A0A140VJK6;P49915;Q53F90	B4DUT7;A0A140VJK6;P49915;Q53F90	GMP synthase [glutamine-hydrolyzing]	GMPS	11	24.0604	24.1178	23.9145	24.1473	24.046	24.2645	23.8409	24.0266	24.2487	24.0627	23.975	24.0174	23.9921	24.1216	23.9449	24.0355	23.9774	24.163	22.5641	23.4839	NaN	23.956	23.1101	23.8182	NaN	23.6081	NaN	23.4344	23.294	23.573	NaN	NaN	NaN	22.9839	NaN	NaN	23.8622	23.8027	23.9458	23.8239	23.4029	NaN	NaN
3.55822	-0.322882	Q2TAM5;E9PKH5;B4E082;A0A087X0W8;Q04206;E9PI38;E9PQS6;Q96F54;E9PKV4;Q96CP1;A0A087WVP0;E9PMD5;E9PJR1;E9PRX2;E9PNV4	Q2TAM5;E9PKH5;B4E082;A0A087X0W8;Q04206;E9PI38;E9PQS6;Q96F54;E9PKV4;Q96CP1;A0A087WVP0	Transcription factor p65	RELA	6	25.0864	25.1149	25.0359	25.208	25.1645	25.2874	24.9736	25.3585	25.2011	24.6747	24.7524	24.7958	25.1845	25.1522	25.3803	25.2204	25.2968	25.0731	25.4508	24.6589	NaN	NaN	24.4285	24.6408	25.1601	NaN	25.014	24.561	24.478	24.5132	NaN	24.672	NaN	NaN	24.459	24.5102	NaN	24.7211	NaN	NaN	NaN	24.38	NaN
1.93204	-0.323973	Q05CP8;A0A024QZJ7;Q16204;Q15302;J7M8C2;J7MDF2;A0A2H4FYY8	Q05CP8;A0A024QZJ7;Q16204	Coiled-coil domain-containing protein 6	CCDC6	5	23.3026	23.4364	23.5683	23.0181	23.135	23.2593	23.5627	23.5403	23.6228	23.2792	23.183	23.317	23.7783	NaN	23.7985	23.3284	23.4173	23.385	NaN	23.2412	22.7389	NaN	23.4793	NaN	23.2706	23.0063	NaN	23.2341	22.8577	NaN	NaN	23.0818	NaN	22.7515	22.8852	NaN	23.1547	23.1576	22.8869	NaN	NaN	22.6943	22.8444
3.26809	-0.324652	A0A024R2U9;C9JIF9;P13798;H7C393;H7C1U0;C9JLK2;F8WEH5;H0YFE5	A0A024R2U9;C9JIF9;P13798;H7C393;H7C1U0	Acylamino-acid-releasing enzyme	APEH	20	26.0002	25.9568	25.9269	25.8142	25.819	25.8281	25.8228	25.9329	26.0198	25.6576	25.729	25.8581	26.1047	25.9175	26.0928	25.8204	25.8182	25.9343	26.0338	26.1425	26.1432	26.1055	26.0182	26.4	25.8608	25.9467	26.1302	25.6724	25.8095	25.6978	26.0134	26.0941	26.1593	25.7277	25.4831	25.8853	25.5002	25.5439	25.6175	25.2115	25.0932	25.0689	25.9385
3.97288	-0.324822	Q59EF6;B4E1R7;B3KUH9;Q6ZVC6	Q59EF6;B4E1R7			44	28.9335	28.9541	28.9466	28.8372	28.6804	28.7422	28.8893	28.8399	28.9036	28.8614	28.8432	28.8421	28.8437	28.8884	28.8423	28.8848	28.856	28.9783	28.3982	28.3615	28.4763	28.2612	28.2265	28.3011	28.4959	28.4467	28.4777	28.4932	28.4976	28.5504	28.2571	28.2492	28.1323	28.395	28.3057	28.3423	28.7731	28.7333	28.7904	28.335	28.438	28.299	28.5346
1.16307	-0.326318	B4DER1;B2RCM2;Q9P2J5;B4E266;Q9H8E3;Q9HAM7;Q9NPU8;B3KXA9;Q9NVC0;Q6NVI4;Q9NVP8;Q0VGM8;Q9P0T1;A0A087WXY1	B4DER1;B2RCM2;Q9P2J5;B4E266;Q9H8E3	Leucine--tRNA ligase, cytoplasmic	LARS	32	27.199	27.1288	27.1624	27.0106	27.2207	27.0689	27.3659	27.4136	27.1695	27.2822	27.4665	27.4366	27.3065	27.2252	27.287	27.3853	27.1032	27.2691	25.7031	25.7341	25.8662	25.0965	26.1747	25.5279	26.319	26.5115	26.5481	26.4508	26.5972	26.636	24.7604	25.3885	25.1413	26.0809	26.176	26.2255	27.6043	27.6518	27.6059	26.7347	26.3495	26.0045	26.1904
3.21045	-0.326767	P46109	P46109	Crk-like protein	CRKL	5	23.6257	23.626	23.5173	23.4228	23.4746	23.4753	23.5006	23.6031	23.6032	23.4008	23.2581	23.5008	23.688	23.972	24.0819	23.3733	23.8932	23.1056	23.6127	23.3716	23.263	23.0225	23.3005	23.3631	23.3444	23.403	23.2343	23.4624	23.4118	23.5513	23.2025	23.1723	23.4575	23.3803	23.3604	23.4752	23.2264	23.127	23.1922	NaN	NaN	NaN	23.4112
4.45964	-0.329012	Q6IBR2;Q9Y285;K7ER00;K7ER16;K7EK06;K7EPH2	Q6IBR2;Q9Y285;K7ER00;K7ER16	Phenylalanine--tRNA ligase alpha subunit	FARSLA;FARSA	14	25.682	25.9551	25.9336	25.7414	25.7962	25.8174	25.9082	25.972	25.8274	25.8541	25.8254	25.7675	25.8214	25.8346	25.7614	25.9528	25.6577	25.6951	25.3355	25.663	25.7704	25.2722	25.4542	25.5909	25.4797	25.6607	25.7513	25.5231	25.6507	25.7333	25.3479	25.2367	25.4212	25.6976	25.953	25.6952	25.6385	25.4957	25.8103	25.8424	25.6745	25.4821	25.2336
3.27772	-0.332718	A0A024R4Z6;Q08945;Q59GH7;A0A0U1RRK2	A0A024R4Z6;Q08945	FACT complex subunit SSRP1	SSRP1	10	24.7906	24.6897	24.6448	24.6197	24.7586	24.7931	24.8742	24.992	24.8255	24.5402	24.6724	24.5313	24.9909	24.836	24.7174	24.9261	24.9073	24.7432	24.5864	24.6792	24.1904	24.219	24.0558	23.6877	24.3907	24.631	24.1798	24.3114	24.0248	24.4072	24.0846	24.2494	24.4248	24.2021	23.9248	24.4231	24.3907	24.7565	24.7642	24.7478	24.1768	24.2593	24.4322
1.85028	-0.332879	B5BUI8;P51452;K7ES89;K7ELG5	B5BUI8;P51452;K7ES89	Dual specificity protein phosphatase 3	DUSP3	3	22.6757	22.4425	22.4877	22.8289	22.9398	22.9558	22.6956	22.6173	22.6281	22.3424	22.6116	22.4287	22.7836	22.6839	22.7485	22.6498	22.5087	22.7702	NaN	NaN	NaN	NaN	NaN	NaN	NaN	NaN	NaN	NaN	NaN	NaN	NaN	NaN	NaN	NaN	NaN	21.996	22.4213	NaN	22.3275	NaN	NaN	NaN	NaN
4.02208	-0.334278	V9HW12;P32119;B4DF70;A6NIW5;A0A024R7F2	V9HW12;P32119;B4DF70;A6NIW5	Peroxiredoxin-2	HEL-S-2a;PRDX2	23	28.9057	28.8903	28.8658	28.9863	28.8265	28.8845	28.9148	28.9353	28.9423	28.896	28.8967	28.8742	29.0722	29.0611	29.0298	29.2059	29.1291	29.1862	28.9707	28.9573	28.9111	29.044	29.0245	29.0368	28.9687	28.9178	28.9822	28.9505	28.9254	28.9409	28.952	28.9087	28.9599	28.8635	28.8693	28.882	28.4566	28.4366	28.3133	28.4159	28.461	28.4724	28.8304
3.57425	-0.336781	Q9NPJ3	Q9NPJ3	Acyl-coenzyme A thioesterase 13;Acyl-coenzyme A thioesterase 13, N-terminally processed	ACOT13	4	24.4651	24.6752	24.3025	24.3883	24.4809	24.3352	24.5113	24.4979	24.5048	24.4129	24.3199	24.4905	24.6514	24.5521	24.3511	24.6098	24.2971	24.6045	25.0298	24.9511	24.9139	25.0493	25.1614	25.1674	24.8919	25.0499	24.887	24.9215	24.9952	25.028	25.4528	25.3722	25.386	25.5816	25.4418	25.4696	24.2058	23.8135	23.8203	24.4874	24.5706	24.2937	24.0304
1.2951	-0.336902	A0A0C4DH07;Q8N2S1;O75441;M0QZX0;B3KXY6;F8WAA0;O75440;A0A087WXC2;M0QXV3;M0R351;A0A087WVV5;M0QYE9	A0A0C4DH07;Q8N2S1	Latent-transforming growth factor beta-binding protein 4	LTBP4	7	22.268	22.7262	22.8227	22.6604	22.2842	22.4034	22.4818	22.3089	22.281	21.9726	21.8869	21.7963	22.1409	22.1106	22.1871	22.1901	22.4557	22.4064	21.5533	21.6698	22.1241	NaN	NaN	NaN	NaN	NaN	NaN	NaN	NaN	NaN	21.9928	22.3361	21.8728	NaN	NaN	NaN	NaN	NaN	NaN	NaN	NaN	NaN	22.3315
1.22244	-0.337389	Q496I0;D6RIE3;D6RGV5;H0UI06;P14406;D6R9C3	Q496I0;D6RIE3;D6RGV5;H0UI06;P14406	Cytochrome c oxidase subunit 7A2, mitochondrial	COX7A2	3	25.9104	25.9945	25.7384	24.8364	25.0649	25.203	25.9963	26.2659	26.0457	25.3353	25.0508	25.2875	25.6812	25.9438	25.6648	25.3631	25.2416	25.2665	25.8103	25.6601	25.9061	26.3502	26.4554	26.2903	26.3603	26.0995	26.279	26.6046	26.3067	26.5152	26.4551	26.1783	26.502	26.7612	26.6245	26.7759	25.4766	25.1897	25.0073	25.823	25.6622	25.4897	25.7126
2.00221	-0.338835	Q60FE6;Q60FE5;A6NDY9;A0A087WWY3	Q60FE6;Q60FE5;A6NDY9;A0A087WWY3		FLNA	2	23.2544	23.2807	23.3864	23.3247	NaN	NaN	22.9391	23.3655	23.317	NaN	NaN	23.278	NaN	23.3348	23.3647	NaN	NaN	NaN	NaN	NaN	NaN	NaN	NaN	NaN	22.7276	NaN	NaN	NaN	NaN	NaN	22.4177	NaN	NaN	NaN	NaN	NaN	NaN	22.9776	23.1616	NaN	NaN	NaN	NaN
2.87758	-0.339784	O75832;B1AJY7;B1AJY5	O75832;B1AJY7;B1AJY5	26S proteasome non-ATPase regulatory subunit 10	PSMD10	5	23.9077	24.1457	24.0969	24.1444	24.2497	24.0582	23.9548	23.9662	24.1094	23.9207	24.1561	23.8061	24.2074	24.2981	24.3099	24.2843	24.3065	24.4178	24.1921	24.1645	24.1105	24.2188	24.1766	24.1444	23.8623	24.1697	23.9149	24.0786	24.1392	24.0889	24.0549	23.9773	24.0337	24.0167	24.036	24.074	23.614	23.3689	23.5128	24.4614	24.1759	24.2156	23.8026
3.10325	-0.340066	O15371;B4E1K8;B0QYA5;B0QYA4;B0QYA6;A0A0D9SGB5;B0QYA8	O15371;B4E1K8	Eukaryotic translation initiation factor 3 subunit D	EIF3D	19	25.8045	25.5949	25.719	25.3392	25.5918	25.1574	25.7879	25.9001	25.858	25.5569	25.5963	25.555	25.9311	25.916	25.8698	25.6028	25.6022	25.6131	25.2588	24.97	25.0209	24.1901	24.7734	24.7507	25.4169	24.6729	25.0466	25.1434	24.955	24.9944	24.7986	24.9299	24.8803	25.1492	24.9906	24.8636	25.5143	25.3381	25.3778	24.3054	24.6792	24.3393	25.2337
2.36198	-0.340185	Q2LE71;O15145;B2R4D5;B4DM63;F8VR50;C9JZD1	Q2LE71;O15145;B2R4D5;B4DM63;F8VR50;C9JZD1	Actin-related protein 2/3 complex subunit 3	ARPC3	10	25.4904	25.6245	25.3797	25.4769	25.3076	25.1074	25.7312	25.725	25.8249	25.6098	25.6618	25.7292	25.7067	25.8547	25.7117	25.2736	25.1668	25.2659	25.2348	25.2803	25.4389	25.0381	25.3393	24.9797	25.3799	25.2017	25.3575	25.3686	25.1964	25.1861	25.2295	25.312	25.2596	25.0863	25.2481	25.2016	25.1793	25.6947	25.4396	24.8997	25.1497	25.318	24.9378
3.76257	-0.34062	Q06124;B3GUD5;A0A1W2PPU4;B3GUD4;B3GUD3;H0YF12;A0A0U1RRI0;Q16344	Q06124;B3GUD5;A0A1W2PPU4	Tyrosine-protein phosphatase non-receptor type 11	PTPN11	12	24.8121	24.4987	24.797	24.6124	24.4896	24.4023	24.4813	24.5649	24.3084	24.4264	24.3075	24.5362	24.7782	24.5859	24.7082	24.3462	24.5624	24.1577	24.245	24.0705	23.9536	23.9333	23.7539	23.9553	24.3074	24.4134	24.0507	24.1625	24.1762	24.324	23.7724	23.7819	23.7118	23.9872	23.7269	23.6958	24.5147	24.3177	24.3717	23.6641	24.0272	23.767	24.1713
2.97906	-0.343027	A0A0U1RQF0;P49327;Q6PJJ3;A0A0U1RRG3;J3KTF0	A0A0U1RQF0;P49327	Fatty acid synthase;[Acyl-carrier-protein] S-acetyltransferase;[Acyl-carrier-protein] S-malonyltransferase;3-oxoacyl-[acyl-carrier-protein] synthase;3-oxoacyl-[acyl-carrier-protein] reductase;3-hydroxyacyl-[acyl-carrier-protein] dehydratase;Enoyl-[acyl-carrier-protein] reductase;Oleoyl-[acyl-carrier-protein] hydrolase	FASN	74	27.9578	27.8638	27.9994	27.8341	27.9461	27.8848	27.9863	27.9235	27.8819	27.773	27.7727	27.7995	27.8614	27.8917	27.9394	27.7008	27.8245	27.7661	26.8778	26.9297	27.1015	26.2705	26.6356	26.3147	27.2698	27.3028	27.165	26.936	26.96	27.0195	26.5654	26.837	26.5201	27.0169	26.764	26.8819	27.9896	27.9741	27.9167	27.3869	27.1345	26.6775	27.5369
2.06953	-0.344432	B2R5U3;Q9H4M9;B4DTR4;A0A024R571;B4DMV9;B4DR44;B4DZH9;C9JC03;C9J2Z4;C9JDQ8;C9JIJ3;C9IZH1	B2R5U3;Q9H4M9;B4DTR4;A0A024R571;B4DMV9;B4DR44;B4DZH9;C9JC03;C9J2Z4	EH domain-containing protein 1	EHD1	20	26.4834	26.3825	26.5156	26.4467	26.4104	26.4391	26.5254	26.4706	26.6335	26.0646	26.2109	26.0819	26.4993	26.2334	26.4297	26.5759	26.4133	26.1693	25.889	25.8193	25.6433	25.6121	25.5964	25.6044	25.976	25.9455	26.1033	26.2208	26.2396	26.1554	25.3859	25.596	25.2541	25.6075	25.8123	26.0002	26.2829	26.6899	26.6346	25.9718	25.3451	26.2556	25.6052
5.34704	-0.344986	A0A0S2Z472;A8KAH7;A0A024R2W3;P13861;H7C1L0;H7C330;H7C4A9;B3KY43;Q6DHZ2;A0A024R712;P31323;Q75MP1;O60380	A0A0S2Z472;A8KAH7;A0A024R2W3;P13861;H7C1L0	cAMP-dependent protein kinase type II-alpha regulatory subunit	PRKAR2A	18	25.6846	25.6614	25.5331	25.6108	25.7381	25.6291	25.4957	25.4114	25.5288	25.4018	25.5361	25.5369	25.7185	25.4965	25.6483	25.702	25.5462	25.4126	25.2703	25.1753	25.3817	25.2886	25.4038	25.4259	25.4399	25.1375	25.5727	25.3976	25.2806	25.3663	25.3433	25.3556	25.4116	25.3644	25.5521	25.2992	25.2203	25.3129	25.0844	24.3551	25.0377	25.0553	25.4377
7.24165	-0.346037	Q05CK9;O60506;B2R8Z8;F6UXX1	Q05CK9;O60506;B2R8Z8	Heterogeneous nuclear ribonucleoprotein Q	SYNCRIP	28	28.5031	28.5691	28.4928	28.5742	28.425	28.5299	28.6723	28.5787	28.6233	28.4049	28.348	28.4186	28.6387	28.6612	28.5977	28.461	28.4777	28.4338	28.2852	28.2859	28.262	28.2193	28.1625	28.0974	28.1639	28.3184	28.3453	28.2686	28.2976	28.2166	28.1966	28.1554	28.177	28.2145	28.2567	28.2556	28.3372	28.3314	28.3669	28.047	27.9328	28.0388	28.0716
2.11585	-0.34615	O60888;C9IZG4;C9IZQ5	O60888;C9IZG4	Protein CutA	CUTA	3	26.757	26.6531	26.6827	26.302	26.4405	26.5616	26.5381	26.6369	26.4839	26.34	26.4476	26.3071	26.7949	26.7021	26.8971	26.8154	26.7817	26.5683	26.9991	26.9246	27.0688	26.7474	26.7964	27.0015	26.7797	26.7953	26.9345	26.7593	26.5975	26.7159	26.5813	26.7554	26.5419	26.8472	26.684	26.921	25.9235	25.8123	25.9231	26.2251	26.329	26.4049	26.7728
2.68457	-0.346387	I4AY87;P14174	I4AY87;P14174	Macrophage migration inhibitory factor	MIF	7	29.1084	29.0456	29.0868	28.8004	28.9156	28.7877	29.1106	29.1596	29.1879	30.0173	29.9999	30.0589	29.2617	29.2938	29.3475	29.7508	29.7315	29.6497	28.9789	29.0891	29.1108	29.0955	29.1816	29.1753	28.6837	28.6178	28.611	29.4865	29.3983	29.3878	28.9654	28.9667	29.0099	28.8422	28.9463	28.9522	28.5036	28.5263	28.4721	27.6632	27.3141	27.4418	28.9553
1.52113	-0.346578	Q9BY76;M0R2X8;M0R0N8;M0QZ51;M0R3A2;M0R369	Q9BY76	Angiopoietin-related protein 4	ANGPTL4	8	24.2462	24.3184	24.4502	23.8055	23.9356	23.8685	24.406	24.4854	24.442	23.5037	23.679	23.727	24.494	24.4114	24.5429	24.0496	23.9401	24.0817	24.3291	24.547	24.3015	24.3913	25.0687	25.0489	24.2972	24.4659	24.3395	24.9623	24.9557	25.1094	24.3326	24.2914	24.0514	25.1603	25.0958	25.0848	24.1842	24.3801	24.3061	23.9611	24.4898	23.5898	23.6759
5.87096	-0.347262	Q9UQD4;Q6FGM0;Q99961;M0QYE0;M0R0I3;B7Z7W3;Q3V639;Q8IZ09;B7Z7M7;D3DRJ2;B7Z1K6;Q99962;M0R2K6;Q3V638;Q7Z376	Q9UQD4;Q6FGM0;Q99961;M0QYE0;M0R0I3	Endophilin-A2	SH3GL1	13	25.0523	25.155	25.2304	25.3397	25.4277	25.3187	25.2249	25.2631	25.117	25.3103	25.2686	25.3551	25.3037	25.3738	25.3674	25.4832	25.5288	25.3799	25.2962	25.1257	25.1627	25.019	25.1893	25.063	25.042	25.0946	25.1197	24.9236	24.9505	24.8179	25.088	24.9677	24.944	24.6829	24.4806	24.5237	24.9606	24.6752	24.8162	25.1465	24.7476	24.6638	24.9371
1.84375	-0.347519	P60903;Q6FGE5;D3DV26	P60903;Q6FGE5;D3DV26	Protein S100-A10	S100A10	7	27.8029	27.8044	27.8115	28.0774	28.1983	28.164	27.7036	27.7949	27.7301	28.0603	28.1658	28.2384	27.1765	27.2619	27.4331	27.8585	27.7311	27.8717	27.6826	27.6833	27.5882	27.388	27.2935	27.2056	28.0355	28.0971	28.129	27.5224	27.414	27.4118	27.9276	27.9315	28.0951	27.2645	27.2392	27.302	27.1889	27.1588	26.9781	26.9457	27.2523	27.1273	27.5919
6.03923	-0.348661	A0A087WUQ6;Q7L4Q3;P07203;Q6NSD4;A0A1S7DMQ0;A0A1S7DM81;A0A1S7DLQ4;Q98234	A0A087WUQ6;Q7L4Q3;P07203;Q6NSD4	Glutathione peroxidase;Glutathione peroxidase 1	GPX1	11	26.8141	26.7797	26.7829	26.9493	26.8214	26.8932	26.7768	26.7582	26.7238	26.5914	26.6564	26.7045	26.7262	26.685	26.7453	26.8804	26.8803	26.8398	26.0817	26.2161	26.082	26.1742	26.2085	26.0918	26.1602	26.1685	26.0954	26.1494	26.1694	26.2029	25.8397	25.8957	25.8306	25.8836	26.2001	25.9451	26.4929	26.5216	26.5238	25.9359	25.7834	25.8913	26.2733
6.48953	-0.349066	B4DV79;A4D210;A0A024R821;P55884;Q96G38;B4DXN6;Q86UM1;C9JZG1;Q59FS8;C9JQN7	B4DV79;A4D210;A0A024R821;P55884;Q96G38;B4DXN6	Eukaryotic translation initiation factor 3 subunit B	EIF3B;EIF3S9	21	26.1474	25.9715	25.9989	25.9805	26.1544	26.0926	26.2337	26.0362	25.9318	26.1696	26.1509	26.1762	26.0195	26.1228	26.1119	26.2064	25.9937	26.0389	25.9275	25.8945	25.9205	25.545	25.5878	25.7303	25.7525	25.9602	25.9437	25.6854	25.7605	25.8076	25.9772	25.965	25.8264	25.861	25.8516	25.8209	25.6013	25.8173	25.9064	25.5384	25.4554	25.4858	25.8207
2.28157	-0.350656	B1AQP2;Q9UHV9	B1AQP2;Q9UHV9	Prefoldin subunit 2	PFDN2	7	24.8749	24.6743	24.7576	24.4995	24.5743	24.6573	24.895	24.8839	24.627	24.3943	24.5254	24.4646	24.9752	24.8016	24.8846	24.7844	24.661	24.5156	24.8354	24.8163	24.871	24.8182	24.8181	24.8483	25.0901	24.8528	24.7836	24.5797	24.7002	24.4717	24.8541	24.7016	24.9484	24.6241	24.4357	24.4919	23.9379	24.0149	23.9855	24.0079	23.7746	24.0646	24.7374
3.28765	-0.351014	Q13564;H3BMR3;J3QRA5;J3KTE3;J3KRK3	Q13564	NEDD8-activating enzyme E1 regulatory subunit	NAE1	6	23.4548	23.4343	23.503	22.9748	23.2942	23.4927	23.5306	23.5063	23.459	23.3231	23.3013	23.3876	23.2933	23.5601	23.8045	23.512	23.5529	23.7432	23.3789	23.4917	23.3189	22.7667	22.8772	23.0306	23.4109	23.2765	23.2996	22.8438	23.3914	23.318	23.2888	22.7555	22.97	23.09	23.2121	23.2613	23.0793	22.8252	22.8878	NaN	NaN	NaN	23.2476
2.59027	-0.352757	P35659;B4DFG0;B4DNW3;D6RDA2;D6R9L5;H0Y993;Q6MZJ9;H0Y8X0	P35659;B4DFG0;B4DNW3;D6RDA2	Protein DEK	DEK	8	23.6824	23.688	23.5721	23.6712	23.786	23.8602	23.81	23.6849	23.8107	24.0462	24.0742	23.9217	23.4656	23.3299	23.7847	23.8894	23.8541	23.9583	23.0965	22.9513	22.8133	23.0625	23.2578	NaN	23.4799	23.5776	23.4914	23.96	23.8832	23.7778	NaN	NaN	23.767	23.6489	23.2363	23.4696	23.5512	23.5689	23.6055	NaN	23.1443	NaN	22.9302
2.48326	-0.353374	B4DJI2;P28799;K7EKL3;K7EQ05;B4E1G5;K7EQI0;K7EMR1;K7EPL0	B4DJI2;P28799;K7EKL3;K7EQ05;B4E1G5	Granulins;Acrogranin;Paragranulin;Granulin-1;Granulin-2;Granulin-3;Granulin-4;Granulin-5;Granulin-6;Granulin-7	GRN	11	26.6091	26.5861	26.5091	26.1975	26.1825	26.283	26.8507	26.6703	26.7779	26.621	26.4627	26.5447	26.6469	26.6764	26.6742	26.288	26.279	26.2626	26.5471	26.5095	26.4657	26.8394	26.8674	26.8934	26.3472	26.2837	26.2099	26.9325	26.9575	26.8547	26.7859	26.8102	26.6127	26.8259	26.7967	26.8264	25.7926	25.9346	25.8691	26.4771	26.4313	26.4233	26.4382
3.55549	-0.354712	A0A024R5K1;Q9BR76;Q9NSK3;A0A087WW53;F5H390;Q59F81;B4DIU2;F5H0D2	A0A024R5K1;Q9BR76;Q9NSK3;A0A087WW53;F5H390;Q59F81;B4DIU2	Coronin;Coronin-1B	CORO1B;DKFZp762I166	10	25.1664	25.2277	25.2407	24.9826	24.701	24.6594	25.3675	25.2921	25.171	25.0098	24.9895	25.0571	25.1503	25.1491	25.1363	24.9825	24.9142	24.4942	24.3531	24.4852	24.442	24.0118	24.1272	24.1826	24.0043	24.1908	23.9697	24.1082	24.2708	24.285	23.8691	24.1556	23.834	23.7395	24.0132	23.9002	24.7816	24.6865	24.7871	NaN	NaN	23.1484	24.5964
4.17847	-0.355164	Q1KMD3;H3BQZ7	Q1KMD3;H3BQZ7	Heterogeneous nuclear ribonucleoprotein U-like protein 2	HNRNPUL2;HNRNPUL2-BSCL2	24	28.0283	27.9519	27.9484	27.9158	27.8434	27.8879	27.9522	27.9146	27.862	27.7627	27.7619	27.7148	28.0775	28.0374	28.0344	27.8118	27.7766	27.8291	27.2232	27.3051	27.2207	27.3895	27.3403	27.3336	27.1281	27.2071	27.0123	27.4822	27.3205	27.2449	26.8536	26.975	26.8503	27.1494	27.1135	27.2564	27.8917	27.9042	27.8857	27.5759	27.3473	27.4876	27.4429
1.33506	-0.35651	E9PH82;I6L9E8;Q8NCA5;Q05CT2;B4DT23;B4DY25;B3KTW4;C9J3G8	E9PH82;I6L9E8;Q8NCA5;Q05CT2;B4DT23;B4DY25;B3KTW4	Protein FAM98A	FAM98A	4	24.2196	24.0478	24.1574	23.7261	23.4111	23.8767	23.9718	23.9119	23.9256	24.2855	24.3399	24.4174	23.8518	24.2701	24.0769	24.0228	24.2697	24.186	NaN	23.0846	23.2504	23.0066	22.9652	23.2402	23.2684	23.1881	23.4386	23.5385	23.6792	23.4931	NaN	23.1832	23.2775	24.028	23.8431	23.8302	24.3463	24.3038	23.8296	23.3492	23.6441	23.397	23.3468
4.85558	-0.360745	B4DTT0;Q7Z3X3;H7C3P4;A8K6V6;A0A024RBC5;F6S8M0;B4E284;P15586;F5H4C6;H0YFA9;A0A0S2Z3S2	B4DTT0;Q7Z3X3;H7C3P4;A8K6V6;A0A024RBC5;F6S8M0;B4E284;P15586;F5H4C6;H0YFA9	N-acetylglucosamine-6-sulfatase	DKFZp686E12166;GNS	16	27.2113	27.1879	27.1998	27.3782	27.3453	27.3648	27.315	27.4736	27.4201	27.3821	27.4485	27.5549	27.3698	27.3316	27.3316	27.4214	27.3269	27.3083	27.7388	27.6292	27.5555	27.9273	27.9457	27.979	27.5555	27.5494	27.5995	28.1065	28.1304	28.047	27.5963	27.6925	27.6587	28.0777	28.0848	28.1137	26.6885	26.7676	26.7693	27.3338	27.2503	27.3352	27.2599
7.65748	-0.36186	O75369;A0A024R321;Q68CT4;E7EN95;A0A0A0MT44;H7C5L4;A0A0C4DGA1	O75369;A0A024R321;Q68CT4;E7EN95	Filamin-B	FLNB;DKFZp686A1668	60	27.5234	27.4764	27.5213	27.5788	27.574	27.6151	27.4488	27.5514	27.5654	27.4045	27.4873	27.4155	27.6297	27.6382	27.6123	27.7048	27.6728	27.5499	27.2349	27.1465	27.11	27.0436	27.0339	27.1042	27.2624	27.3165	27.3742	27.0136	26.9639	27.0932	27.1174	27.122	27.1143	26.8816	26.7747	26.7876	27.3669	27.2255	27.3556	27.0523	27.0202	27.0329	27.2564
1.9392	-0.363693	O95834;K7EIK7;B7Z2F5;C9JRL6;B7Z872;A0A0C4DGQ7;B7Z918;K7EKU5;K7EKG3;K7EII6;K7ERY9;K7ELI8;K7ERR9;K7EQR0;K7EIM1;K7ERR2;K7ELB2	O95834;K7EIK7;B7Z2F5;C9JRL6;B7Z872;A0A0C4DGQ7;B7Z918	Echinoderm microtubule-associated protein-like 2	EML2	5	23.4674	23.4919	23.3133	22.7432	22.9958	22.8449	23.1306	23.0415	23.2165	22.5391	22.8122	22.7268	23.29	23.5483	23.0031	22.6127	22.8371	NaN	22.7927	22.8286	22.8375	22.7307	22.5558	22.4963	NaN	22.8624	23.0796	22.5342	22.5987	22.406	22.757	NaN	23.164	22.4569	22.6441	22.5819	NaN	22.8216	NaN	NaN	NaN	NaN	NaN
2.42273	-0.365044	A0A024R896;B7ZC38;Q9NR46;B7ZC39;F8WFB9;Q71RA6	A0A024R896;B7ZC38;Q9NR46;B7ZC39	Endophilin-B2	SH3GLB2	5	23.1724	22.9923	22.8719	23.456	23.1569	23.1936	22.9142	23.0557	23.2054	22.9928	22.8378	23.0557	23.1723	22.943	22.9497	23.0373	23.2932	23.3576	23.2357	23.2978	NaN	NaN	NaN	22.8905	22.7793	22.9459	22.936	22.9881	22.8949	22.7947	22.9421	23.1736	23.1485	22.8638	22.6156	22.8303	22.2771	NaN	NaN	NaN	NaN	NaN	22.8456
3.36118	-0.367899	B4DZS8;A0A0A0MT60;Q5T1M5;B4DVS2	B4DZS8;A0A0A0MT60;Q5T1M5;B4DVS2	Peptidyl-prolyl cis-trans isomerase;FK506-binding protein 15	FKBP15	6	21.3756	21.738	21.6319	22.0172	21.822	NaN	21.6424	21.6217	21.9101	21.6685	21.9188	22.1113	22.1106	21.806	21.7706	22.1195	21.8359	21.8453	21.1072	21.3628	NaN	21.8403	21.6973	21.2168	NaN	NaN	NaN	NaN	NaN	21.5389	21.4788	NaN	NaN	21.6505	21.7425	21.2025	21.3509	21.4107	21.4823	NaN	NaN	NaN	21.4679
7.48677	-0.369579	B2RBR9;Q14974;B7Z752;B7Z5M1;J3KTM9;J3QR48;J3QKQ5	B2RBR9;Q14974;B7Z752;B7Z5M1;J3KTM9	Importin subunit beta-1	KPNB1	32	27.8557	27.9229	27.8328	27.9002	27.8778	27.9738	27.7819	27.8767	27.908	27.9029	27.8872	27.8938	27.9911	27.9931	27.9703	27.8763	27.8522	27.8749	27.4263	27.4369	27.3569	26.8989	26.8784	26.8833	27.5277	27.4583	27.5458	27.1212	27.2958	27.1833	27.1147	27.0254	27.0648	27.0171	27.0114	27.0517	27.7172	27.6822	27.6677	27.096	26.9185	27.008	27.4787
5.771	-0.37046	A0A024R4G1;Q8N1G4	A0A024R4G1;Q8N1G4	Leucine-rich repeat-containing protein 47	LRRC47	18	25.4271	25.3644	25.3957	25.5264	25.4468	25.4669	25.328	25.4076	25.3494	25.2403	25.2053	25.2671	25.6133	25.3524	25.5188	25.4783	25.5757	25.4918	24.6697	24.9895	24.8092	24.4329	24.4619	24.6411	24.6838	24.9252	24.8647	24.6172	24.546	24.662	24.5606	24.7161	24.4754	24.3833	24.3222	24.5669	25.246	25.2083	25.2336	24.6174	24.4338	24.2947	24.9725
2.23127	-0.370919	A0A024R652;F5H2F4;B7Z809;P11586;V9GYY3	A0A024R652;F5H2F4;B7Z809;P11586	C-1-tetrahydrofolate synthase, cytoplasmic;Methylenetetrahydrofolate dehydrogenase;Methenyltetrahydrofolate cyclohydrolase;Formyltetrahydrofolate synthetase;C-1-tetrahydrofolate synthase, cytoplasmic, N-terminally processed	MTHFD1	33	26.327	26.2528	26.2498	26.317	26.5105	26.2775	26.3385	26.2751	26.3791	26.1343	26.0509	26.1425	26.3032	26.379	26.4225	26.0627	26.2873	26.2955	25.0535	24.7294	24.7802	24.8	24.9421	24.2582	25.1147	25.5116	25.2665	25.1805	25.2251	25.1541	23.6339	23.8963	24.4459	25.0323	24.6869	24.1398	26.6706	26.3165	26.3706	25.0329	25.4579	25.4934	25.4328
2.97012	-0.371221	B2R9I9;A0MNP2;Q96DI7;Q9NSS8	B2R9I9;A0MNP2;Q96DI7	U5 small nuclear ribonucleoprotein 40 kDa protein	WDR57;SNRNP40	3	22.396	22.5485	22.3715	22.2813	22.0122	22.4926	22.438	22.5016	22.38	22.2518	22.3755	22.1335	22.2453	NaN	22.4747	22.5096	22.3564	22.4689	NaN	NaN	22.3956	NaN	NaN	NaN	22.2259	NaN	NaN	NaN	NaN	NaN	NaN	NaN	NaN	NaN	22.6359	NaN	21.7789	21.8697	21.8301	NaN	NaN	NaN	22.0867
2.34101	-0.371674	A0A024RD15;Q16539;B4E0K5;L7RSM2;B5TY33;E7EX54	A0A024RD15;Q16539;B4E0K5;L7RSM2	Mitogen-activated protein kinase;Mitogen-activated protein kinase 14	MAPK14	7	23.93	24.0696	23.9413	23.992	23.705	24.2134	23.8746	23.9267	23.8201	23.7699	23.3768	23.665	24.236	24.1336	23.8573	24.0653	23.7855	24.25	NaN	NaN	23.2838	NaN	23.742	NaN	23.6688	23.4069	23.4684	NaN	23.5667	23.6027	NaN	23.4117	23.1169	23.5034	23.6656	23.7931	NaN	23.8353	23.5189	NaN	NaN	NaN	NaN
1.39707	-0.374022	Q6FI13;Q16777	Q6FI13;Q16777	Histone H2A type 2-A;Histone H2A type 2-C	HIST2H2AA3;HIST2H2AC	16	31.1715	31.1755	31.1832	31.3157	31.218	31.2495	31.7153	31.7315	31.689	31.018	31.1202	31.0196	31.5455	31.5798	31.5362	31.0735	31.1002	31.1046	31.4876	31.3566	31.4096	31.399	31.366	31.3547	31.0838	31.0076	31.0737	31.9157	31.8858	31.9359	31.7257	31.5812	31.6969	31.849	31.8849	31.8047	31.6675	31.6326	31.6894	31.383	31.4144	31.3812	30.4605
7.67204	-0.37474	Q14315;Q59H94;B3KM41;A4D1J9	Q14315;Q59H94	Filamin-C	FLNC	65	27.7484	27.8162	27.7148	27.7128	27.8359	27.8009	27.8711	27.7339	27.7803	27.7541	27.7033	27.6727	27.8795	27.9234	27.8792	27.8736	27.7829	27.7852	27.4217	27.3776	27.3749	27.3072	27.3745	27.4179	27.4366	27.3984	27.4606	27.257	27.2224	27.2576	27.4106	27.33	27.3649	27.1685	27.166	27.2617	27.4257	27.5257	27.4921	27.2483	27.2477	27.2964	27.4625
2.22661	-0.379881	Q9UHA4;Q53FH6	Q9UHA4;Q53FH6	Ragulator complex protein LAMTOR3	LAMTOR3	5	25.4034	25.2106	25.1897	25.4746	25.2684	25.0168	25.2974	25.3663	25.0733	25.2072	25.4447	25.3491	25.5086	25.5125	25.3256	25.4822	25.2623	25.3525	25.324	25.5012	25.0072	25.1176	25.1699	25.0681	25.7427	25.8579	25.6497	25.4399	25.3968	25.1669	25.6827	25.6651	26.1375	25.208	25.3306	25.3647	NaN	24.5797	24.8407	NaN	NaN	NaN	24.8685
3.33366	-0.382168	Q9Y678;Q8WUI6;B3KW21;H0Y8X7	Q9Y678;Q8WUI6;B3KW21	Coatomer subunit gamma-1	COPG1;COPG	33	27.1615	27.1859	27.0959	27.4666	27.5718	27.4286	27.1215	27.23	27.1015	27.5624	27.389	27.5004	27.2105	27.3008	27.3163	27.346	27.2911	27.4333	26.4757	26.3915	26.5099	26.2403	26.2946	26.1226	26.6642	26.4907	26.7173	26.4486	26.5885	26.5219	26.0834	25.9408	26.0383	26.5011	26.3811	26.4153	27.2109	27.2645	27.1867	26.3761	26.3936	26.4546	26.6395
1.71401	-0.383465	Q86SZ5;H0YMB3;H0YLV5;A0A087WWM4;F8WAN9;Q6PKC0;H0YNJ6;Q9P2T1;H0YKE1;H0YN22;H0YK13;H0YMW6;H0YNS9;H0YK71;H0YLB8;Q7Z527	Q86SZ5;H0YMB3;H0YLV5;A0A087WWM4;F8WAN9;Q6PKC0;H0YNJ6;Q9P2T1;H0YKE1;H0YN22;H0YK13;H0YMW6;H0YNS9;H0YK71;H0YLB8;Q7Z527	GMP reductase;GMP reductase 2	GMPR2	2	21.9718	22.1397	21.4618	21.8443	21.9405	21.5111	21.9193	21.9203	21.8392	22.0714	21.8442	21.6753	21.8564	21.9351	21.9818	21.9128	22.0815	22.0831	NaN	NaN	NaN	NaN	NaN	21.5623	NaN	NaN	NaN	21.7626	21.6036	NaN	21.9665	NaN	NaN	21.8046	21.7376	21.9102	21.5446	NaN	NaN	NaN	NaN	NaN	NaN
4.0451	-0.384609	A0A1X7SBZ2;A0A1W2PQ51;Q59F66;Q92841;B4DZQ7;A0A0U1RQJ0;Q9UQL5	A0A1X7SBZ2;A0A1W2PQ51;Q59F66;Q92841;B4DZQ7	Probable ATP-dependent RNA helicase DDX17	DDX17	35	26.9607	27.0259	27.0419	27.1149	27.1498	27.2071	27.0338	27.0208	27.0302	27.038	27.0367	27.0162	27.0787	26.9958	27.0361	27.0716	27.0119	27.0225	26.222	26.1732	26.2346	26.3162	26.1766	26.339	26.4328	26.2309	26.2302	26.5676	26.5226	26.5979	26.2834	26.3065	26.0515	26.3018	26.3725	26.2258	26.9632	27.0034	27.0029	26.1472	26.078	26.0963	26.3783
2.85878	-0.384748	Q496C9;Q8TEA8	Q496C9;Q8TEA8	D-tyrosyl-tRNA(Tyr) deacylase;D-tyrosyl-tRNA(Tyr) deacylase 1	DTD1	2	22.6364	22.3906	22.4545	22.4349	22.7808	22.7007	22.6857	22.3454	22.5258	22.7675	22.5559	22.6248	22.6665	22.4512	22.6135	22.5452	22.4538	22.6922	NaN	22.1949	22.2184	22.6371	22.398	22.4066	NaN	22.3576	21.9805	21.974	NaN	22.1349	22.202	22.3521	NaN	22.0014	22.3164	22.1936	22.1352	NaN	21.723	21.592	21.9565	22.0657	22.4046
2.53327	-0.388537	A0A024R9U8;A0A024R9W5;Q7Z6Z7;A0A024R9Y3;Q5H924;Q5H962;Q5H935;H0Y659;B4DGF6;Q53FW4;A0A087X146;Q3B7K0	A0A024R9U8;A0A024R9W5;Q7Z6Z7;A0A024R9Y3;Q5H924	E3 ubiquitin-protein ligase HUWE1	HUWE1	28	25.4074	25.0902	25.2393	25.3269	25.3952	25.2286	25.0926	25.032	25.3521	25.7353	25.5971	25.3433	25.3618	25.3303	25.2019	25.3571	25.1873	25.1557	24.4138	24.4932	24.4733	23.8559	23.7539	24.2536	25.0576	24.5687	24.828	24.2792	24.4368	24.1514	24.4158	23.9438	24.487	24.1553	23.3645	24.2792	25.1967	25.3012	25.0344	23.7816	NaN	23.9043	24.9211
2.66414	-0.388731	Q0EFC6;B4DYK6;A0A1U9X7R2;A0A024RCR2;P36915;A2AB27;Q86Z07;A0A140T8Y2;Q96QB8;B7ZAS6;B4DNS8;Q6P458;A8MPZ0;B4DWZ0	Q0EFC6;B4DYK6;A0A1U9X7R2;A0A024RCR2;P36915;A2AB27;Q86Z07;A0A140T8Y2;Q96QB8;B7ZAS6;B4DNS8;Q6P458	Guanine nucleotide-binding protein-like 1	HSR1;GNL1	6	23.7959	23.7174	23.2541	23.3935	23.3401	23.3871	23.753	23.671	23.5469	23.3948	23.3438	23.2073	23.6072	23.834	23.754	23.6331	23.4815	23.467	NaN	NaN	NaN	NaN	NaN	NaN	NaN	NaN	NaN	22.9349	NaN	22.9526	NaN	NaN	NaN	NaN	NaN	NaN	23.3818	23.2799	23.3527	NaN	NaN	NaN	NaN
3.14108	-0.390113	F8VWX7;F8VYH9;P11802;F8VTV8;A0A024RBB6;Q6LC83;F8VZ51;F8VZZ0;F8VXD2;A0A024R880;B5BU53;B4DGP5;B4DER5;E5RGN0;Q96GA5;A0A087X209;Q59G02;Q9BRL4;A0A087WZU2;B4DHU6;F5H6Z0;G3V5T9;A0A024R996;A0A140VK97;A0A024R183;B4DK03;A0A024R980;A0A024RBH0;B7Z8T0;J3QSD7;A0A024RA66;A0A024RA85;B4DK59;E7EUK8;E5RIU6;B2R9L6;F8VYY1;Q96BE9;Q9BVE2;K7EJ83;A0A087WZZ9;I6L9I5;Q8IWB3;K7ELV5;B4DDL9;E7ESI2;H0YAZ9;A0A024RB10;Q9BWF9;A0A0…	F8VWX7;F8VYH9;P11802;F8VTV8;A0A024RBB6;Q6LC83;F8VZ51;F8VZZ0;F8VXD2	Cyclin-dependent kinase 4	CDK4	2	21.7451	21.6298	21.7802	21.8418	21.703	21.7903	21.8157	NaN	21.7014	21.8574	21.8565	21.9513	22.0453	21.8408	21.751	NaN	NaN	21.7466	21.6957	21.3655	NaN	NaN	NaN	NaN	NaN	NaN	21.6331	21.5509	21.6235	21.571	21.1961	21.4303	NaN	21.3554	NaN	NaN	NaN	NaN	NaN	NaN	NaN	NaN	21.4858
3.90839	-0.390673	Q6ZNJ9;B2R6P1;A0A1A7UP97;P34059;Q6YL38;B7Z267;H3BP66;Q9HAL1;Q96I49	Q6ZNJ9;B2R6P1;A0A1A7UP97;P34059;Q6YL38;B7Z267;H3BP66	N-acetylgalactosamine-6-sulfatase	FLJ00319;GALNS	6	23.9923	24.2207	23.9359	23.8015	24.2754	24.1869	24.1416	24.0748	24.2753	24.0029	24.1907	24.2171	24.3319	24.1792	24.3337	24.3877	24.1588	24.2389	24.3933	24.3323	24.2598	24.8194	24.6969	24.4697	24.449	24.4801	24.2843	24.8202	24.691	24.7327	24.4548	24.5372	24.4796	24.6499	24.6162	24.8437	23.6906	23.7863	23.5633	24.2422	23.924	23.9347	24.0794
3.62587	-0.391747	Q53FV3;A0A0S2Z5H7;Q9BT78;B3KM48;D6RFN0;D6RAX7;D6RD63	Q53FV3;A0A0S2Z5H7;Q9BT78;B3KM48;D6RFN0;D6RAX7;D6RD63	COP9 signalosome complex subunit 4	COPS4	18	25.5727	25.6991	25.4511	25.2151	25.3904	25.2869	25.4985	25.6183	25.72	25.3193	25.4322	25.2888	25.617	25.5451	25.7071	25.4776	25.327	25.5059	25.7188	25.7797	25.8563	25.7817	25.7285	25.6312	25.7535	25.6285	25.7824	25.6103	25.5183	25.5514	26.0084	25.7283	25.8996	25.7184	25.9675	25.6752	25.0178	24.9973	24.8316	25.1654	25.5327	25.5836	25.3497
1.07914	-0.393293	A0A024RAV2;P46063;F8WA66;F8WD97;F5H2L2;F5H4P4;F5H3W0	A0A024RAV2;P46063	ATP-dependent DNA helicase Q1	RECQL	15	25.1198	25.0149	24.9776	24.6443	24.5846	24.4289	25.201	25.2295	25.3198	25.0436	25.1299	24.8804	25.2995	25.3791	25.1321	24.794	25.2532	25.1191	NaN	NaN	24.3333	24.153	23.7862	24.2975	24.0156	NaN	23.8949	24.4464	24.4511	24.7459	NaN	NaN	24.2315	24.3294	24.491	24.3045	25.3652	25.3629	25.3456	24.1982	24.4071	24.2685	23.9881
3.39022	-0.393299	A0A0S2Z4I7;A0A0S2Z4I9;A0A0S2Z4N8;A0A024R0V4;P50552;K7ENL7;A0A0S2Z4H6;K7ENR7;K7EIG8;K7EQD0	A0A0S2Z4I7;A0A0S2Z4I9;A0A0S2Z4N8;A0A024R0V4;P50552;K7ENL7;A0A0S2Z4H6	Vasodilator-stimulated phosphoprotein	VASP	9	24.9073	25.0274	25.069	24.6719	24.8483	24.6963	25.0208	25.0008	25.0916	24.682	24.7636	24.7019	25.3679	25.2659	25.1593	25.1481	25.0468	25.1458	24.7805	24.6939	24.7019	25.0041	24.9352	25.0848	24.913	24.8406	24.8651	24.7499	24.77	24.886	24.5661	24.603	24.5326	24.8711	24.7447	24.8458	24.6816	24.4428	24.6362	24.6637	24.6796	24.6516	24.8115
2.91979	-0.394539	B3KMB9;A8K3E7;Q8NEU8;B7Z1Q8;F8VXB0;F8W124;H0YH86	B3KMB9;A8K3E7;Q8NEU8;B7Z1Q8	DCC-interacting protein 13-beta	APPL2	10	23.7765	23.9563	24.0922	23.904	23.78	23.9576	24.098	23.976	24.058	24.0608	23.975	23.8345	23.8216	23.5874	23.931	24.2049	24.3014	24.1899	NaN	NaN	NaN	NaN	23.0657	23.4864	NaN	NaN	NaN	23.1339	23.9251	23.0615	NaN	NaN	NaN	23.5152	23.0332	23.2048	NaN	23.5486	23.4284	NaN	NaN	NaN	NaN
2.21008	-0.39526	P39023;Q8TBW1;Q96QL0;Q9NY85;G5E9G0;B3KS36;Q49AJ9;Q9BT63;H7C422;B5MCW2;H7C3M2;B4DN06;F8WCR1;B2R7Y3;Q92901	P39023;Q8TBW1;Q96QL0;Q9NY85;G5E9G0;B3KS36;Q49AJ9;Q9BT63;H7C422;B5MCW2;H7C3M2	60S ribosomal protein L3	RPL3;rpl3	25	28.0167	28.0602	28.0258	27.9741	27.9599	28.0556	28.2148	28.1978	28.2547	28.1518	28.1604	28.1575	28.2606	28.243	28.2057	27.9425	28.0924	28.0342	26.8042	26.6698	26.8224	27.2094	27.1638	27.1171	27.0518	27.1783	27.1192	27.6621	27.5726	27.5575	26.4852	26.599	26.5094	27.3648	27.3541	27.4918	28.2859	28.2602	28.2342	27.5961	27.5738	27.4943	27.1589
9.77467	-0.395489	Q9Y490;A0A1S5UZ07	Q9Y490;A0A1S5UZ07	Talin-1	TLN1	125	30.288	30.2742	30.2752	30.1452	30.1224	30.1214	30.2714	30.2695	30.2586	30.1005	30.0696	30.1	30.3489	30.3584	30.3372	30.1184	30.1545	30.1079	29.9071	29.952	29.9307	29.7871	29.8084	29.7798	29.9077	29.8847	29.9697	29.7726	29.759	29.7433	29.8037	29.8006	29.8406	29.7191	29.7135	29.7008	29.8122	29.851	29.8471	29.5464	29.549	29.4918	29.9131
1.94089	-0.396142	P61764;Q5ISP7;Q68CM6;A0A1B0GTP9;A0A0D9SG72;A0A1B0GVQ5;A0A1B0GWF2;B7Z1V5;A0A1B0GW76;B7Z2V7;B7Z3F4;Q59GC9;A0A0D9SFW6;A0A0D9SFQ7;A0A0D9SEH5;A0A0D9SEP9;A0A096LP33;A0A096LP52;A0A1B0GVV9;A0A1B0GTD8	P61764;Q5ISP7;Q68CM6;A0A1B0GTP9;A0A0D9SG72;A0A1B0GVQ5;A0A1B0GWF2;B7Z1V5;A0A1B0GW76;B7Z2V7;B7Z3F4	Syntaxin-binding protein 1	STXBP1;stxbp1	7	23.1334	23.1464	23.1119	NaN	NaN	NaN	22.9161	23.1622	22.8036	22.8292	22.817	NaN	NaN	22.9126	23.232	NaN	NaN	NaN	NaN	NaN	NaN	NaN	NaN	NaN	NaN	NaN	22.959	NaN	NaN	NaN	NaN	NaN	NaN	NaN	NaN	NaN	NaN	22.7685	22.5438	NaN	NaN	NaN	NaN
2.06101	-0.396218	Q5JTJ3;X6R5Z6;B4DM08	Q5JTJ3;X6R5Z6;B4DM08	Cytochrome c oxidase assembly factor 6 homolog	COA6	6	24.008	23.8346	23.7614	23.7289	23.4085	23.7647	23.9707	23.7858	23.7218	23.6425	23.844	23.6559	23.799	24.2886	23.9529	23.5469	23.4551	23.7236	23.8681	23.6087	23.738	NaN	NaN	23.0598	23.9125	23.4728	23.8828	23.7846	23.6625	23.3187	23.6883	24.0858	23.5187	23.0036	23.0992	NaN	22.9504	22.9741	23.0084	NaN	NaN	NaN	23.7216
3.77187	-0.396323	P53618;E9PP73;E9PP63;E9PKQ1	P53618;E9PP73	Coatomer subunit beta	COPB1	34	26.7574	26.7551	26.8246	27.1066	27.019	27.0589	26.8666	26.8227	26.7964	27.1039	27.2013	27.1045	27.1242	27.0352	27.0341	27.0686	27.1526	27.0844	26.1462	26.1577	26.2463	25.9895	26.1445	25.9936	26.1962	26.1188	26.1819	26.2326	26.2458	26.3277	25.846	25.5889	25.7119	26.0995	26.1219	26.3076	26.9605	26.8269	26.7823	26.4113	26.1558	26.0305	26.3521
3.53181	-0.398732	Q53Y83;Q53HF3;P06280	Q53Y83;Q53HF3;P06280	Alpha-galactosidase A	GLA	6	24.093	24.0839	24.1323	24.2457	24.3397	24.4703	24.0811	24.1321	23.9805	23.8211	23.9367	24.0748	24.0372	24.2418	23.8889	24.3762	24.2681	24.2161	24.0271	24.1098	24.1699	24.5478	23.8527	24.0582	23.9152	24.1066	23.9972	24.425	23.9733	23.9192	23.8075	23.4152	23.7647	24.1578	23.8262	23.8541	23.6799	NaN	23.3834	NaN	NaN	NaN	23.8962
4.34418	-0.399677	P11413;A8K8D9;Q2VF42;B4DYA7;Q2Q9H2;Q2Q9B7;E7EUI8;E9PD92;E7EM57;Q0PHS1;Q0PHS3;Q0PHS2;A0A2H4QGB2;A0A2H4QGB8;Q0PHS5;A7IZZ3;A0A2H4QGB6;Q0PHS6;B6ZHS6;A2IBT6;I3V9R4	P11413;A8K8D9;Q2VF42;B4DYA7;Q2Q9H2;Q2Q9B7;E7EUI8;E9PD92;E7EM57;Q0PHS1	Glucose-6-phosphate 1-dehydrogenase	G6PD	31	27.5045	27.4742	27.4861	27.3119	27.3287	27.3009	27.4269	27.4402	27.5219	27.2536	27.2318	27.2406	27.5407	27.5052	27.5696	27.3449	27.444	27.3279	26.846	26.9044	26.9125	26.6971	26.7533	26.5498	26.8605	26.8569	26.9223	27.026	27.0594	27.0401	26.6014	26.49	26.6942	26.8307	26.8523	26.8219	27.3786	27.3793	27.3569	26.5721	26.6709	26.5908	26.9223
8.09678	-0.400376	Q96HE7;G3V3E6;G3V5B3;G3V503;G3V2H0;B2RD00;Q86YB8;Q5TAE8	Q96HE7	ERO1-like protein alpha	ERO1L	41	28.9564	29.0394	29.0787	28.9936	28.8767	29.0014	28.9308	29.0391	28.9825	28.8564	28.8112	28.8272	28.8967	28.9539	29.0032	29.0035	28.8762	28.9189	29.2117	29.2195	29.2076	29.403	29.4023	29.3481	29.1274	29.0569	29.132	29.0805	29.1785	29.1451	29.6666	29.7302	29.7158	29.5431	29.4801	29.501	28.4478	28.4542	28.3983	29.0891	29.0545	29.0905	28.5917
1.68337	-0.4036	Q14766;B7ZLY3;E7EV71;C9JD84;B4DST8;B4DNR7;B4DZD1;H7BZ76;H7C0I7;H7C2H7;B4DRF7;H7C4L5;C9JDW2;H0YCX6;H0YC99;B4DRN5;E9PKW1;B9EG76;Q9NS15;B4DQL8	Q14766;B7ZLY3;E7EV71;C9JD84;B4DST8	Latent-transforming growth factor beta-binding protein 1	LTBP1	22	26.0872	26.15	26.0982	25.229	25.0674	25.1748	26.1896	26.2307	26.2148	25.1162	25.0566	25.2183	26.2123	26.2101	26.1304	25.1832	25.2285	25.1997	25.2885	25.4675	25.4239	25.3957	25.223	25.5583	25.2396	25.2431	25.3312	24.9817	25.2981	25.3481	25.4074	25.1523	25.2383	25.4282	25.4223	25.3884	25.5842	25.5317	25.5691	24.345	25.1126	24.695	25.3269
1.13324	-0.405312	Q13885	Q13885	Tubulin beta-2A chain	TUBB2A	2	25.7906	25.9144	25.7925	25.4537	24.9694	25.1901	25.2745	25.8177	25.7464	25.0427	25.1796	25.3224	26.0293	25.6362	26.1124	25.5091	25.4888	25.455	24.4607	24.0627	24.1662	24.0627	24.175	24.0761	24.1506	NaN	NaN	NaN	NaN	NaN	24.1893	NaN	NaN	NaN	NaN	NaN	25.7885	25.4931	25.6628	24.2085	24.189	24.1384	25.0541
2.26945	-0.405382	Q86U42;B4DEH8;G3V4T2;H0YJH9;B6RF28;A6NDY0	Q86U42;B4DEH8;G3V4T2	Polyadenylate-binding protein 2	PABPN1	6	24.3609	24.2254	24.3609	23.5812	23.9404	23.6998	24.1619	24.2788	24.2793	24.0494	24.1444	24.1009	24.5877	24.3228	24.4972	23.9946	23.9391	24.4275	24.3017	23.8203	24.489	24.6303	24.4166	24.4923	NaN	24.2991	24.4472	24.1151	24.1571	24.4259	24.607	24.3117	24.4082	24.2405	24.2646	24.4006	NaN	23.3042	23.6886	NaN	NaN	23.837	23.9165
4.1977	-0.405908	A8K6V7;A0A024RDB2;A0A024RDE5;Q9UN86;D6RAC7;D6RB17;D6RBM9;D6REX8;D6RBR0;D6RE13;D6RBW8;D6RGJ4;D6R9X5;D6R9A4	A8K6V7;A0A024RDB2;A0A024RDE5;Q9UN86;D6RAC7;D6RB17	Ras GTPase-activating protein-binding protein 2	G3BP2	9	24.1506	24.2997	24.2083	24.4615	24.4617	24.1535	24.0318	24.2055	24.1855	24.0945	24.1932	24.3387	24.0483	24.2341	24.2714	24.1098	24.0776	24.0019	23.8018	24.0817	24.3264	24.1544	24.0903	24.3316	23.7894	23.989	23.6775	23.9726	24.0404	24.1385	24.1079	24.165	24.1139	23.881	23.8514	24.0527	23.5896	23.5191	23.5917	23.682	23.5278	23.7157	24.0839
3.27174	-0.407412	B4DTA2;A0A087WUK2;A0A024RDF6;O14979;B4DGN3	B4DTA2;A0A087WUK2;A0A024RDF6;O14979	Heterogeneous nuclear ribonucleoprotein D-like	HNRNPDL;HNRPDL	10	26.5071	26.4064	26.3865	26.1742	26.3143	26.3774	26.5066	26.6022	26.481	26.256	26.339	26.3586	26.5555	26.612	26.4977	26.3765	26.2638	26.1815	25.8536	26.0876	26.1943	25.8891	26.0289	26.0504	26.1966	26.2608	26.094	25.9439	25.9527	25.7877	26.2334	26.2568	26.2689	25.9063	25.8324	25.7233	25.771	25.5084	25.6779	24.8347	24.8919	24.9802	26.2775
2.23096	-0.407872	Q9NZB2;A0A0C4DG79;A0A0C4DH52	Q9NZB2;A0A0C4DG79	Constitutive coactivator of PPAR-gamma-like protein 1	FAM120A	14	24.971	24.8839	24.3994	24.4962	25.0516	24.5017	24.5637	24.6811	24.5303	25.1595	24.9349	24.8919	24.7129	24.5551	24.9018	24.4775	24.6982	24.5787	24.2908	23.8495	23.7843	24.2985	24.0916	24.3046	24.1592	24.3446	24.2037	23.9563	24.0937	24.289	23.4598	23.3231	NaN	24.1585	24.0939	24.676	24.9964	24.5515	24.6284	24.3927	24.3514	24.5418	23.7297
8.83262	-0.408181	A4D177;Q13185;C9JMM0;B8ZZ43;S4R2Y4;V9HWG0;Q6I9T7;P45973	A4D177;Q13185;C9JMM0;B8ZZ43;S4R2Y4	Chromobox protein homolog 3	CBX3	8	25.9432	26.0165	25.9245	25.9446	26.0077	26.0521	25.9663	25.9044	25.9271	25.9766	26.0303	25.9695	26.0791	26.0199	26.109	26.0248	26.0687	26.1309	25.9761	25.887	25.8316	25.9281	25.9855	25.9879	25.8796	25.9589	25.6375	25.8736	25.8164	25.7199	25.7869	25.8738	25.8686	25.7254	25.6182	25.4941	25.5742	25.4645	25.4493	25.0148	25.2116	24.8237	25.6959
2.81985	-0.408805	A0A024R325;Q96I99;Q3ZCW5;E9PDQ8;B7Z2D5;H0Y852;Q9Y436	A0A024R325;Q96I99;Q3ZCW5;E9PDQ8;B7Z2D5;H0Y852;Q9Y436	Succinyl-CoA ligase subunit beta;Succinyl-CoA ligase [GDP-forming] subunit beta, mitochondrial	SUCLG2;DKFZp586M2023	18	26.6517	26.5736	26.5563	26.1192	26.0522	26.1469	26.5049	26.5524	26.5427	26.3439	26.2374	26.1717	26.31	26.4754	26.5289	26.4776	26.2903	26.4606	25.7758	25.6872	25.6087	25.4127	25.4844	25.5316	25.7422	25.6321	25.6717	25.5345	25.5527	25.6114	25.5994	25.5122	25.5502	25.7151	25.621	25.5613	26.2567	26.4734	26.3394	25.5957	25.7186	25.7386	25.6762
9.38138	-0.409257	Q5T0G8;P50995;B4DPJ2;Q6ICS0;Q59EP1;B7Z6L0;H0Y6E1;E5RIN3;Q6FHB6;Q53FB5;A8K2L6;P27216	Q5T0G8;P50995;B4DPJ2;Q6ICS0;Q59EP1;B7Z6L0	Annexin;Annexin A11	ANXA11	31	27.8294	27.8712	27.9362	27.9269	27.9474	27.9258	27.8425	27.8278	27.8369	27.8254	27.7725	27.7766	27.8199	27.8656	27.8647	27.9908	27.9905	27.9257	27.6152	27.6628	27.5584	27.7277	27.7249	27.6925	27.5356	27.645	27.664	27.6885	27.7106	27.6944	27.5978	27.6478	27.7312	27.9267	27.9594	27.9563	27.5791	27.5284	27.6431	27.5183	27.527	27.4418	27.3444
5.08125	-0.410078	P31943;G8JLB6;E9PCY7;D6RBM0;H0YB39;D6RIU0;D6RFM3;Q68DG4;E7EN40;D6RIT2;D6R9T0;E5RGV0;D6RAM1;D6RDU3;D6RJ04;D6RIH9;E7EQJ0;H0YBD7;D6RDL0;H0YBG7;B4DP51;E5RGH4;D6RF17;D6R9D3;H0YAQ2;E5RJ94	P31943;G8JLB6;E9PCY7;D6RBM0;H0YB39;D6RIU0	Heterogeneous nuclear ribonucleoprotein H;Heterogeneous nuclear ribonucleoprotein H, N-terminally processed	HNRNPH1	20	28.0167	27.8129	27.913	28.2154	28.1166	28.1577	28.0042	27.9676	28.0011	28.1697	28.0712	28.1547	27.902	27.7114	27.7685	27.7985	27.8688	27.8156	27.1691	27.0786	27.3389	27.3227	27.2314	27.4439	26.9584	27.1119	27.1749	27.4527	27.7309	27.4955	27.2611	27.1555	27.3091	27.2054	27.3009	27.1683	27.2654	27.443	27.4925	27.09	26.9823	26.9857	27.7693
2.91205	-0.410873	Q13501;E7EMC7;E3WH17;E3W990;B4DE82;B4E3V2;E9PFW8;Q13502;D6RBF1;C9J6J8;C9JRJ8	Q13501;E7EMC7;E3WH17;E3W990;B4DE82;B4E3V2	Sequestosome-1;Tyrosine-protein kinase receptor	SQSTM1;SQSTM1-ALK	8	23.2248	23.5346	23.5242	23.2959	23.4546	23.5609	23.3042	NaN	23.552	23.4178	23.5658	23.3692	23.6964	23.7359	23.9221	23.7351	23.6172	23.5085	NaN	23.2544	23.3066	23.3012	23.0086	NaN	NaN	NaN	NaN	23.4091	23.1579	NaN	23.288	23.0683	22.9349	NaN	NaN	22.9803	NaN	23.116	NaN	NaN	NaN	NaN	23.2753
2.41415	-0.412647	D3DUZ3;Q16666;H3BM18;X6RHM1;A0A0A0MRB1;H3BVE6;X6RHR0;H3BR88;Q6K0P9	D3DUZ3;Q16666	Gamma-interferon-inducible protein 16	IFI16	15	25.3196	25.4625	25.3994	25.2224	25.1855	25.2854	25.3219	25.2724	25.4623	25.2077	25.3116	25.1926	25.4269	25.6302	25.5696	25.2827	25.0057	25.2602	24.7441	24.5683	24.7501	25.2328	25.3538	25.1137	25.1196	24.8505	24.8762	25.4209	25.2604	25.2997	24.4176	24.4402	24.6989	25.4097	25.63	25.4487	25.3161	25.4341	25.4228	25.4086	25.3503	25.2847	24.2429
2.744	-0.416637	Q13045;B4DIX0;Q59H95;J3KS54;B4DNA8;J3QQQ2;J3KT47;J3KS39;J3QQU5;J3QLR6	Q13045;B4DIX0;Q59H95	Protein flightless-1 homolog	FLII	19	24.8715	24.9566	24.9317	24.7083	24.6421	24.3713	25.0184	25.236	24.9671	24.6842	25.0578	24.6888	25.1122	25.2974	25.1889	25.0493	25.3414	24.7724	24.8308	25.0367	23.972	24.796	24.7874	24.4753	24.6798	24.8374	24.56	24.5241	24.5953	24.8882	24.509	24.6581	23.867	24.5952	24.7432	24.5506	24.4767	24.6656	24.6134	25.3747	NaN	24.3556	24.5551
3.92729	-0.416961	P13639;Q8TA90;Q6PK56;B4DPU3;B4DRE8;B4DMC6;Q6W6M8	P13639;Q8TA90;Q6PK56;B4DPU3	Elongation factor 2	EEF2	71	30.5273	30.4818	30.4985	30.718	30.6845	30.7572	30.3041	30.3029	30.2873	30.8246	30.8082	30.8303	30.3976	30.3721	30.3847	30.5767	30.5249	30.431	29.6973	29.6933	29.6546	29.6082	29.6105	29.5832	29.8297	29.8167	29.7918	30.0991	30.1516	30.145	29.438	29.3842	29.4251	29.7147	29.8134	29.8071	30.3571	30.3086	30.2968	29.7518	29.7188	29.6848	29.8027
3.34554	-0.41702	O75531;A0A024R5H0;B2R4V4	O75531;A0A024R5H0;B2R4V4	Barrier-to-autointegration factor;Barrier-to-autointegration factor, N-terminally processed	BANF1	15	27.8452	27.7606	27.8029	28.0564	27.9573	27.8473	27.8341	27.9612	27.7318	28.0249	27.991	27.9704	27.8789	27.8811	27.8628	28.0865	28.0058	28.2016	27.1843	27.0769	27.0165	27.4241	27.4333	27.5254	27.3499	27.3961	27.4398	28.045	27.9499	27.9807	27.4065	27.4531	27.3825	27.2724	27.2546	27.2288	27.1325	27.0727	27.0291	26.4649	26.6588	26.5423	27.5443
2.28659	-0.417434	Q15428;Q05DF2;K7EMT0	Q15428;Q05DF2;K7EMT0	Splicing factor 3A subunit 2	SF3A2	4	22.7014	23.0527	22.6418	22.1586	22.2833	22.4445	23.2807	22.9044	23.1719	22.6112	22.5032	22.6487	22.9512	23.0401	23.1036	22.5971	22.6174	22.7066	23.0238	22.8995	22.6697	22.8275	22.881	23.0625	22.8489	22.8046	22.7248	22.8761	22.6501	22.7735	23.6112	23.1307	23.089	23.0563	23.1037	22.0904	22.3241	22.0172	22.2511	NaN	NaN	NaN	22.3752
3.15082	-0.417903	A0A024R9B8;Q9Y646;B4DJC2;E5RJA8;B4E1W2;E5RH35;E5RJZ7;E5RJP8	A0A024R9B8;Q9Y646;B4DJC2	Carboxypeptidase Q	PGCP;CPQ	9	24.7612	24.7733	24.6597	25.2393	25.0741	25.284	25.2445	24.9704	24.9156	25.0393	24.9292	24.9585	24.7836	24.9185	24.9715	25.1725	25.2203	25.3253	25.0019	24.8985	24.9337	25.305	25.3909	25.0293	25.1416	24.9336	25.0218	25.3549	25.1053	25.1795	24.8505	24.9159	25.1487	25.3289	25.5642	25.2527	24.3607	24.1307	24.29	24.5377	24.8712	24.7594	24.7179
5.35752	-0.418526	A0A140VK70;P35998;A0A1W2PQS1;Q75L23;C9JLS9;B7Z571	A0A140VK70;P35998;A0A1W2PQS1;Q75L23	26S protease regulatory subunit 7	PSMC2	25	26.2229	26.1789	26.2902	26.34	26.237	26.2574	26.39	26.314	26.3575	26.2028	26.1865	26.1878	26.3024	26.2924	26.391	26.3941	26.47	26.3391	25.5803	25.7936	25.6101	25.4173	25.4347	25.5157	25.7298	25.6787	25.5223	25.6271	25.646	25.6329	25.319	25.459	25.2702	25.6423	25.5905	25.611	26.1681	26.0858	26.1381	25.6228	25.3905	25.5521	25.5319
3.76058	-0.422628	P07741;H3BQZ9;H3BQF1;H3BQB1;H3BSW3;Q12898	P07741;H3BQZ9;H3BQF1;H3BQB1	Adenine phosphoribosyltransferase	APRT	11	26.5041	26.684	26.4774	26.3441	26.4564	26.5362	26.6877	26.6845	26.7235	26.3648	26.5573	26.4295	26.9126	26.9966	26.9192	26.7163	26.4122	26.5787	26.0008	26.6962	26.1506	25.6812	25.5437	25.5159	25.9792	26.1724	26.3374	25.7652	25.8595	26.0193	25.7624	25.6693	25.8304	25.9688	25.9748	25.9504	26.2241	26.4619	26.3676	25.7675	25.8939	25.8037	26.1558
4.13376	-0.423794	A0A0C4DGQ5;P04632;K7ELJ7;A0A075B7C0;U3KQE2;K7EIV0;K7EKD8;U3KPR7;K7EM73;K7EMQ1;Q96L46;K7ES78	A0A0C4DGQ5;P04632;K7ELJ7;A0A075B7C0;U3KQE2;K7EIV0;K7EKD8	Calpain small subunit 1	CAPNS1	19	27.7453	27.5116	27.6935	27.834	27.7979	27.8209	27.8111	27.862	27.899	27.8153	27.6983	27.9195	27.625	27.5563	27.7464	27.7559	27.7599	27.767	27.9504	27.8447	27.8379	27.7801	27.9096	27.8962	28.302	27.9997	27.9896	28.047	28.0504	28.1038	28.2434	28.3101	28.3312	28.2663	28.2728	28.1895	27.1604	27.0949	27.0141	27.7053	27.7835	27.6834	27.2405
2.17109	-0.425118	A0A0S2Z5J4;O00203;A8K586;Q3MNE1;A0A0S2Z4Z4;B4E0B2;F5GYB0;F5GWU4;Q68CN5;Q13367;B4DFZ2;H0YBD0	A0A0S2Z5J4;O00203;A8K586;Q3MNE1;A0A0S2Z4Z4;B4E0B2	AP-3 complex subunit beta-1;AP-3 complex subunit beta	AP3B1	17	24.7393	25.0064	24.7401	25.211	24.8624	24.8239	24.9702	25.113	25.0385	25.3223	24.9137	24.8426	24.9626	25.1166	25.1536	24.9038	25.1478	24.7636	24.2871	24.3234	24.3516	24.4016	24.5564	24.672	24.2752	24.4824	24.6859	24.5841	24.3525	24.6619	24.3199	24.2676	24.3625	24.7509	24.3736	24.4456	25.1539	25.158	25.0514	24.8929	25.0994	24.7752	24.109
5.92082	-0.426148	B0YIW5;Q6MZV5;B0YIW6;P48444;Q6P1Q5;E9PK34	B0YIW5;Q6MZV5;B0YIW6;P48444	Coatomer subunit delta	ARCN1;DKFZp686M09245	23	26.9711	26.9041	26.9859	27.2839	27.3059	27.2915	27.0434	27.0574	27.1369	27.3208	27.2322	27.365	27.1544	27.1733	27.11	27.318	27.2968	27.2465	26.8764	26.9199	26.9684	26.803	26.8683	26.8304	26.8316	26.9977	26.875	26.9526	26.869	26.7882	26.7189	26.6929	26.7348	26.9031	26.8721	26.8348	26.5343	26.533	26.4859	26.5008	26.5997	26.6846	26.9025
1.41799	-0.426608	Q9NT62;F8WDI0;C9JNW8	Q9NT62	Ubiquitin-like-conjugating enzyme ATG3	ATG3	7	23.053	23.2225	22.8556	23.0875	NaN	23.0445	23.1089	23.1498	22.9494	22.71	NaN	NaN	23.3351	NaN	23.7267	23.0193	22.7302	23.2504	NaN	NaN	NaN	22.267	NaN	NaN	NaN	NaN	NaN	22.6843	NaN	22.7678	22.4812	NaN	NaN	NaN	NaN	NaN	23.1063	NaN	NaN	NaN	NaN	NaN	22.3221
2.34879	-0.429106	F5H2U8;F5H2A4;P52926;F6LHU9;Q1M183;F5H6H0;D2WHG0;A5Y0M9;Q8IZX8;Q86U91;B2KX87	F5H2U8;F5H2A4;P52926;F6LHU9;Q1M183;F5H6H0;D2WHG0;A5Y0M9	High mobility group protein HMGI-C	HMGA2	4	24.7478	25.1837	25.2291	24.9889	25.0645	25.0213	24.9066	25.2671	25.2591	25.2141	25.2327	24.968	25.0275	24.8883	24.9295	25.1337	25.3773	25.5015	24.0287	24.934	24.4031	23.8063	23.6527	24.1355	24.3365	24.6745	24.5736	24.3102	24.7353	24.8368	25.1383	25.281	25.1072	24.2726	23.994	23.7731	24.7691	24.7603	24.6623	23.637	23.7623	23.8367	24.3424
2.91774	-0.433285	Q86TI2;M0R2A8;M0R2G6	Q86TI2;M0R2A8	Dipeptidyl peptidase 9	DPP9	5	21.685	22.0983	21.746	21.9484	21.8306	NaN	21.6986	21.9042	21.758	21.5925	21.7101	21.6808	21.9614	21.8317	NaN	22.2708	NaN	NaN	NaN	21.9062	NaN	NaN	NaN	NaN	NaN	NaN	NaN	NaN	NaN	NaN	NaN	NaN	NaN	21.7406	NaN	NaN	NaN	21.3996	NaN	NaN	NaN	NaN	21.4262
5.34732	-0.43523	Q9BR63;Q9NSD9;A8K666;B7ZB32	Q9BR63;Q9NSD9;A8K666;B7ZB32	Phenylalanine--tRNA ligase beta subunit	FARSB	23	26.0781	26.0538	26.0954	25.9634	26.1371	26.1011	25.9512	25.9987	26.0327	26.0221	25.7391	25.7783	26.0045	25.9944	26.1036	25.8936	25.9666	25.9739	25.1959	25.3762	25.3124	24.8976	24.8816	24.7603	25.3313	25.4145	25.4998	25.2069	25.3371	25.3898	24.857	25.0945	25.2046	25.5234	25.3403	25.249	25.7937	25.7623	25.9713	24.3225	25.4421	25.2661	25.5338
2.84138	-0.436762	L7RT18;A0A0S2Z3Q4;P46108;A0A0S2Z3K9;I3L297	L7RT18;A0A0S2Z3Q4;P46108;A0A0S2Z3K9;I3L297	Adapter molecule crk	CRK	15	25.5683	25.5164	25.465	25.1775	25.3772	25.2525	25.5747	25.5032	25.3476	25.4134	25.5792	25.405	25.4395	25.7864	25.5876	25.6404	25.55	25.4228	25.6896	25.5578	25.5892	25.3665	25.4921	25.409	25.2623	25.3952	25.4764	25.1568	25.1055	25.1434	25.378	25.4325	25.0159	24.8235	24.9569	24.8269	24.7713	24.5724	24.9828	24.6146	24.8981	24.5492	25.4831
3.72757	-0.438971	J3QLE5;Q66K91;Q5XPV6;B4DVS0;X5DP00;Q9UIS4;Q15182;P63162;P14678;Q6LBS1;Q53HE7;J3KRY3;S4R3P3	J3QLE5;Q66K91;Q5XPV6;B4DVS0;X5DP00;Q9UIS4;Q15182;P63162;P14678;Q6LBS1;Q53HE7;J3KRY3;S4R3P3	Small nuclear ribonucleoprotein-associated protein;Small nuclear ribonucleoprotein-associated protein N;Small nuclear ribonucleoprotein-associated proteins B and B	SNRPN;SNRPB	5	25.2821	25.3066	25.1505	25.1465	25.1393	25.2558	25.3971	25.2852	25.2728	25.0551	25.2015	25.2328	25.4698	25.3043	25.2512	25.1701	24.9102	25.2168	25.0292	25.0472	25.0436	24.9097	24.9923	25.0044	25.1816	25.2565	25.1858	25.3079	25.2996	25.2148	25.5309	25.5623	25.7326	25.2368	25.1838	25.163	25.0398	25.0222	25.1597	24.2046	NaN	24.9276	24.9408
10.9871	-0.439119	P30153;A8K7B7;B4DDF7;B4DQY1;A8K3H8;B4DE69;Q8NB89;B3KQV6;P30154;A8K8B0;B4E1Q0;E9PH38;B7Z1G3;H0YDG7;E9PNM7;E9PHZ6;E9PPI5	P30153;A8K7B7;B4DDF7;B4DQY1;A8K3H8;B4DE69;Q8NB89;B3KQV6	Serine/threonine-protein phosphatase 2A 65 kDa regulatory subunit A alpha isoform	PPP2R1A	29	27.4245	27.4001	27.4248	27.4821	27.3463	27.4598	27.494	27.5182	27.5109	27.5656	27.496	27.4407	27.4516	27.4474	27.4587	27.3598	27.2688	27.2884	26.995	26.9527	27.0992	26.5906	26.5614	26.5675	26.9821	26.9589	26.8811	26.6895	26.8006	26.8207	26.5045	26.6338	26.6842	26.7056	26.8436	26.5562	27.0314	27.1062	26.9549	26.5202	26.5042	26.5398	27.0052
[truncated: 2,086 more rows]
[truncated: 11 more columns]

## Sheet: PUVAvsUVA48h
(-log10 pvalue)	(log2 ratio)	Protein IDs	Majority protein IDs	Protein names	Gene names	Razor + unique peptides	LFQ intensity NC_1_48h-01	LFQ intensity NC_1_48h-02	LFQ intensity NC_1_48h-03	LFQ intensity NC_1_96h-01	LFQ intensity NC_1_96h-02	LFQ intensity NC_1_96h-03	LFQ intensity NC_2_48h-01	LFQ intensity NC_2_48h-02	LFQ intensity NC_2_48h-03	LFQ intensity NC_2_96h-01	LFQ intensity NC_2_96h-02	LFQ intensity NC_2_96h-03	LFQ intensity NC_3_48h-01	LFQ intensity NC_3_48h-02	LFQ intensity NC_3_48h-03	LFQ intensity NC_3_96h-01	LFQ intensity NC_3_96h-02	LFQ intensity NC_3_96h-03	LFQ intensity P+UVA_1_48h-01	LFQ intensity P+UVA_1_48h-02	LFQ intensity P+UVA_1_48h-03	LFQ intensity P+UVA_1_96h-01	LFQ intensity P+UVA_1_96h-02	LFQ intensity P+UVA_1_96h-03	LFQ intensity P+UVA_2_48h-01	LFQ intensity P+UVA_2_48h-02	LFQ intensity P+UVA_2_48h-03	LFQ intensity P+UVA_2_96h-01	LFQ intensity P+UVA_2_96h-02	LFQ intensity P+UVA_2_96h-03	LFQ intensity P+UVA_3_48h-01	LFQ intensity P+UVA_3_48h-02	LFQ intensity P+UVA_3_48h-03	LFQ intensity P+UVA_3_96h-01	LFQ intensity P+UVA_3_96h-02	LFQ intensity P+UVA_3_96h-03	LFQ intensity UVA_1_48h-01	LFQ intensity UVA_1_48h-02	LFQ intensity UVA_1_48h-03	LFQ intensity UVA_1_96h-01	LFQ intensity UVA_1_96h-02	LFQ intensity UVA_1_96h-03	LFQ intensity UVA_2_48h-01
[truncated: 2,913 more rows]
[truncated: 11 more columns]

[truncated: 3 more sheets: UVAvsNCD7, PUVAvsUVAD7, NC48vsNCD7]
